# Supplementary material for: Lathyrol inhibits the proliferation of Renca cells by altering expression of TGF-β/Smad pathway components and subsequently affecting the cell cycle
Source: Front Oncol. 2025 Oct 8;15:1629962. doi: 10.3389/fonc.2025.1629962 (PMC12541422; doi:10.3389/fonc.2025.1629962)
Supplement: Supplementary file 1 [file DataSheet1.xlsx]

## Sheet: Sheet 1
sample_id	admin.batch_number	admin.bcr	admin.day_of_dcc_upload	admin.disease_code	admin.file_uuid	admin.month_of_dcc_upload	admin.project_code	admin.year_of_dcc_upload	patient.bcr_patient_barcode	patient.bcr_patient_uuid	patient.day_of_form_completion	patient.days_to_birth	patient.days_to_death	patient.days_to_last_followup	patient.drugs.drug.bcr_drug_barcode	patient.drugs.drug.bcr_drug_uuid	patient.drugs.drug.clinical_trail_drug_classification	patient.drugs.drug.day_of_form_completion	patient.drugs.drug.days_to_drug_therapy_end	patient.drugs.drug.days_to_drug_therapy_start	patient.drugs.drug.drug_name	patient.drugs.drug.measure_of_response	patient.drugs.drug.month_of_form_completion	patient.drugs.drug.number_cycles	patient.drugs.drug.prescribed_dose	patient.drugs.drug.prescribed_dose_units	patient.drugs.drug.regimen_indication	patient.drugs.drug.regimen_indication_notes	patient.drugs.drug.regimen_number	patient.drugs.drug.route_of_administrations.route_of_administration	patient.drugs.drug.therapy_ongoing	patient.drugs.drug.therapy_types.therapy_type	patient.drugs.drug.therapy_types.therapy_type_notes	patient.drugs.drug.total_dose	patient.drugs.drug.total_dose_units	patient.drugs.drug.tx_on_clinical_trial	patient.drugs.drug.year_of_form_completion	patient.ethnicity	patient.follow_ups.follow_up.bcr_followup_barcode	patient.follow_ups.follow_up.bcr_followup_uuid	patient.follow_ups.follow_up.day_of_form_completion	patient.follow_ups.follow_up.days_to_death	patient.follow_ups.follow_up.days_to_last_followup	patient.follow_ups.follow_up.lost_follow_up	patient.follow_ups.follow_up.mitotane_therapy_adjuvant_setting	patient.follow_ups.follow_up.month_of_form_completion	patient.follow_ups.follow_up.new_tumor_events.new_tumor_event_after_initial_treatment	patient.follow_ups.follow_up.new_tumor_events.new_tumor_event.additional_pharmaceutical_therapy	patient.follow_ups.follow_up.new_tumor_events.new_tumor_event.additional_radiation_therapy
TCGA-OR-A5J7	304.64.0	Nationwide Children's Hospital	22	ACC	71469ABD-204B-460D-9517-39C2BA66E0F6	12	TCGA	2016	TCGA-OR-A5J7	075DBFD0-9CF4-4877-884F-AE858902C79E	2	-11279	490	Not Available																								HISPANIC OR LATINO
TCGA-OR-A5KV	304.64.0	Nationwide Children's Hospital	22	ACC	592158D9-DA0C-4387-89F0-E2F78300EC12	12	TCGA	2016	TCGA-OR-A5KV	202F7A77-9E5A-4F12-8FFE-78AE5527A746	5	-6250	Not Applicable	3659																								NOT HISPANIC OR LATINO	TCGA-OR-A5KV-F60525	D4B147CA-8964-466D-92BE-3650F69CE504	10	Not Applicable	3878	NO	NO	6	YES	NO	NO
TCGA-P6-A5OG	304.64.0	Nationwide Children's Hospital	22	ACC	DFD4EE57-F7CF-411F-BFEB-6E630EDEA22E	12	TCGA	2016	TCGA-P6-A5OG	0824B246-9FA2-4A8B-AD4C-1FFC7731BF7D	15	-16659	383	Not Available																								NOT HISPANIC OR LATINO
TCGA-OR-A5J8	304.64.0	Nationwide Children's Hospital	22	ACC	4055C8C3-1ED4-4BF6-A56F-EBCCDC14A665	12	TCGA	2016	TCGA-OR-A5J8	08E0D412-D4D8-4D13-B792-A4DD0BD9EC2B	3	-24266	579	Not Available																								HISPANIC OR LATINO
TCGA-OR-A5K6	304.64.0	Nationwide Children's Hospital	22	ACC	300AFD78-105A-4288-A94E-4C5919B0B3CA	12	TCGA	2016	TCGA-OR-A5K6	28153E3E-8515-4852-AAA0-247F86399F27	8	-20657	Not Applicable	1130																								NOT HISPANIC OR LATINO	TCGA-OR-A5K6-F61830	8FD34079-B699-4491-8CDB-B71EE0D089CB	8	Not Applicable	1493	NO	NO	7	YES	YES; YES	NO; NO
TCGA-OR-A5KX	304.64.0	Nationwide Children's Hospital	22	ACC	B1A2F0A3-0E31-4E0E-B8FE-E77B20F04D32	12	TCGA	2016	TCGA-OR-A5KX	33C02ECE-911B-4F45-B410-9DF07E9B189E	6	-9298	Not Applicable	1091																								NOT HISPANIC OR LATINO	TCGA-OR-A5KX-F60522	CB711F4B-7B26-41A7-872D-D00E1C142D9A	10	Not Applicable	1364	NO	YES	6	YES	YES; YES; YES	YES; YES; YES
TCGA-OR-A5KS	313.58.0	Nationwide Children's Hospital	22	ACC	10E5F8EF-0A76-4CE0-8646-8558D54C22ED	12	TCGA	2016	TCGA-OR-A5KS	11D8A9C2-14D8-4FC2-8388-386051E408B1	26	-26404	Not Applicable	2549																								NOT HISPANIC OR LATINO	TCGA-OR-A5KS-F61319	3860FF5E-E0D3-455D-96EB-0F2152864DE7	26	Not Applicable	2549	NO	NO	6	NO	Not Available	Not Available
TCGA-OR-A5JV	304.64.0	Nationwide Children's Hospital	22	ACC	27CBAAC3-7044-4B8A-9AF2-DACBC09A1F1E	12	TCGA	2016	TCGA-OR-A5JV	388B8788-A635-4BC9-9B73-D204B2256747	9	-20319	Not Applicable	1541																								Not Evaluated	TCGA-OR-A5JV-F59162	28FE52E6-F9DD-40F1-A1B2-9F01C227DD64	1	Not Applicable	2023	NO	YES	5	NO	Not Available	Not Available
TCGA-OR-A5L1	313.58.0	Nationwide Children's Hospital	22	ACC	389CFBE8-7937-4950-8925-34FA0D330C4D	12	TCGA	2016	TCGA-OR-A5L1	3ED33021-8EFD-420F-9A0B-E7420B586BCD	27	-13840	Not Applicable	1781																								NOT HISPANIC OR LATINO
TCGA-OR-A5K8	304.64.0	Nationwide Children's Hospital	22	ACC	7FF39232-B07A-4E30-A8C5-B93A35643A79	12	TCGA	2016	TCGA-OR-A5K8	1AE9CD13-73EF-4B1A-A734-4C465C73BC8E	8	-14435	Not Applicable	504																								NOT HISPANIC OR LATINO	TCGA-OR-A5K8-F59328	2B6DC1DC-7DB9-4092-9C72-E4910E21E2B7	8	Not Applicable	749	NO	YES	5	NO	Not Available	Not Available
TCGA-OR-A5JX	304.64.0	Nationwide Children's Hospital	22	ACC	DB78BA47-3DA6-44E1-85A4-60F2BD282145	12	TCGA	2016	TCGA-OR-A5JX	42F69B2B-F3AA-4F4E-AC3A-149E14789927	10	-18402	Not Applicable	950																								Not Evaluated	TCGA-OR-A5JX-F59164	3ADB0B5C-11E4-4643-B1F2-6EA17738E4EA	2	Not Applicable	Not Available	YES	Not Available	5	Not Available	Not Available	Not Available
TCGA-OR-A5JH	313.58.0	Nationwide Children's Hospital	22	ACC	54A3B6A7-A6EA-4809-B8F3-EBA2695200AE	12	TCGA	2016	TCGA-OR-A5JH	4F845FEA-E823-47D6-89FB-36EE478A43B8	6	-11994	Not Applicable	1227																								Not Evaluated	TCGA-OR-A5JH-F60573	BACA7371-D435-42BB-8F01-3B02A024F05B	11	Not Applicable	2110	NO	NO	6	NO	Not Available	Not Available
TCGA-PK-A5HA	304.64.0	Nationwide Children's Hospital	22	ACC	7D305EB5-0CFB-465B-89B2-5E2FF44404F6	12	TCGA	2016	TCGA-PK-A5HA	5EB5EE1F-ECFF-4427-B717-B91380C043AE	16	-23345	Not Applicable	830																								Unknown	TCGA-PK-A5HA-F62620	37BAC034-F766-4E08-8814-4018FF37EB84	11	Not Applicable	1201	NO	NO	8	NO	Not Available	Not Available
TCGA-OR-A5JW	304.64.0	Nationwide Children's Hospital	22	ACC	DC6A2802-AE28-4549-814D-6B2B1C2360E2	12	TCGA	2016	TCGA-OR-A5JW	63B7B596-CB55-41DC-B862-A6C3A058DFE2	9	-17513	Not Applicable	1924																								Not Evaluated	TCGA-OR-A5JW-F59163	8EA5518B-B0BD-439D-8887-F449C4A89FF0	1	Not Applicable	2202	NO	YES	5	NO	Not Available	Not Available
TCGA-OR-A5K4	304.64.0	Nationwide Children's Hospital	22	ACC	B4D05736-2872-4441-8A1C-78375BD19D56	12	TCGA	2016	TCGA-OR-A5K4	70F1569E-F8F5-4F1D-BF18-D0586B29077D	11	-23481	Not Applicable	528																								Not Evaluated	TCGA-OR-A5K4-F59169; TCGA-OR-A5K4-F71439	63A17D94-FBD0-4ACB-9D49-F1791A8E389F; ACF80982-0EC4-42EF-8245-091BFFD70E6A	1; 25	Not Applicable; Not Applicable	699; 1082	NO; NO	YES; YES	5; 3	NO; NO	Not Available; Not Available	Not Available; Not Available
TCGA-OR-A5LF	313.58.0	Nationwide Children's Hospital	22	ACC	52D13CCB-0537-41F5-A740-38D315DD478A	12	TCGA	2016	TCGA-OR-A5LF	7E61E3B8-C617-4A5F-AFDF-689521C9A670	27	-27179	445	Not Available																								NOT HISPANIC OR LATINO
TCGA-P6-A5OF	304.64.0	Nationwide Children's Hospital	22	ACC	6C09F321-3C50-4F82-BB7D-CA3802F57EBC	12	TCGA	2016	TCGA-P6-A5OF	888A7158-2319-4563-849B-573705C72AB7	15	-20106	207	Not Available																								NOT HISPANIC OR LATINO
TCGA-PK-A5HC	313.58.0	Nationwide Children's Hospital	22	ACC	81B15B5D-175C-4DB5-84CA-DD46878206BD	12	TCGA	2016	TCGA-PK-A5HC	891B7A67-0A01-45F0-8A32-4A1B3E888F6C	13	-16182	Not Applicable	679																								NOT HISPANIC OR LATINO
TCGA-PA-A5YG	304.64.0	Nationwide Children's Hospital	22	ACC	DF8EC04B-1020-4F77-BD31-CCD6E62FA87A	12	TCGA	2016	TCGA-PA-A5YG	8B3649E3-16E2-4044-8AB8-F4D28A87E513	7	-18926	Not Applicable	470																								NOT HISPANIC OR LATINO	TCGA-PA-A5YG-F69304	F0005C2B-5BEF-4F05-B11B-D4426AC3D690	31	Not Applicable	756	NO	NO	12	NO	Not Available	Not Available
TCGA-OR-A5J2	304.64.0	Nationwide Children's Hospital	22	ACC	7862C299-5B75-4FCA-AA09-A93E9645FE8C	12	TCGA	2016	TCGA-OR-A5J2	8E7C2E31-D085-4B75-A970-162526DD07A0	3	-16090	1677	Not Available																								HISPANIC OR LATINO
TCGA-OR-A5JZ	304.64.0	Nationwide Children's Hospital	22	ACC	9B89E028-3C9E-4787-83EF-1E1D3F7E7C61	12	TCGA	2016	TCGA-OR-A5JZ	94CDAC79-2B4E-483A-8F17-3E0C9BE589D0	10	-22218	Not Applicable	211																								Not Evaluated	TCGA-OR-A5JZ-F59165	F32C1ED9-297D-404F-9842-AB05CE53A4FC	1	Not Applicable	822	NO	YES	5	YES	YES; YES	NO; NO
TCGA-OR-A5JJ	304.64.0	Nationwide Children's Hospital	22	ACC	E75D5369-5F51-4685-80C5-BC43C5B7E381	12	TCGA	2016	TCGA-OR-A5JJ	9EC86C06-E7A9-4EA6-B36D-6F832909054B	3	-24082	Not Applicable	309																								Not Evaluated	TCGA-OR-A5JJ-F60575	1D0FF698-081A-45D2-BFD3-B1ED6B4360E5	11	490	Not Available	NO	YES	6	NO	Not Available	Not Available
TCGA-OR-A5JR	304.64.0	Nationwide Children's Hospital	22	ACC	3E5685CC-A4A3-427E-B832-EE1CA85C2A6D	12	TCGA	2016	TCGA-OR-A5JR	A19104D6-B6A6-4878-AF2C-783679070A05	9	-16604	Not Applicable	3688																								Not Evaluated	TCGA-OR-A5JR-F59158	B233BDFF-376C-462E-BC4E-D53C67967015	2	Not Applicable	Not Available	YES	Not Available	5	Not Available	Not Available	Not Available
TCGA-OR-A5KQ	313.58.0	Nationwide Children's Hospital	22	ACC	F6BF1DA7-F544-4496-A804-CDC9520486F5	12	TCGA	2016	TCGA-OR-A5KQ	A3383252-1161-4B65-8BAC-125A6EDA3D08	26	-7459	Not Applicable	2251																								NOT HISPANIC OR LATINO	TCGA-OR-A5KQ-F60587	A27A7AB4-31BB-472A-BB0E-9959EA21AA20	11	Not Applicable	2677	NO	NO	6	NO	Not Available	Not Available
TCGA-OU-A5PI	304.64.0	Nationwide Children's Hospital	22	ACC	6B25DEF7-1D74-4222-9DC1-B23B3FE29211	12	TCGA	2016	TCGA-OU-A5PI	A5BE4E42-CB6C-4E67-8547-45DBD058BB95	16	-19492	Not Applicable	709	TCGA-OU-A5PI-D45486; TCGA-OU-A5PI-D45487; TCGA-OU-A5PI-D45488; TCGA-OU-A5PI-D45489; TCGA-OU-A5PI-D65713; TCGA-OU-A5PI-D65714; TCGA-OU-A5PI-D65715; TCGA-OU-A5PI-D65717; TCGA-OU-A5PI-D65718; TCGA-OU-A5PI-D65719	DEC40BA5-E688-457A-92B6-FDCC166D3321; 3511FDB0-AA74-42F8-A96F-22043A6186D2; C4F9820C-381E-4EA5-86E2-C6BE026BAF87; FAC3DF36-8C2F-4DE8-AA0B-36EAC3A6A9D0; 24E5DD42-A517-41EB-96B5-31B361E509AF; EDE41FC6-31AC-48CC-90D7-34982230C4E6; 5210E184-AB88-43FB-AA3E-075B069C7641; C580D8A5-B9BA-408B-B48C-475EC3B9B71D; DB218B3E-4521-4679-B6EC-6007015DDCB0; 63516D8E-6FD0-445D-87C1-A324961E772C	Not Available; Not Available; Not Available; Not Available; Not Available; Not Available; Not Available; Not Available; Not Available; Not Available	16; 16; 16; 16; 29; 29; 29; 29; 29; 29	239; 239; 239; 239; 694; 694; 694; 817; 817; 878	69; 69; 55; 69; 605; 605; 605; 725; 725; 725	Etoposide; doxorubicin; cisplatin; mitotane; carboplatin; etoposide; doxorubicin; carboplatin; streptozocin; Avastin	Stable Disease; Stable Disease; Stable Disease; Stable Disease; Stable Disease; Stable Disease; Stable Disease; Stable Disease; Stable Disease; Stable Disease	7; 7; 7; 7; 9; 9; 9; 9; 9; 9	Not Available; Not Available; Not Available; Not Available; Not Available; Not Available; Not Available; Not Available; Not Available; Not Available	Not Available; Not Available; Not Available; Not Available; Not Available; Not Available; Not Available; Not Available; Not Available; Not Available	Not Available; Not Available; Not Available; Not Available; Not Available; Not Available; Not Available; Not Available; Not Available; Not Available	Not Available; Not Available; Not Available; Not Available; Not Available; Not Available; Not Available; Not Available; Not Available; Not Available	Not Applicable; Not Applicable; Not Applicable; Not Applicable; Not Applicable; Not Applicable; Not Applicable; Not Applicable; Not Applicable; Not Applicable	Not Available; Not Available; Not Available; Not Available; Not Available; Not Available; Not Available; Not Available; Not Available; Not Available	Not Available; Not Available; Not Available; Not Available; Not Available; Not Available; Not Available; Not Available; Not Available; Not Available	NO; NO; NO; NO; NO; NO; NO; NO; NO; NO	Chemotherapy; Chemotherapy; Chemotherapy; Chemotherapy; Chemotherapy; Chemotherapy; Chemotherapy; Chemotherapy; Chemotherapy; Immunotherapy	Not Available; Not Available; Not Available; Not Available; Not Available; Not Available; Not Available; Not Available; Not Available; Not Available	Not Available; Not Available; Not Available; Not Available; Not Available; Not Available; Not Available; Not Available; Not Available; Not Available	Not Available; Not Available; Not Available; Not Available; Not Available; Not Available; Not Available; Not Available; Not Available; Not Available	NO; NO; NO; NO; NO; NO; NO; NO; NO; NO	2013; 2013; 2013; 2013; 2014; 2014; 2014; 2014; 2014; 2014	NOT HISPANIC OR LATINO	TCGA-OU-A5PI-F65711	CA3E0FBF-63B2-4C45-8323-738F5B4C90EF	29	Not Applicable	1171	NO	YES	9	YES	YES	YES
TCGA-OR-A5J1	304.64.0	Nationwide Children's Hospital	22	ACC	957D8900-2CAF-41BD-BC1B-4601CC2923B4	12	TCGA	2016	TCGA-OR-A5J1	B3164F7B-C826-4E08-9EE6-8FF96D29B913	2	-21496	1355	Not Available																								Not Evaluated	TCGA-OR-A5J1-F60566	BAD4E63B-2C15-48C9-B354-9D85E1B0A347	11	1355	Not Available	NO	NO	6	YES	NO	NO
TCGA-OR-A5JL	304.64.0	Nationwide Children's Hospital	22	ACC	06C4A124-96E7-49B1-AE6B-5001AA62E915	12	TCGA	2016	TCGA-OR-A5JL	0ACC28BC-D348-41DF-8F49-BC0332EB9BE4	18	-13155	Not Applicable	670																								Not Evaluated	TCGA-OR-A5JL-F60577; TCGA-OR-A5JL-F71754	D1DCF2A2-DB15-4E02-8A52-7875F54FCE59; 3711FDC9-E0FF-4F56-8DDA-E5CA963224AF	11; 30	Not Applicable; Not Applicable	670; 2056	NO; NO	YES; YES	6; 3	NO; NO	Not Available; Not Available	Not Available; Not Available
TCGA-OR-A5LL	304.64.0	Nationwide Children's Hospital	22	ACC	62A18234-FE1A-4327-9522-65CC9A19BF81	12	TCGA	2016	TCGA-OR-A5LL	0304B12D-7640-4150-A581-2EEA2B1F2AD5	27	-27607	1613	Not Available																								Not Evaluated
TCGA-OR-A5KB	313.58.0	Nationwide Children's Hospital	22	ACC	CBDC5FB6-CAB6-4908-A9B8-32AEDBBDDA01	12	TCGA	2016	TCGA-OR-A5KB	09454ED6-64BC-4A35-AF44-7C4344623D45	8	-22550	Not Applicable	741																								NOT HISPANIC OR LATINO	TCGA-OR-A5KB-F59331	10CC06B5-773B-4BAE-B87F-BDDC016C7B01	8	Not Applicable	741	NO	YES	5	YES	YES	NO
TCGA-OR-A5LG	304.64.0	Nationwide Children's Hospital	22	ACC	B2EB1799-21A0-4453-A35F-DEC924EBBF23	12	TCGA	2016	TCGA-OR-A5LG	FAD4B7E6-510C-4968-83DF-3140ED5A0549	5	-16875	Not Applicable	1589																								NOT HISPANIC OR LATINO
TCGA-OR-A5JI	304.64.0	Nationwide Children's Hospital	22	ACC	84320125-7271-4335-A0D1-6AA9F0F053AA	12	TCGA	2016	TCGA-OR-A5JI	B7ADB786-1F81-43CA-AC72-7243966CD439	18	-8177	Not Applicable	1424																								Not Evaluated	TCGA-OR-A5JI-F60574; TCGA-OR-A5JI-F71753	E1546A4E-0FC3-416D-97AE-56B5BB0D33C4; B6EC1D8D-34AD-4F32-BBE3-8CF94F7DF139	11; 30	Not Applicable; Not Applicable	1424; 2331	NO; NO	NO; NO	6; 3	NO; NO	Not Available; Not Available	Not Available; Not Available
TCGA-OR-A5K0	304.64.0	Nationwide Children's Hospital	22	ACC	2D20E0FD-9064-485A-8A23-76AAC2B774FB	12	TCGA	2016	TCGA-OR-A5K0	EDC62C30-CACC-457D-96BA-D05ED35432A3	16	-25400	Not Applicable	1029																								Not Evaluated	TCGA-OR-A5K0-F59166	CDAA670E-51B3-4529-974A-F4EA0DB095EA	2	Not Applicable	Not Available	YES	Not Available	5	Not Available	Not Available	Not Available
TCGA-OR-A5L6	304.64.0	Nationwide Children's Hospital	22	ACC	DA94B314-E374-421E-95B6-7FF13A53DE1A	12	TCGA	2016	TCGA-OR-A5L6	F13A3D5E-7F8E-4ACB-AD46-F6380A9443E8	5	-22057	Not Applicable	628																								NOT HISPANIC OR LATINO	TCGA-OR-A5L6-F60528	5EDDBBF4-92D7-4EDC-9D3E-0A1DC3955380	10	Not Applicable	861	NO	NO	6	NO	Not Available	Not Available
TCGA-OR-A5LS	304.64.0	Nationwide Children's Hospital	22	ACC	8C429DC0-62EB-4AF9-8DBC-8BC4981EDD35	12	TCGA	2016	TCGA-OR-A5LS	F63946EC-DDCB-469A-8F5E-74366B7F419B	27	-12663	Not Applicable	882																								Not Evaluated	TCGA-OR-A5LS-F59579	61F45FDB-A83A-4DF3-8C7A-9B77D72E236F	15	Not Applicable	1096	NO	YES	5	Unknown	Not Available	Not Available
TCGA-OR-A5LE	304.64.0	Nationwide Children's Hospital	22	ACC	923C7551-C3B4-490E-AE31-8D982EB30948	12	TCGA	2016	TCGA-OR-A5LE	C4DD9501-C193-45FB-8535-A9D901520BDD	4	-5383	662	Not Available																								NOT HISPANIC OR LATINO
TCGA-OR-A5LM	304.64.0	Nationwide Children's Hospital	22	ACC	D7854DC4-DE76-4E50-B54A-A8DB02A70F0A	12	TCGA	2016	TCGA-OR-A5LM	E612EF6E-F3F2-44BE-AB15-8E4095687CD6	27	-8735	Not Applicable	1858																								Not Evaluated	TCGA-OR-A5LM-F59575; TCGA-OR-A5LM-F71749	AFF4CCD6-ACAC-4488-86FE-F5795A6EAE79; 4E536C84-ADE8-4583-BAFA-0BE3477E8429	15; 30	Not Applicable; Not Applicable	1858; 1858	NO; NO	YES; YES	5; 3	Unknown; Unknown	Not Available; Not Available	Not Available; Not Available
TCGA-OR-A5LB	304.64.0	Nationwide Children's Hospital	22	ACC	10757FD8-6A12-449B-9E19-03CA189BCF10	12	TCGA	2016	TCGA-OR-A5LB	FB504E55-1859-48EE-AEC7-A3FCB082785E	4	-21565	1204	Not Available																								NOT HISPANIC OR LATINO
TCGA-OR-A5LA	304.64.0	Nationwide Children's Hospital	22	ACC	AD5EB9F2-9B5A-4A8F-A545-59B27F0D406A	12	TCGA	2016	TCGA-OR-A5LA	E93CA89F-CA48-43CA-BF1C-ADC7491C0FE5	6	-19242	Not Applicable	487																								NOT HISPANIC OR LATINO	TCGA-OR-A5LA-F60533	EC325BFA-D019-451D-9628-7430942253BB	10	Not Applicable	719	NO	YES	6	NO	Not Available	Not Available
TCGA-OR-A5JE	304.64.0	Nationwide Children's Hospital	22	ACC	4F3E31DD-98D4-4EFF-AD21-157349EF9E34	12	TCGA	2016	TCGA-OR-A5JE	BAFE2638-4ADC-4957-9D62-D7EEBE5DD2F9	17	-6455	2105	Not Available																								Not Evaluated
TCGA-OR-A5LI	313.58.0	Nationwide Children's Hospital	22	ACC	D4764F82-E8B0-4472-9AA3-FC86BA053312	12	TCGA	2016	TCGA-OR-A5LI	EC9C3EFE-AF61-4DEB-B047-DCF7EE735FD2	26	-15536	436	Not Available																								NOT HISPANIC OR LATINO	TCGA-OR-A5LI-F61316	5F7DA40A-16E9-4AD7-88F2-CFE56890F310	27	436	Not Available	NO	NO	6	YES	YES; YES; YES	YES; YES; YES
TCGA-OR-A5LJ	304.64.0	Nationwide Children's Hospital	22	ACC	B27A2F7A-A81C-4727-99BB-0DCDE33445BD	12	TCGA	2016	TCGA-OR-A5LJ	FC83AB27-929E-4AD4-BA18-ABB0694F1E43	7	-20069	1105	Not Available																								NOT HISPANIC OR LATINO
TCGA-OR-A5LO	304.64.0	Nationwide Children's Hospital	22	ACC	306C1664-610A-498A-8251-C1B67E3D46C0	12	TCGA	2016	TCGA-OR-A5LO	1D5602A7-72E7-4DC6-B2DB-2F778FCBF475	27	-22370	Not Applicable	1949																								Not Evaluated	TCGA-OR-A5LO-F59577; TCGA-OR-A5LO-F71748	878FF6B6-CDB6-4A9B-B989-796AED47F3D7; 00C7E858-F45B-462F-9926-ABEAC3B21FA8	15; 30	Not Applicable; 2405	2102; Not Available	NO; NO	YES; YES	5; 3	YES; YES	YES; Not Available; YES; YES	YES; Not Available; YES; YES
TCGA-OR-A5JD	304.64.0	Nationwide Children's Hospital	22	ACC	995D380C-9DDF-497C-BB2E-40C15762502D	12	TCGA	2016	TCGA-OR-A5JD	240DCA72-76E0-4D57-978D-1242E6E7ED68	17	-20989	Not Applicable	2782																								Not Evaluated	TCGA-OR-A5JD-F60572; TCGA-OR-A5JD-F71752	00130BF8-117F-4DC4-9627-DB8BEE264CCC; B8A12801-EDE1-4B77-95AD-0F9A2BABCFC4	11; 30	Not Applicable; Not Applicable	2779; 3038	NO; NO	NO; NO	6; 3	NO; NO	Not Available; Not Available	Not Available; Not Available
TCGA-OR-A5L5	304.64.0	Nationwide Children's Hospital	22	ACC	D1C84E4E-0677-4628-9633-6A43D56CB7D0	12	TCGA	2016	TCGA-OR-A5L5	2F04E760-8A64-49F2-A1D6-3D390604745C	6	-28270	Not Applicable	840																								NOT HISPANIC OR LATINO	TCGA-OR-A5L5-F60530	268D062F-9BA1-4C73-9BC5-263775906D9D	10	Not Applicable	1317	NO	NO	6	NO	Not Available	Not Available
TCGA-OR-A5JP	304.64.0	Nationwide Children's Hospital	22	ACC	54567A50-7783-42B4-ABB7-6A2303701A1D	12	TCGA	2016	TCGA-OR-A5JP	0B73CBBA-5520-4610-B649-912D76114033	2	-14667	Not Applicable	149																								Not Evaluated	TCGA-OR-A5JP-F60579	7EB1CE21-526A-41A7-ADFE-9E75111A5424	11	Not Applicable	464	NO	YES	6	NO	Not Available	Not Available
TCGA-OR-A5K2	304.64.0	Nationwide Children's Hospital	22	ACC	92B2EE35-0A8F-444B-9AB3-9EA8AF9F2280	12	TCGA	2016	TCGA-OR-A5K2	6D980941-219E-40A0-9B41-E84C3FB0BD1A	10	-11970	994	Not Available	TCGA-OR-A5K2-D48215; TCGA-OR-A5K2-D48216; TCGA-OR-A5K2-D48217; TCGA-OR-A5K2-D48219	3C5B0FF6-2A7C-456E-8662-D38484AA7F3C; 529C2145-589C-4DAF-B2DE-B256C181EFC6; 30E49257-AF92-4C80-9DA6-2EA6444DCB07; D2547FC3-E37D-4BB0-BED0-C4A5989CD685	Not Available; Not Available; Not Available; Not Available	10; 10; 10; 10	298; 298; 299; 298	118; 118; 118; 118	Adriamycin; Cisplatin; carboplatin; etoposide	Unknown; Unknown; Unknown; Unknown	9; 9; 9; 9	Not Available; Not Available; Not Available; Not Available	Not Available; Not Available; Not Available; Not Available	Not Available; Not Available; Not Available; Not Available	Not Available; Not Available; Not Available; Not Available	Not Applicable; Not Applicable; Not Applicable; Not Applicable	Not Available; Not Available; Not Available; Not Available	Not Available; Not Available; Not Available; Not Available	NO; NO; NO; NO	Chemotherapy; Chemotherapy; Chemotherapy; Chemotherapy	Not Available; Not Available; Not Available; Not Available	Not Available; Not Available; Not Available; Not Available	Not Available; Not Available; Not Available; Not Available	NO; NO; NO; NO	2013; 2013; 2013; 2013	Not Evaluated
TCGA-OR-A5JG	304.64.0	Nationwide Children's Hospital	22	ACC	97CDB8FA-7861-4C10-9019-A06F5E99F7B3	12	TCGA	2016	TCGA-OR-A5JG	71892706-F8B6-44E6-8DE4-6CBB43F612E0	3	-22390	541	Not Available																								Not Evaluated
TCGA-OR-A5LR	304.64.0	Nationwide Children's Hospital	22	ACC	B14823F9-21FD-47EF-A376-9DFEC2D3D8C2	12	TCGA	2016	TCGA-OR-A5LR	723EB689-7B4F-4758-BCDF-426B12508935	26	-11261	Not Applicable	639																								Not Evaluated	TCGA-OR-A5LR-F59581	0FAB303D-BDD7-4559-99C9-99F4B07CFBD5	15	Not Applicable	853	NO	YES	5	Unknown	Not Available	Not Available
TCGA-OR-A5J5	304.64.0	Nationwide Children's Hospital	22	ACC	EDF0C2DE-E6AD-4869-88DC-DB20F46C7E1B	12	TCGA	2016	TCGA-OR-A5J5	802DBD0D-EF07-4C91-AB8D-1DD39532E947	3	-11171	365	Not Available																								HISPANIC OR LATINO
TCGA-OR-A5JS	304.64.0	Nationwide Children's Hospital	22	ACC	D008DA35-8106-4C48-9763-7A378D1DA167	12	TCGA	2016	TCGA-OR-A5JS	82940E94-AC74-4A9B-9DA5-9E4B7D4D45C0	9	-24017	Not Applicable	383																								Not Evaluated	TCGA-OR-A5JS-F59160	249D1856-E9B2-4BFA-909E-B1F28C290914	2	Not Applicable	Not Available	YES	Not Available	5	YES	YES	NO
TCGA-PK-A5H9	304.64.0	Nationwide Children's Hospital	22	ACC	124E205F-8B0A-4D0F-8551-A5E1757EE135	12	TCGA	2016	TCGA-PK-A5H9	83E7B9F8-04A4-440F-AAFC-7A8E9DDFF284	16	-10173	Not Applicable	307																								NOT HISPANIC OR LATINO	TCGA-PK-A5H9-F62621	5B67E461-FADB-4294-8E06-8D6929D61D57	11	Not Applicable	616	NO	NO	8	NO	Not Available	Not Available
TCGA-OR-A5L4	304.64.0	Nationwide Children's Hospital	22	ACC	ACE34DD9-D415-4171-9646-C472F1474304	12	TCGA	2016	TCGA-OR-A5L4	905368C2-BA60-4DDA-B32D-A51A203B5E4D	2	-17819	Not Applicable	724																								NOT HISPANIC OR LATINO	TCGA-OR-A5L4-F60529	A04FA09A-9DCF-422A-9D0C-E794A23BF19C	10	Not Applicable	967	NO	YES	6	NO	Not Available	Not Available
TCGA-P6-A5OH	313.58.0	Nationwide Children's Hospital	22	ACC	F0C21B0C-3944-4799-9908-CCB3A3EA6173	12	TCGA	2016	TCGA-P6-A5OH	92B67CA9-6C82-463E-9CC5-685A1D02EA3E	25	-21627	0	Not Available																								NOT HISPANIC OR LATINO
TCGA-OR-A5KZ	304.64.0	Nationwide Children's Hospital	22	ACC	0E772E27-D303-4D19-83AB-F6D4AC2DB581	12	TCGA	2016	TCGA-OR-A5KZ	99F86B57-3894-45C5-BFBE-C757C69A3050	7	-15594	125	Not Available																								NOT HISPANIC OR LATINO
TCGA-PK-A5HB	304.64.0	Nationwide Children's Hospital	22	ACC	4E5E3FD7-2780-43D7-B0A3-CC3556EAB7B7	12	TCGA	2016	TCGA-PK-A5HB	9A8EA017-0152-48B2-ACCB-D040DEB1C6B6	16	-23293	Not Applicable	1293	TCGA-PK-A5HB-D48538	08ACEB09-01AC-4EF4-843B-3E342FA5AFF7	Not Available	16	1029	968	Sorafenib	Clinical Progressive Disease	9	Not Available	Not Available	Not Available	Not Available	Not Applicable	Not Available	Not Available	NO	Targeted Molecular therapy	Not Available	Not Available	Not Available	YES	2013	Unknown
TCGA-OR-A5LK	304.64.0	Nationwide Children's Hospital	22	ACC	F207EE05-2038-478E-9975-A7B98B132E80	12	TCGA	2016	TCGA-OR-A5LK	9C87DCEE-D422-4DF1-82E1-3FA201473E31	27	-22919	Not Applicable	2222																								Not Evaluated	TCGA-OR-A5LK-F59574; TCGA-OR-A5LK-F71750	D7087E52-EED6-400B-A36E-F2524140173B; 3946F068-B990-4174-8FBA-BB166495E7FA	15; 30	Not Applicable; Not Applicable	2222; 2740	NO; NO	YES; YES	5; 3	NO; NO	Not Available; Not Available	Not Available; Not Available
TCGA-OR-A5L2	313.58.0	Nationwide Children's Hospital	22	ACC	B3740F13-2BCF-4E40-AD8A-87AF0F11A442	12	TCGA	2016	TCGA-OR-A5L2	A26B6F97-FD7E-4B96-BDF5-9DF4F9233726	26	-30535	1852	Not Available																								NOT HISPANIC OR LATINO	TCGA-OR-A5L2-F61320	AC17C3A8-FBB1-4315-94CF-E90F555AE093	26	1852	Not Available	NO	NO	6	NO	Not Available	Not Available
TCGA-OR-A5J3	304.64.0	Nationwide Children's Hospital	22	ACC	F7BE549F-DF72-45B3-87E7-197978843C1B	12	TCGA	2016	TCGA-OR-A5J3	DFD687BC-6E69-42F7-AF94-D17FC150D1A1	2	-8624	Not Applicable	1942																								HISPANIC OR LATINO	TCGA-OR-A5J3-F59590	131552ED-76C0-4D4E-8056-1BAB46992B64	15	Not Applicable	2091	NO	YES	5	YES	YES; YES	NO; NO
TCGA-OR-A5LP	304.64.0	Nationwide Children's Hospital	22	ACC	6A3737A1-E7C1-44B1-A89E-415E6A216EF7	12	TCGA	2016	TCGA-OR-A5LP	DFEF51C8-6050-4EBB-B25C-E74919397244	27	-13574	Not Applicable	1583																								Not Evaluated	TCGA-OR-A5LP-F59578	8A739852-BCD5-44B8-8C98-D51B0FEF262D	15	Not Applicable	1857	NO	NO	5	Unknown	Not Available	Not Available
TCGA-OR-A5JM	304.64.0	Nationwide Children's Hospital	22	ACC	2571EF1D-B344-4632-9948-05D14E25293E	12	TCGA	2016	TCGA-OR-A5JM	FB54458D-C373-46C2-841E-82663E13EFAA	3	-9359	562	Not Available	TCGA-OR-A5JM-D49539; TCGA-OR-A5JM-D49540	B4F66718-B197-4EFB-AF9B-380B238BF6B5; 2B5DD32A-1F38-4899-A90F-77C16B1F900E	Not Available; Not Available	3; 3	439; 439	378; 378	sunitinib; ketoconazole	Clinical Progressive Disease; Clinical Progressive Disease	10; 10	Not Available; Not Available	Not Available; Not Available	Not Available; Not Available	Not Available; Not Available	Not Applicable; Not Applicable	Not Available; Not Available	Not Available; Not Available	NO; NO	Targeted Molecular therapy; Targeted Molecular therapy	Not Available; Not Available	Not Available; Not Available	Not Available; Not Available	NO; NO	2013; 2013	Not Evaluated
TCGA-OR-A5JC	304.64.0	Nationwide Children's Hospital	22	ACC	5E6A94F5-6EC7-4A3C-B605-2445128B89EC	12	TCGA	2016	TCGA-OR-A5JC	BDFCD747-F6A2-42E2-BC9B-483112205FA8	17	-13862	1750	Not Available																								Not Evaluated
TCGA-OR-A5JT	304.64.0	Nationwide Children's Hospital	22	ACC	3F2B699F-C189-49F5-B247-6F8B3BD60E4F	12	TCGA	2016	TCGA-OR-A5JT	C0E1A036-BE4C-4FB5-BB50-E2431BE60ED4	9	-23794	Not Applicable	488																								Not Evaluated	TCGA-OR-A5JT-F59161	FE8CC8C4-B149-4E73-8EAF-47968E2015ED	1	Not Applicable	907	NO	YES	5	NO	Not Available	Not Available
TCGA-OR-A5LC	304.64.0	Nationwide Children's Hospital	22	ACC	5F0135D1-7F79-49A5-9C69-CF465A4FFD02	12	TCGA	2016	TCGA-OR-A5LC	F8954241-E541-406F-A09D-C3C987473732	4	-26084	159	Not Available																								NOT HISPANIC OR LATINO
TCGA-OR-A5K1	304.64.0	Nationwide Children's Hospital	22	ACC	D5359F46-10F0-4B1E-8D60-37C27C3EB32D	12	TCGA	2016	TCGA-OR-A5K1	F8E77BB6-E521-4A6A-9CB4-4B58EE38CA7F	10	-17596	Not Applicable	2723																								Not Evaluated	TCGA-OR-A5K1-F59167; TCGA-OR-A5K1-F71436	52044DF2-D677-45DC-812D-1C9B5845818B; B400440C-1D28-460D-8851-B95607205E08	1; 25	Not Applicable; Not Applicable	2938; 3289	NO; NO	NO; NO	5; 3	YES; YES	NO; NO	YES; YES
TCGA-OR-A5L9	304.64.0	Nationwide Children's Hospital	22	ACC	43345272-75D1-4F07-AA42-AC0192462F46	12	TCGA	2016	TCGA-OR-A5L9	C6312DE5-DD56-4025-80D1-DBDD8568D047	4	-19526	Not Applicable	645																								NOT HISPANIC OR LATINO	TCGA-OR-A5L9-F61321	21A685A2-AAE2-4E45-9C91-8E90C1E1D94C	26	Not Applicable	871	NO	YES	6	NO	Not Available	Not Available
TCGA-OR-A5K3	304.64.0	Nationwide Children's Hospital	22	ACC	20667FE4-06C2-4337-8ED9-AA80C359F412	12	TCGA	2016	TCGA-OR-A5K3	C72B973B-4719-46AB-AC99-05D14088D3BC	11	-19375	Not Applicable	2842																								Not Evaluated	TCGA-OR-A5K3-F59168; TCGA-OR-A5K3-F71438	4F364CE1-4BE9-4AE4-955D-7419F0C7115F; 3A780027-C1A0-4114-B2FD-A7D09ACA45A6	1; 25	Not Applicable; Not Applicable	3047; 3465	NO; NO	NO; NO	5; 3	NO; NO	Not Available; Not Available	Not Available; Not Available
TCGA-OR-A5J6	304.64.0	Nationwide Children's Hospital	22	ACC	2C47AA59-8031-4E88-9856-B94FEFAAFF01	12	TCGA	2016	TCGA-OR-A5J6	C8898B42-B704-45A0-9829-144B98F416E0	3	-10839	Not Applicable	2428																								HISPANIC OR LATINO	TCGA-OR-A5J6-F59329	56A3AFD0-A3DD-42C4-B2A0-986B01F27939	8	Not Applicable	2703	NO	NO	5	NO	Not Available	Not Available
TCGA-OR-A5JU	313.58.0	Nationwide Children's Hospital	22	ACC	412E0E89-1AC6-4CCE-939A-A64038E3A50F	12	TCGA	2016	TCGA-OR-A5JU	CAC8EABA-9E40-4048-B8CC-87574F048D91	6	-21292	289	Not Available																								Not Evaluated
TCGA-OR-A5LH	304.64.0	Nationwide Children's Hospital	22	ACC	41E7804A-AF31-4B06-A401-43C375A94F1F	12	TCGA	2016	TCGA-OR-A5LH	CF327482-199B-4604-AC19-C8B68D91C5D9	5	-13182	2385	Not Available																								NOT HISPANIC OR LATINO
TCGA-OR-A5K5	304.64.0	Nationwide Children's Hospital	22	ACC	09114BA6-15E4-4886-8258-C2A896D5FEB7	12	TCGA	2016	TCGA-OR-A5K5	CF332DAA-F335-4AF1-81DE-CBFDAFB0F764	11	-21907	Not Applicable	253																								Not Evaluated	TCGA-OR-A5K5-F59170	5564F57E-B0AE-4114-9432-9A37F433D55C	1	498	Not Available	NO	YES	5	YES	YES; YES	NO; NO
TCGA-OR-A5JB	304.64.0	Nationwide Children's Hospital	22	ACC	9591BD36-75E2-4FB7-A2F8-8116A47347F5	12	TCGA	2016	TCGA-OR-A5JB	D63F2F1E-1970-445F-907B-23CF4D9EFD83	17	-19172	551	Not Available																								Not Evaluated
TCGA-OR-A5LD	304.64.0	Nationwide Children's Hospital	22	ACC	01561827-5E12-4F16-92F2-4F275B0C40A5	12	TCGA	2016	TCGA-OR-A5LD	D885B720-E813-4828-A731-B3CDCBD20687	7	-19111	1197	Not Available																								NOT HISPANIC OR LATINO
TCGA-OR-A5K9	304.64.0	Nationwide Children's Hospital	22	ACC	F08CDD71-DEC4-4664-80E3-717BB31963CB	12	TCGA	2016	TCGA-OR-A5K9	D890CBF7-41D8-4992-99C2-24C60C77B156	11	-22596	344	Not Available																								Not Evaluated
TCGA-OR-A5JF	304.64.0	Nationwide Children's Hospital	22	ACC	7C50D414-0FC8-4A0F-B4B1-0E55C7A7B675	12	TCGA	2016	TCGA-OR-A5JF	DAFB9844-1A5C-4AF8-B382-59C751942BB8	3	-25502	Not Applicable	1259																								Not Evaluated	TCGA-OR-A5JF-F60581	08589602-20E7-4D66-8E71-FDF62102EB89	11	Not Applicable	2015	NO	YES	6	NO	Not Available	Not Available
TCGA-OR-A5KT	304.64.0	Nationwide Children's Hospital	22	ACC	4165EBC1-CDBF-4FA8-A188-07C0C152B0BC	12	TCGA	2016	TCGA-OR-A5KT	DE7F06AA-9638-4389-AC8E-711ADFA0F2A5	2	-16217	Not Applicable	2673																								NOT HISPANIC OR LATINO	TCGA-OR-A5KT-F60526	1DA500A4-0A0C-4ADC-96E6-F8781276BF33	10	Not Applicable	2895	NO	NO	6	YES	YES	NO
TCGA-OR-A5JY	304.64.0	Nationwide Children's Hospital	22	ACC	D7979481-990F-4229-81FC-FD1BC557E8CD	12	TCGA	2016	TCGA-OR-A5JY	344F7EA4-2BD4-4F2D-89F2-9FC7F572A3D6	10	-25190	552	Not Available	TCGA-OR-A5JY-D48310	1125569B-151B-4740-A864-9F8BFC63E2B4	Not Available	11	93	78	xeloda	Unknown	9	Not Available	Not Available	Not Available	Not Available	Not Applicable	Not Available	Not Available	NO	Chemotherapy	Not Available	Not Available	Not Available	NO	2013	Not Evaluated
TCGA-OR-A5LT	304.64.0	Nationwide Children's Hospital	22	ACC	FA30F577-16C9-4BA0-B94C-F59DBF1DA1A9	12	TCGA	2016	TCGA-OR-A5LT	15FB07AE-101C-4553-891D-539CEE89A5E9	27	-21032	Not Applicable	365																								Not Evaluated	TCGA-OR-A5LT-F59582	03B053FB-3CC8-45D5-B862-7577EBB4D772	15	Not Applicable	549	NO	YES	5	Unknown	Not Available	Not Available
TCGA-OR-A5JQ	304.64.0	Nationwide Children's Hospital	22	ACC	E34CCD32-21AB-4BB1-A2D0-489BB842F26F	12	TCGA	2016	TCGA-OR-A5JQ	199560CB-15E5-4276-865A-7D44D47C856C	18	-9667	Not Applicable	674																								Not Evaluated	TCGA-OR-A5JQ-F60580	9286CFC5-A483-4CB6-BFA3-BF6AB913294E	11	Not Applicable	1103	NO	NO	6	NO	Not Available	Not Available
TCGA-OR-A5KU	304.64.0	Nationwide Children's Hospital	22	ACC	7C6E1D80-0728-4D69-8868-A21CC2F9116A	12	TCGA	2016	TCGA-OR-A5KU	424A497A-48B9-4507-B234-C4FD08C8ACAD	5	-13559	Not Applicable	4673																								NOT HISPANIC OR LATINO	TCGA-OR-A5KU-F60523	B355991F-60AF-4329-881A-D2EC8D6DA8BE	10	Not Applicable	4673	NO	YES	6	NO	Not Available	Not Available
TCGA-PK-A5H8	304.64.0	Nationwide Children's Hospital	22	ACC	22EBD035-2CE9-4B2F-ACC0-F41213B6986C	12	TCGA	2016	TCGA-PK-A5H8	42EF34CC-FFB4-432C-82BB-7AA56639FF51	16	-15373	Not Applicable	3240																								NOT HISPANIC OR LATINO	TCGA-PK-A5H8-F65384	6A4E5443-A4D0-4ABF-867D-F80F7A56E350	22	Not Applicable	3623	NO	NO	9	NO	Not Available	Not Available
TCGA-OR-A5JA	304.64.0	Nationwide Children's Hospital	22	ACC	3A7FBD3D-D8C5-4818-ADC5-E32DF821EE8A	12	TCGA	2016	TCGA-OR-A5JA	48402D61-3A6B-4603-BFA0-B1A38A47D34D	17	-19436	922	Not Available																								Not Evaluated
TCGA-OR-A5JO	304.64.0	Nationwide Children's Hospital	22	ACC	1A675244-0224-475D-9CA1-CA7E7D5547B5	12	TCGA	2016	TCGA-OR-A5JO	4FBBBE43-3C0E-4475-BCF8-3745BD7195EB	18	-9547	Not Applicable	889																								Not Evaluated	TCGA-OR-A5JO-F60578; TCGA-OR-A5JO-F71755	C6CB862C-EDBA-48DB-A198-B3941000D851; 912340C2-1B4E-45D9-8A1E-48570766DA1C	11; 30	Not Applicable; Not Applicable	889; 1194	NO; NO	NO; NO	6; 3	NO; NO	Not Available; Not Available	Not Available; Not Available
TCGA-OR-A5LN	304.64.0	Nationwide Children's Hospital	22	ACC	683CB343-FCC9-4623-B93E-964EC6979BC9	12	TCGA	2016	TCGA-OR-A5LN	56CDBBA2-327E-4ACD-A1EB-0F313A77834F	27	-11414	Not Applicable	1916																								Not Evaluated	TCGA-OR-A5LN-F59576; TCGA-OR-A5LN-F71751	1F313A9F-4A2B-414B-9CAE-7B2B361B1E35; 280E6213-3611-47EA-BCC8-D17B4EAE9D2D	15; 30	Not Applicable; Not Applicable	1916; 2342	NO; NO	NO; NO	5; 3	Unknown; Unknown	Not Available; Not Available	Not Available; Not Available
TCGA-OR-A5L8	304.64.0	Nationwide Children's Hospital	22	ACC	F8CA66D6-96F7-4D8C-9D87-7D784C6EB898	12	TCGA	2016	TCGA-OR-A5L8	5E086192-AB74-4AA3-BF6B-B34AB19995DB	4	-13472	Not Applicable	555																								NOT HISPANIC OR LATINO	TCGA-OR-A5L8-F60527	65D86AEA-91DA-4799-867E-366F5BB70E4A	10	Not Applicable	885	NO	YES	6	NO	Not Available	Not Available
TCGA-OR-A5J4	304.64.0	Nationwide Children's Hospital	22	ACC	9F9DFCB1-0AB1-4FD8-8BDE-BF7E38C00766	12	TCGA	2016	TCGA-OR-A5J4	5F3E2974-F1DF-47A2-8A8A-29BB525EEEF6	2	-8451	423	Not Available																								HISPANIC OR LATINO
TCGA-OR-A5KY	304.64.0	Nationwide Children's Hospital	22	ACC	CD967038-D03B-4B71-B4CD-47DA4E604FFB	12	TCGA	2016	TCGA-OR-A5KY	5F461197-15ED-43CF-9331-9E0EFC4622A4	5	-8745	391	Not Available																								NOT HISPANIC OR LATINO
TCGA-OR-A5KP	313.58.0	Nationwide Children's Hospital	22	ACC	5813D41C-AF69-4341-BB69-30A166BE342C	12	TCGA	2016	TCGA-OR-A5KP	653F1D34-73E9-4216-B40B-E25C1CFC7943	27	-16702	Not Applicable	2549																								NOT HISPANIC OR LATINO	TCGA-OR-A5KP-F60584	AD3FE3F1-88BD-4C10-83EA-92663E09A13C	11	Not Applicable	2777	NO	YES	6	YES	NO	NO
TCGA-OR-A5KW	304.64.0	Nationwide Children's Hospital	22	ACC	87885925-5DF9-4891-924C-A49A59CD74B5	12	TCGA	2016	TCGA-OR-A5KW	69F4F19C-08C8-4001-92A8-FED155C3B4FE	7	-20328	Not Applicable	1525																								NOT HISPANIC OR LATINO	TCGA-OR-A5KW-F60532	6C5AB115-E868-4BCD-907D-AFC80B7B7EC8	10	Not Applicable	2076	NO	YES	6	NO	Not Available	Not Available
TCGA-OR-A5JK	304.64.0	Nationwide Children's Hospital	22	ACC	4C5F86B5-11DA-4769-904E-01260A831DB5	12	TCGA	2016	TCGA-OR-A5JK	A477B55D-A591-482F-A554-D8EF7298C23D	3	-18214	Not Applicable	1255																								Not Evaluated	TCGA-OR-A5JK-F60576	E100BD7C-8B12-4395-940C-6F467FD04FF8	11	Not Applicable	1497	NO	YES	6	NO	Not Available	Not Available
TCGA-OR-A5J9	304.64.0	Nationwide Children's Hospital	22	ACC	4BCB1409-E029-4968-A690-4E9E306ABA06	12	TCGA	2016	TCGA-OR-A5J9	A53E9117-0A49-40D8-AF40-7867370B671A	3	-8175	Not Applicable	1183																								HISPANIC OR LATINO	TCGA-OR-A5J9-F59596	0305FA30-5C81-4476-BADD-B2AB5D9632AD	15	Not Applicable	1352	NO	YES	5	YES	NO	NO
TCGA-OR-A5L3	304.64.0	Nationwide Children's Hospital	22	ACC	A5C0DB78-56EB-4A6F-8D52-FEA83AABC83B	12	TCGA	2016	TCGA-OR-A5L3	A9A57127-94D3-425F-A4C5-5CBCF24A9A35	5	-24763	Not Applicable	3897																								NOT HISPANIC OR LATINO	TCGA-OR-A5L3-F60524	46D8E8D8-5FE5-4365-BD58-F6C603FCD562	10	Not Applicable	4628	NO	NO	6	NO	Not Available	Not Available
TCGA-OR-A5KO	304.64.0	Nationwide Children's Hospital	22	ACC	880E0922-0718-4834-9EBA-A5D50BE9A795	12	TCGA	2016	TCGA-OR-A5KO	B4B41A43-EE45-4AA3-ABF0-100DB752A6AC	5	-14606	Not Applicable	1414																								NOT HISPANIC OR LATINO	TCGA-OR-A5KO-F60521	80D38A48-D5B5-4C52-AA7B-BA6C1AA65036	10	Not Applicable	1414	NO	YES	6	YES	YES; YES	NO; NO
[truncated: 133 more columns]

## Sheet: Sheet 1 (2)
sample_id	admin.batch_number	admin.bcr	admin.day_of_dcc_upload	admin.disease_code	admin.file_uuid	admin.month_of_dcc_upload	admin.project_code	admin.year_of_dcc_upload	patient.additional_studies.additional_study.disease_code	patient.additional_studies.additional_study.project_code	patient.age_at_initial_pathologic_diagnosis	patient.age_began_smoking_in_years	patient.anatomic_neoplasm_subdivision	patient.bcr_patient_barcode	patient.bcr_patient_uuid	patient.bladder_carcinoma_extracapsular_extension_status	patient.blood_relative_cancer_history_list.blood_relative_cancer_history.cancer_diagnosis_cancer_type_icd9_text_name	patient.blood_relative_cancer_history_list.blood_relative_cancer_history.family_member_relationship_type	patient.chemical_exposure_text	patient.day_of_form_completion	patient.days_to_birth	patient.days_to_death	patient.days_to_initial_pathologic_diagnosis	patient.days_to_last_followup	patient.days_to_last_known_alive	patient.diagnosis_subtype	patient.disease_extracapsular_extension_ind-3	patient.drugs.drug.bcr_drug_barcode	patient.drugs.drug.bcr_drug_uuid	patient.drugs.drug.clinical_trail_drug_classification	patient.drugs.drug.day_of_form_completion	patient.drugs.drug.days_to_drug_therapy_end	patient.drugs.drug.days_to_drug_therapy_start	patient.drugs.drug.drug_name	patient.drugs.drug.measure_of_response	patient.drugs.drug.month_of_form_completion	patient.drugs.drug.number_cycles	patient.drugs.drug.prescribed_dose	patient.drugs.drug.prescribed_dose_units	patient.drugs.drug.regimen_indication	patient.drugs.drug.regimen_indication_notes	patient.drugs.drug.regimen_number	patient.drugs.drug.route_of_administrations.route_of_administration	patient.drugs.drug.therapy_ongoing	patient.drugs.drug.therapy_types.therapy_type	patient.drugs.drug.therapy_types.therapy_type_notes	patient.drugs.drug.total_dose	patient.drugs.drug.total_dose_units	patient.drugs.drug.tx_on_clinical_trial
TCGA-DK-A2I6	175.75.0	Nationwide Children's Hospital	22	BLCA	1F409BDC-5850-4D06-A9AE-9343FC7D41BF	12	TCGA	2016			81	Not Available	Trigone	TCGA-DK-A2I6	DE810AF0-4C18-4E8F-9836-F8ABC425E3EB	Not Available	Lung/Bronchus; Lung/Bronchus; Colon	Sister; Brother; Brother	Unspecified chemicals & solvents	22	-29789	Not Applicable	0	2292	Not Available	Non-Papillary	NO
TCGA-FD-A6TK	337.48.0	Nationwide Children's Hospital	22	BLCA	6F1F1BA1-155A-406E-9735-EF5644BC6E66	12	TCGA	2016			60	Not Available	Wall Anterior; Wall Lateral; Wall Posterior	TCGA-FD-A6TK	65295450-36CD-45A7-A4A6-2D52EE11378F	Not Available	Not Available	Not Available	Not Available	5	-21942	Not Applicable	0	330	Not Available	Non-Papillary	NO
TCGA-UY-A78L	337.48.0	Nationwide Children's Hospital	22	BLCA	D5FB4F3F-52ED-4BA6-9B11-C771749B4E8A	12	TCGA	2016			62	Not Available	Bladder - NOS	TCGA-UY-A78L	D46F7976-6061-4CA9-8294-6C215703662B	Not Available	Not Available; Not Available	Not Available; Not Available	Not Available	15	-22717	Not Applicable	0	1127	Not Available	Papillary	Unknown	TCGA-UY-A78L-D68687; TCGA-UY-A78L-D69856	233EC6CE-DA51-400F-8878-827ECA237236; 0E39EA87-108E-4729-AE4A-09934E78A61C	Not Available; Not Available	10; 21	232; 232	152; 152	Gemcitabine; Cisplatnin	Clinical Progressive Disease; Clinical Progressive Disease	12; 1	Not Available; Not Available	Not Available; Not Available	Not Available; Not Available	Not Available; Not Available	Not Applicable; Not Applicable	Not Available; Not Available	Not Available; Not Available	NO; NO	Chemotherapy; Chemotherapy	Not Available; Not Available	Not Available; Not Available	Not Available; Not Available	YES; YES
TCGA-4Z-AA84	401.37.0	Nationwide Children's Hospital	22	BLCA	B69D3F4A-6EAB-4A02-B04F-8DF6AD55F96C	12	TCGA	2016			61	16	Bladder - NOS	TCGA-4Z-AA84	8B091AC3-D03A-4DD2-BDDE-F7F5C6987155	Not Available	Not Available	Not Available	Unknown	21	-22397	Not Applicable	0	460	Not Available	Papillary	NO
TCGA-XF-A9SK	433.36.0	Nationwide Children's Hospital	22	BLCA	D19F5C74-FABE-4750-B28B-0F8B1D9B1311	12	TCGA	2016			65	22	Bladder - NOS	TCGA-XF-A9SK	03F588D6-832E-47D8-A9C4-AF6640A1A635	Focal	Pancreas; Breast-Fem	Father; Mother	None	25	-24019	486	0	Not Available	Not Available	Non-Papillary	YES	TCGA-XF-A9SK-D56757; TCGA-XF-A9SK-D59547; TCGA-XF-A9SK-D59548	CA01F02D-27E1-4691-84DB-C85358D13EDE; AFD80131-BB45-4B48-8FDA-D8DD17DB58E5; C5CAB0B3-D160-40EC-B953-DC062772B140	Not Available; Not Available; Not Available	24; 25; 25	-368; 304; 304	Not Available; 142; 142	BCG, Intravesicular; Gemzar; Platinol	Partial Response; Partial Response; Partial Response	2; 8; 8	Not Available; Not Available; Not Available	Not Available; Not Available; Not Available	Not Available; Not Available; Not Available	Not Available; Not Available; Not Available	Not Applicable; Not Applicable; Not Applicable	Not Available; Not Available; Not Available	Not Available; Not Available; Not Available	NO; NO; NO	Immunotherapy; Chemotherapy; Chemotherapy	Not Available; Not Available; Not Available	Not Available; Not Available; Not Available	Not Available; Not Available; Not Available	NO; NO; NO
TCGA-YF-AA3M	433.36.0	Nationwide Children's Hospital	22	BLCA	EAF6011A-4F02-4E4C-B8C0-7116DEFA2979	12	TCGA	2016			57	16	Wall Posterior	TCGA-YF-AA3M	30AD8081-DAA7-4E2B-96F8-07F5AD12E774	Not Available	Not Available	Not Available	None	23	-21097	Not Applicable	0	275	Not Available	Non-Papillary	Not Available
TCGA-G2-A3IE	199.71.0	Nationwide Children's Hospital	22	BLCA	26B9A56C-17C8-476E-9246-9E5E83CB8C42	12	TCGA	2016			51	15	Bladder - NOS	TCGA-G2-A3IE	C65BA2B8-E867-42E8-BBD0-C2CDF5130CFB	Not Available	Lung/Bronchus	Father	Not Available	22	-18983	612	0	Not Available	Not Available	Non-Papillary	Not Available	TCGA-G2-A3IE-D36968; TCGA-G2-A3IE-D36970; TCGA-G2-A3IE-D36975; TCGA-G2-A3IE-D36977; TCGA-G2-A3IE-D36978; TCGA-G2-A3IE-D36980; TCGA-G2-A3IE-D36983	ED0AF2E2-5F42-43D0-8D82-0BF7B8D15228; E18F0291-65B2-48A7-9BFF-43C214FEEF5E; EF18CA04-7D1C-4580-B62B-20451BF14EAF; B7D591DE-0ACE-4254-AA10-A217C5B92575; A871439A-808A-4E69-A22A-014DB1C06E0A; E6E275FF-BDEA-4F7A-B8DA-3579D9A765F8; 70591683-FCF3-48E0-8E19-6D1559B9419D	Not Available; Not Available; Not Available; Not Available; Not Available; Not Available; Not Available	20; 20; 20; 20; 20; 20; 20	68; 68; 68; 100; 100; 100; 100	29; 29; 29; 81; 81; 81; 81	Ifosfamide; Doxorubicin; Gemcitabine; Methotrexate; Doxorubicin; Vinblastine; Cisplatin	Partial Response; Partial Response; Partial Response; Clinical Progressive Disease; Clinical Progressive Disease; Clinical Progressive Disease; Clinical Progressive Disease	11; 11; 11; 11; 11; 11; 11	Not Available; Not Available; Not Available; Not Available; Not Available; Not Available; Not Available	Not Available; Not Available; Not Available; Not Available; Not Available; Not Available; Not Available	Not Available; Not Available; Not Available; Not Available; Not Available; Not Available; Not Available	Not Available; Not Available; Not Available; Not Available; Not Available; Not Available; Not Available	Not Applicable; Not Applicable; Not Applicable; Not Applicable; Not Applicable; Not Applicable; Not Applicable	Not Available; Not Available; Not Available; Not Available; Not Available; Not Available; Not Available	Not Available; Not Available; Not Available; Not Available; Not Available; Not Available; Not Available	NO; NO; NO; NO; NO; NO; NO	Chemotherapy; Chemotherapy; Chemotherapy; Chemotherapy; Chemotherapy; Chemotherapy; Chemotherapy	Not Available; Not Available; Not Available; Not Available; Not Available; Not Available; Not Available	Not Available; Not Available; Not Available; Not Available; Not Available; Not Available; Not Available	Not Available; Not Available; Not Available; Not Available; Not Available; Not Available; Not Available	NO; NO; NO; NO; NO; NO; NO
TCGA-ZF-A9RL	391.38.0	Nationwide Children's Hospital	22	BLCA	68B95230-94DB-4331-87C8-C724B0F49E1B	12	TCGA	2016			61	18	Bladder - NOS	TCGA-ZF-A9RL	386F51E4-D03A-4606-BF2E-6168F2122C5F	Not Available	Gastric; Breast-Fem; CNS	Brother; Sister; Sister	Not Available	15	-22480	Not Applicable	0	2509	Not Available	Papillary	Not Available
TCGA-HQ-A2OE	192.69.0	Nationwide Children's Hospital	22	BLCA	84C0696D-C0FC-4AD0-8899-D3C2E5C52BB0	12	TCGA	2016			69	Not Available	Bladder - NOS	TCGA-HQ-A2OE	353C5FCC-9C6A-4AC6-99DC-FB4573B2AE6C	Unknown	Not Available	Not Available	Not Available	2	Not Available	Not Applicable	0	1174	Not Available	Papillary	Unknown	TCGA-HQ-A2OE-D34458; TCGA-HQ-A2OE-D34465	3754F06A-C313-4AE5-80B9-06DB74337512; 513FCD32-09D2-4E51-B3A5-26F80E568B31	Not Available; Not Available	2; 2	131; 131	56; 56	Cisplatin; Gemcitabine	Not Available; Not Available	10; 10	Not Available; Not Available	Not Available; Not Available	Not Available; Not Available	Not Available; Not Available	Not Applicable; Not Applicable	Not Available; Not Available	Not Available; Not Available	NO; NO	Chemotherapy; Chemotherapy	Not Available; Not Available	Not Available; Not Available	Not Available; Not Available	Not Available; Not Available
TCGA-DK-AA74	401.37.0	Nationwide Children's Hospital	22	BLCA	5993F39B-3754-4EC5-A6A9-860547455A13	12	TCGA	2016			75	16	Bladder - NOS	TCGA-DK-AA74	0198D8E5-A14B-44EE-B1C4-D248994845AD	Not Available	Cervix; Breast-Fem	Sister; Mother	Not Available	7	-27730	Not Applicable	0	1323	Not Available	Non-Papillary	Unknown
TCGA-H4-A2HO	170.77.0	Nationwide Children's Hospital	22	BLCA	930E233C-F64A-40E8-B6D3-569349081F79	12	TCGA	2016			53	24	Bladder - NOS	TCGA-H4-A2HO	86D1E388-B30F-48FD-9647-3848EB6134F1	Not Available			Not Available	28	-19630	Not Applicable	0	46	Not Available	Papillary	NO
TCGA-ZF-AA53	401.37.0	Nationwide Children's Hospital	22	BLCA	89463A8A-4ECA-49EA-A29D-86AAA44B5B1F	12	TCGA	2016			60	Not Available	Bladder - NOS; Wall NOS	TCGA-ZF-AA53	92C6856A-B26F-4512-BBB1-8A8AFF4636AB	Not Available	Lung/Bronchus; CNS; CNS	Father; Sister; Brother	solvents, coking plant fumes and residues, diesel exhaust fumes, trichlorethylene perchloroethylene, brazing, soldering, resin fumesfrom hot box breaker core machines	14	-22035	Not Applicable	0	1761	Not Available	Non-Papillary	Not Available	TCGA-ZF-AA53-D72088; TCGA-ZF-AA53-D72089	C1E16CF1-0677-4402-B05C-6A1FC943E0D5; 348A86EE-A088-45D5-BF2B-ABE4D6526C42	Not Available; Not Available	10; 10	166; 166	68; 68	Gemcitabine; Cisplatin	Complete Response; Complete Response	4; 4	Not Available; Not Available	Not Available; Not Available	Not Available; Not Available	Not Available; Not Available	Not Applicable; Not Applicable	Not Available; Not Available	Not Available; Not Available	NO; NO	Chemotherapy; Chemotherapy	Not Available; Not Available	Not Available; Not Available	Not Available; Not Available	NO; NO
TCGA-HQ-A5ND	279.55.0	Nationwide Children's Hospital	22	BLCA	BA0BD7DA-C487-4315-B9CD-88692EF8950E	12	TCGA	2016			78	Not Available	Bladder - NOS	TCGA-HQ-A5ND	001944E5-AF34-4061-9C09-BB9EA346F6FD	Not Available	Not Available	Not Available	Not Available	30	-28555	274	0	Not Available	Not Available	Not Available	Unknown
TCGA-FD-A6TC	337.48.0	Nationwide Children's Hospital	22	BLCA	E5F84B5D-425D-431C-BC43-75AC24B2BA87	12	TCGA	2016			79	Not Available	Wall Posterior	TCGA-FD-A6TC	00D8E96F-F231-4475-9E9F-C1F8AEC28E4E	Not Available	Not Available	Not Available	Not Available	5	-28963	Not Applicable	0	187	Not Available	Non-Papillary	Not Available	TCGA-FD-A6TC-D65163; TCGA-FD-A6TC-D68615	D8EC9D40-C854-49D3-A8D3-728EEA56AF35; A4A05996-848F-40E6-9B5F-A788FE319189	Not Available; Not Available	19; 3	144; 144	88; 88	Gemcitabine; Carboplatin	Complete Response; Not Available	9; 12	Not Available; Not Available	Not Available; Not Available	Not Available; Not Available	Not Available; Not Available	Not Applicable; Not Applicable	Not Available; Not Available	Not Available; Not Available	NO; NO	Chemotherapy; Chemotherapy	Not Available; Not Available	Not Available; Not Available	Not Available; Not Available	NO; NO
TCGA-DK-A6AW	309.52.0	Nationwide Children's Hospital	22	BLCA	F1789934-7431-4D62-ABEA-01BF32A2EC69	12	TCGA	2016			70	20	Trigone	TCGA-DK-A6AW	01C815BA-7BDA-4F7E-865C-0C5776FEBF2C	Not Available	Not Available	Not Available	None	6	-25644	Not Applicable	0	1264	Not Available	Non-Papillary	Not Available
TCGA-GV-A3JV	223.62.0	Nationwide Children's Hospital	22	BLCA	94141ACB-AFC9-4594-96E9-025F03CF5EF3	12	TCGA	2016			66	31	Trigone	TCGA-GV-A3JV	01EE41EF-1894-4408-9E96-A22A1F068190	Focal	Prostate; Prostate	Brother; Brother	Not Available	6	-24243	Not Applicable	0	134	Not Available	Non-Papillary	YES
TCGA-XF-A8HH	391.38.0	Nationwide Children's Hospital	22	BLCA	1D9FC0C7-7632-4172-A3F0-8215ACD2BFB6	12	TCGA	2016			61	Not Available	Bladder - NOS	TCGA-XF-A8HH	02964D82-CC94-4286-A66F-03567101950C	Focal	Not Available	Not Available	Not Available	13	-22393	57	0	Not Available	Not Available	Non-Papillary	YES
TCGA-DK-A2I1	170.77.0	Nationwide Children's Hospital	22	BLCA	07E197DA-5AC8-48FA-A133-3B7B50AA6670	12	TCGA	2016			73	Not Available	Wall Anterior	TCGA-DK-A2I1	036B9681-AB58-4734-A8FD-E0D5D078BF5A	Not Available			Not Available	22	-26726	Not Applicable	0	322	Not Available	Papillary	Not Available
TCGA-ZF-AA5H	401.37.0	Nationwide Children's Hospital	22	BLCA	7FB3CF95-C7B8-4B63-8C5F-AA5B48B2BFDA	12	TCGA	2016			60	16	Bladder - NOS	TCGA-ZF-AA5H	04477379-6C51-45D9-B9B9-D05D53B53945	Focal	Lung/Bronchus	Father	solvents, formaldehyde	15	-22122	Not Applicable	0	583	Not Available	Non-Papillary	YES	TCGA-ZF-AA5H-D72105; TCGA-ZF-AA5H-D72106	9182BB2E-2590-4004-A0E1-0F826DC256B8; CAB786E1-619B-4568-A424-698490997C7B	Not Available; Not Available	13; 13	177; 177	135; 135	Gemcitabine; Cisplatin	Clinical Progressive Disease; Clinical Progressive Disease	4; 4	Not Available; Not Available	Not Available; Not Available	Not Available; Not Available	Not Available; Not Available	Not Applicable; Not Applicable	Not Available; Not Available	Not Available; Not Available	NO; NO	Chemotherapy; Chemotherapy	Not Available; Not Available	Not Available; Not Available	Not Available; Not Available	NO; NO
TCGA-E7-A7PW	356.43.0	Nationwide Children's Hospital	22	BLCA	72F17F0C-32A6-40A0-AA93-9A07D4A880EE	12	TCGA	2016			63	50	Bladder - NOS	TCGA-E7-A7PW	045FE498-6A07-41FF-9956-DC0FB0483E7F	Extensive	Not Available	Not Available	Not Available	3	-23057	Not Applicable	0	19	Not Available	Non-Papillary	YES
TCGA-PQ-A6FI	317.50.0	Nationwide Children's Hospital	22	BLCA	3C854B78-ECC4-4785-ABA5-D58A11C529C5	12	TCGA	2016			70	12	Neck; Trigone; Wall Lateral	TCGA-PQ-A6FI	04B9090A-E8EF-4F52-BC52-AF90CAA84168	Not Available	Sarcoma	Child	Not Available	10	-25672	Not Applicable	0	372	Not Available	Non-Papillary	NO
TCGA-C4-A0EZ	86.79.0	Nationwide Children's Hospital	22	BLCA	DB4C40AB-575B-4B83-913B-E82B87988617	12	TCGA	2016			69	29	Not Available	TCGA-C4-A0EZ	05935f1d-77c2-46ca-b87a-7a84bce38afd	Not Available			Not Available	19	-25202	273	0	Not Available	Not Available	Non-Papillary	Not Available	TCGA-C4-A0EZ-D35652; TCGA-C4-A0EZ-D35654; TCGA-C4-A0EZ-D35655	FA22598C-5DC7-4CC0-B126-B61778FC9C6A; 4F972928-7DC0-4105-9EDB-736DE4C98E58; 0FD0C954-A1F7-4E90-9E6C-E8BF11419D64	Not Available; Not Available; Not Available	5; 5; 5	212; 212; 243	123; 123; 243	Carboplatin; Etoposide; Doxorubicin	Partial Response; Partial Response; Partial Response	12; 12; 12	Not Available; Not Available; Not Available	Not Available; Not Available; Not Available	Not Available; Not Available; Not Available	Not Available; Not Available; Not Available	Not Applicable; Not Applicable; Not Applicable	Not Available; Not Available; Not Available	Not Available; Not Available; Not Available	NO; NO; NO	Chemotherapy; Chemotherapy; Chemotherapy	Not Available; Not Available; Not Available	Not Available; Not Available; Not Available	Not Available; Not Available; Not Available	NO; NO; NO
TCGA-FD-A62S	309.52.0	Nationwide Children's Hospital	22	BLCA	10AE896F-0712-4A3B-ACC4-FCDE6FD54C48	12	TCGA	2016			60	Not Available	Wall Posterior	TCGA-FD-A62S	05A1402E-5A79-4D54-9430-065844ED1505	Not Available	Not Available	Not Available	Not Available	23	-22000	Not Applicable	0	194	Not Available	Non-Papillary	Not Available	TCGA-FD-A62S-D59247; TCGA-FD-A62S-D59248	70601C33-808B-4205-B4A0-5E13B0222A74; 7810A477-A6E8-4F7D-9010-A459ACF20768	Not Available; Not Available	6; 6	292; 292	243; 243	Gemcitabine; Carboplatin	Clinical Progressive Disease; Clinical Progressive Disease	5; 5	Not Available; Not Available	Not Available; Not Available	Not Available; Not Available	Not Available; Not Available	Not Applicable; Not Applicable	Not Available; Not Available	Not Available; Not Available	NO; NO	Chemotherapy; Chemotherapy	Not Available; Not Available	Not Available; Not Available	Not Available; Not Available	NO; NO
TCGA-FD-A5C0	294.54.0	Nationwide Children's Hospital	22	BLCA	4950379E-02FF-4BD7-B20F-9D734FC6A473	12	TCGA	2016			61	Not Available	Wall Posterior	TCGA-FD-A5C0	0628E443-3D7F-4A38-9D2A-EBC7F4F7E11D	Not Available	Not Available	Not Available	Not Available	2	-22500	Not Applicable	0	209	Not Available	Non-Papillary	YES	TCGA-FD-A5C0-D52786; TCGA-FD-A5C0-D66959	8E6819B1-FF17-4577-A360-DA93229C7D85; 88613404-91D6-490E-BD7F-7B1AA3B8861B	Not Available; Not Available	6; 28	307; 279	160; 160	Carboplatin; Taxol	Unknown; Unknown	12; 10	Not Available; Not Available	Not Available; Not Available	Not Available; Not Available	Not Available; Not Available	Not Applicable; Not Applicable	Not Available; Not Available	Not Available; Not Available	NO; NO	Chemotherapy; Chemotherapy	Not Available; Not Available	Not Available; Not Available	Not Available; Not Available	NO; NO
TCGA-GU-A42R	249.61.0	Nationwide Children's Hospital	22	BLCA	1C5B3483-7607-44F2-A07F-22B942C02ED2	12	TCGA	2016			68	49	Wall Lateral	TCGA-GU-A42R	0691B8C5-6244-407C-8601-FA1BDA01FF2A	Extensive	Not Available	Not Available	Not Available	30	-25134	Not Applicable	0	98	Not Available	Papillary	YES	TCGA-GU-A42R-D66344; TCGA-GU-A42R-D66345	37B5BF80-1114-4AC1-A162-AEA65A922BFD; AC9DC3F1-BB17-4D91-B956-0AB30EF5F8AD	Not Available; Not Available	10; 10	344; 344	105; 105	Carboplatin; Gemcitabine	Clinical Progressive Disease; Clinical Progressive Disease	10; 10	Not Available; Not Available	Not Available; Not Available	Not Available; Not Available	Not Available; Not Available	Not Applicable; Not Applicable	Not Available; Not Available	Not Available; Not Available	NO; NO	Chemotherapy; Chemotherapy	Not Available; Not Available	Not Available; Not Available	Not Available; Not Available	NO; NO
TCGA-UY-A78M	356.43.0	Nationwide Children's Hospital	22	BLCA	02911C54-EB77-45D9-B196-2325391A958D	12	TCGA	2016			81	Not Available	Bladder - NOS	TCGA-UY-A78M	069B6E47-012C-483E-BEE4-36A2A21A3486	Not Available	Not Available; Not Available	Not Available; Not Available	Not Available	15	-29706	690	0	Not Available	Not Available	Non-Papillary	Unknown
TCGA-GV-A3QI	223.62.0	Nationwide Children's Hospital	22	BLCA	576ED08B-1DC4-4D03-8BA4-66AC44EE2BE1	12	TCGA	2016			47	13	Wall Posterior	TCGA-GV-A3QI	06F936E9-5A90-40D3-B91A-713F2B4E6E11	Unknown	Not Available	Not Available	Unknown	18	-17383	Not Applicable	0	126	Not Available	Papillary	YES	TCGA-GV-A3QI-D68565	94144F45-DE4A-4761-ACAA-075FEFF890D8	Not Available	26	895	771	Gemcitabine	Clinical Progressive Disease	11	Not Available	Not Available	Not Available	Not Available	Not Applicable	Not Available	Not Available	NO	Chemotherapy	Not Available	Not Available	Not Available	NO
TCGA-FD-A5C1	294.54.0	Nationwide Children's Hospital	22	BLCA	B2613E85-005E-4D64-9E02-CC11C9F7DA57	12	TCGA	2016			61	Not Available	Wall Posterior	TCGA-FD-A5C1	070C66FA-EF48-46CB-AF4F-357D2C641118	Not Available	Not Available	Not Available	Not Available	2	-22505	Not Applicable	0	1511	Not Available	Non-Papillary	Not Available	TCGA-FD-A5C1-D42881; TCGA-FD-A5C1-D42882	45375F4F-6BC8-465E-98F1-108048498790; 6E578A68-195F-420D-BE0E-7E95AFF64298	Not Available; Not Available	2; 2	1491; 1491	1421; 1421	Cisplatin; Gemcitabine	Complete Response; Complete Response	5; 5	Not Available; Not Available	Not Available; Not Available	Not Available; Not Available	Not Available; Not Available	Not Applicable; Not Applicable	Not Available; Not Available	Not Available; Not Available	NO; NO	Chemotherapy; Chemotherapy	Not Available; Not Available	Not Available; Not Available	Not Available; Not Available	NO; NO
TCGA-DK-AA6X	433.36.0	Nationwide Children's Hospital	22	BLCA	70395779-EE38-4E39-B6EC-BE41FB75B119	12	TCGA	2016			63	Not Available	Wall NOS	TCGA-DK-AA6X	071B350D-8745-4795-8194-A8C6491F0931	Not Available	Multiple Myeloma; Colon	Father; Mother	Not Available	7	-23208	Not Applicable	0	229	Not Available	Papillary	Not Available
TCGA-CU-A3YL	235.63.0	Nationwide Children's Hospital	22	BLCA	010A6FDE-F92B-4E84-BF95-791F4A9DA989	12	TCGA	2016			67	Not Available	Bladder - NOS	TCGA-CU-A3YL	087A7F70-2FA8-4A16-B130-4DF10A70C662	Not Available	Not Available	Not Available	Not Available	24	-24524	Not Applicable	0	247	Not Available	Papillary	Not Available	TCGA-CU-A3YL-D35300; TCGA-CU-A3YL-D35301	1A2FAC2C-0FAC-4B89-B634-1FC9392C9FFF; 9EE4E1B8-45DB-43B7-BE7B-42EE9CF40FD7	Not Available; Not Available	24; 24	224; 224	155; 155	Gemcitabine; Cisplatin	Complete Response; Complete Response	9; 9	Not Available; Not Available	Not Available; Not Available	Not Available; Not Available	Not Available; Not Available	Not Applicable; Not Applicable	Not Available; Not Available	Not Available; Not Available	NO; NO	Chemotherapy; Chemotherapy	Not Available; Not Available	Not Available; Not Available	Not Available; Not Available	NO; NO
TCGA-FD-A6TH	328.48.0	Nationwide Children's Hospital	22	BLCA	9CB9973C-9C24-4459-AB05-5EB46B393508	12	TCGA	2016			63	Not Available	Dome; Trigone; Wall Lateral; Wall Posterior	TCGA-FD-A6TH	08D13748-0946-49A1-8EB3-5AFD1DEEBC84	Not Available	Not Available	Not Available	Not Available	5	-23236	Not Applicable	0	67	Not Available	Non-Papillary	Not Available
TCGA-BT-A20T	128.75.0	Nationwide Children's Hospital	22	BLCA	79DD8989-2F91-4132-B9F6-A48E41FD75A7	12	TCGA	2016			63	Not Available	Wall Anterior	TCGA-BT-A20T	096b4f32-10c1-4737-a0dd-cae04c54ee33	Not Available			Not Available	5	-23220	453	0	Not Available	Not Available	Non-Papillary	Not Available	TCGA-BT-A20T-D44883; TCGA-BT-A20T-D44884; TCGA-BT-A20T-D44886; TCGA-BT-A20T-D44887; TCGA-BT-A20T-D44888	EEE09E52-7699-40FF-BC3C-8F4EC8F10A18; 599CD847-F63B-4AD2-84AC-4699DF3DFF12; 5D769B70-A269-485A-9A41-53B85FCE51AA; 52004135-3449-4E37-8287-0752F6BFCD19; F569D2B8-AD43-41C9-8529-8435E1DE6319	Not Available; Not Available; Not Available; Not Available; Not Available	28; 28; 28; 28; 28	263; 263; 331; 331; 419	161; 161; 263; 263; 419	Gemzar; Cisplatin; Docetaxel; Oxaliplatin; Cisplatin	Clinical Progressive Disease; Clinical Progressive Disease; Clinical Progressive Disease; Clinical Progressive Disease; Clinical Progressive Disease	6; 6; 6; 6; 6	Not Available; Not Available; Not Available; Not Available; Not Available	Not Available; Not Available; Not Available; Not Available; Not Available	Not Available; Not Available; Not Available; Not Available; Not Available	Not Available; Not Available; Not Available; Not Available; Not Available	Not Applicable; Not Applicable; Not Applicable; Not Applicable; Not Applicable	Not Available; Not Available; Not Available; Not Available; Not Available	Not Available; Not Available; Not Available; Not Available; Not Available	NO; NO; NO; NO; NO	Chemotherapy; Chemotherapy; Chemotherapy; Chemotherapy; Chemotherapy	Not Available; Not Available; Not Available; Not Available; Not Available	Not Available; Not Available; Not Available; Not Available; Not Available	Not Available; Not Available; Not Available; Not Available; Not Available	NO; NO; YES; YES; NO
TCGA-FD-A6TG	328.48.0	Nationwide Children's Hospital	22	BLCA	F4614710-ABB5-4B28-A62B-8F0C3C6B4194	12	TCGA	2016			73	Not Available	Dome; Wall Anterior; Wall Lateral; Wall Posterior	TCGA-FD-A6TG	0C890030-9BDB-4247-A3D5-A004F992F99C	Not Available	Not Available	Not Available	Not Available	5	-26893	Not Applicable	0	81	Not Available	Non-Papillary	Not Available
TCGA-DK-A6B1	309.52.0	Nationwide Children's Hospital	22	BLCA	CB1A3B1C-93F3-483C-8BBB-087335BAB757	12	TCGA	2016			67	Not Available	Wall Anterior	TCGA-DK-A6B1	0D2CD56C-09C6-467D-B3AA-1F7FE0CC60E1	Not Available	Gastric; Prostate	Grandmother; Brother	None	6	-24607	Not Applicable	0	2049	Not Available	Papillary	Not Available
TCGA-ZF-AA58	433.36.0	Nationwide Children's Hospital	22	BLCA	43104F68-8283-4E3F-A9DE-1C39BBAAE8D8	12	TCGA	2016			61	18	Bladder - NOS	TCGA-ZF-AA58	0DA6502C-058D-47F5-9996-8AA1D511D7E4	Not Available	Bladder	Father	nil to note	15	-22549	Not Applicable	0	1434	Not Available	Non-Papillary	Unknown	TCGA-ZF-AA58-D72102; TCGA-ZF-AA58-D72103	0DAABAAD-5EF1-47DF-9196-94BAEB18E3D5; 907B197A-9F12-421F-986E-019634FFD53B	Not Available; Not Available	13; 13	Not Available; Not Available	166; 166	Gemcitabine; Cisplatin	Complete Response; Complete Response	4; 4	Not Available; Not Available	Not Available; Not Available	Not Available; Not Available	Not Available; Not Available	Not Applicable; Not Applicable	Not Available; Not Available	Not Available; Not Available	NO; NO	Chemotherapy; Chemotherapy	Not Available; Not Available	Not Available; Not Available	Not Available; Not Available	NO; NO
TCGA-CF-A47T	252.57.0	Nationwide Children's Hospital	22	BLCA	B0B18EEC-7B1A-4DB3-A145-06608197EDD6	12	TCGA	2016			58	Not Available	Bladder - NOS	TCGA-CF-A47T	0DB0F02F-94F5-492F-8840-5254792F6879	Not Available	Not Available	Not Available	Not Available	11	-21347	Not Applicable	0	2	Not Available	Papillary	Not Available	TCGA-CF-A47T-D58104; TCGA-CF-A47T-D58105	ABE51B78-4B56-45F8-8215-649E93F7FC88; 9DE2F76A-A905-4792-8303-AB37F3EE90AB	Not Available; Not Available	31; 31	149; 149	127; 127	Carboplatin; 5FU	Clinical Progressive Disease; Clinical Progressive Disease	3; 3	Not Available; Not Available	Not Available; Not Available	Not Available; Not Available	Not Available; Not Available	Not Applicable; Not Applicable	Not Available; Not Available	Not Available; Not Available	NO; NO	Chemotherapy; Chemotherapy	Not Available; Not Available	Not Available; Not Available	Not Available; Not Available	NO; NO
TCGA-XF-AAMH	433.36.0	Nationwide Children's Hospital	22	BLCA	A9C1BDE0-B732-4CE1-BF77-C4891E805A09	12	TCGA	2016			80	51	Bladder - NOS	TCGA-XF-AAMH	0EC37C2C-8D90-48C1-9CBC-69FE6473C980	Focal	Not Available	Not Available	Not Available	9	-29547	344	0	Not Available	Not Available	Non-Papillary	YES
TCGA-BL-A3JM	207.69.0	Nationwide Children's Hospital	22	BLCA	68C4AE93-15C0-4A3B-9AA6-32A682BF94CF	12	TCGA	2016			62	14	Discrepancy	TCGA-BL-A3JM	0F4FB205-B13C-4A85-97B3-779429E6CCDD	Not Available			Not Available	26	-23000	205	0	Not Available	Not Available	Not Available	Not Available
TCGA-FD-A6TI	328.48.0	Nationwide Children's Hospital	22	BLCA	33CB89B2-0493-4B3A-86BB-B210CA5DEF8A	12	TCGA	2016			73	Not Available	Dome; Wall Anterior; Wall Lateral; Wall Posterior	TCGA-FD-A6TI	0F956645-35AA-4A68-98D3-EA589459BE00	Not Available	Not Available	Not Available	Not Available	5	-26874	Not Applicable	0	122	Not Available	Non-Papillary	Not Available
TCGA-FD-A3SN	235.63.0	Nationwide Children's Hospital	22	BLCA	0263B0E6-2566-42AA-9776-DF9C33E575D0	12	TCGA	2016			79	15	Trigone; Wall Posterior	TCGA-FD-A3SN	0FB043D3-D86B-4CD8-8C01-9E2B3E965BB0	Not Available	NOS; Gastric; Lung/Bronchus	Mother; Brother	Not Available	16	-29169	Not Applicable	0	208	Not Available	Papillary	Not Available	TCGA-FD-A3SN-D33683; TCGA-FD-A3SN-D33651	45258132-2CEA-49CB-AE98-AC10A19FBE4F; EE5DDF30-665A-41D3-B2F7-DF00A66F9AF7	Not Available; Not Available	16; 16	Not Available; Not Available	117; 117	cisplatin; gemcitabine	Not Applicable; Not Applicable	7; 7	Not Available; Not Available	Not Available; Not Available	Not Available; Not Available	Not Available; Not Available	Not Applicable; Not Applicable	Not Available; Not Available	Not Available; Not Available	YES; YES	Chemotherapy; Chemotherapy	Not Available; Not Available	Not Available; Not Available	Not Available; Not Available	NO; NO
TCGA-ZF-AA51	401.37.0	Nationwide Children's Hospital	22	BLCA	3F0E16CF-3A82-45F7-A2D5-7E0090AD95FC	12	TCGA	2016			69	15	Bladder - NOS	TCGA-ZF-AA51	1029514B-A32C-4C43-A440-A5BA2709F717	Not Available	Not Available	Not Available	nil to note	15	-25484	Not Applicable	0	1178	Not Available	Papillary	Not Available	TCGA-ZF-AA51-D72091; TCGA-ZF-AA51-D72092	785199D4-90BF-40CE-AEAB-A5EA5953AAA3; 097FAF51-5B92-4A4C-940C-73BE0DA86F74	Not Available; Not Available	10; 10	148; 148	69; 69	Gemcitabine; Cisplatin	Complete Response; Complete Response	4; 4	Not Available; Not Available	Not Available; Not Available	Not Available; Not Available	Not Available; Not Available	Not Applicable; Not Applicable	Not Available; Not Available	Not Available; Not Available	NO; NO	Chemotherapy; Chemotherapy	Not Available; Not Available	Not Available; Not Available	Not Available; Not Available	NO; NO
TCGA-GV-A40G	249.61.0	Nationwide Children's Hospital	22	BLCA	8F7288C4-D55C-4C77-881F-B534F2E5DBC7	12	TCGA	2016			77	18	Trigone; Wall Anterior; Wall Lateral; Wall Posterior	TCGA-GV-A40G	10422FE9-8D70-40A9-9875-3FE9FAB68823	Not Available	Not Available	Not Available	Secondhand	27	-28204	Not Applicable	0	162	Not Available	Non-Papillary	NO
TCGA-DK-AA6U	401.37.0	Nationwide Children's Hospital	22	BLCA	DB39CC90-8D6B-43EB-A0AD-97067F337A58	12	TCGA	2016			64	1966	Neck; Wall NOS	TCGA-DK-AA6U	104C8E20-1B29-4D77-9633-359A35BE48FB	Not Available	Skin-Squamous cell carcinoma	Sister	Speciality chemical engineer	7	-23611	Not Applicable	0	319	Not Available	Papillary	Unknown	TCGA-DK-AA6U-D72252; TCGA-DK-AA6U-D72253	8717DA3C-6BC0-43D9-8B8E-D0A7544AC307; 19EFBAA9-333A-453F-A8D4-0CC510265974	Not Available; Not Available	30; 30	90; 90	13; 13	Gemcitabine; Cisplatin	Complete Response; Complete Response	4; 4	Not Available; Not Available	Not Available; Not Available	Not Available; Not Available	Not Available; Not Available	Not Applicable; Not Applicable	Not Available; Not Available	Not Available; Not Available	NO; NO	Chemotherapy; Chemotherapy	Not Available; Not Available	Not Available; Not Available	Not Available; Not Available	NO; NO
TCGA-DK-A6B2	309.52.0	Nationwide Children's Hospital	22	BLCA	C9C97565-F718-4D4C-8EFF-95769FE04A8F	12	TCGA	2016			70	14	Wall Posterior	TCGA-DK-A6B2	10C825D7-4E21-43E7-AC95-DDA75FBDAF74	Unknown	Breast-Fem	Mother	Not Available	6	-25625	Not Applicable	0	477	Not Available	Non-Papillary	YES	TCGA-DK-A6B2-D48134	8854B40F-584C-4AF1-8488-7BA61B50B207	Not Available	6	370	283	Gemcitabine	Clinical Progressive Disease	9	Not Available	Not Available	Not Available	Not Available	Not Applicable	Not Available	Not Available	NO	Chemotherapy	Not Available	Not Available	Not Available	NO
TCGA-CF-A47W	252.57.0	Nationwide Children's Hospital	22	BLCA	9E983F87-30E8-475A-8160-60C3FBF67997	12	TCGA	2016			42	23	Bladder - NOS	TCGA-CF-A47W	122FC134-8915-47DB-96C9-AB1853C3CD18	Not Available	Not Available	Not Available	Not Available	11	-15497	Not Applicable	0	2	Not Available	Papillary	Not Available
TCGA-FD-A43U	252.57.0	Nationwide Children's Hospital	22	BLCA	4C493CFD-04DB-49B1-BD24-CBC3711967AF	12	TCGA	2016			70	32	Wall Lateral	TCGA-FD-A43U	140B83DB-BADD-4B8D-B0F5-0F8C8060A228	Unknown	Not Available	Not Available	Not Available	29	-25841	Not Applicable	0	208	Not Available	Non-Papillary	YES	TCGA-FD-A43U-D37162; TCGA-FD-A43U-D37161	30047ACF-3C71-424A-96A3-91A9B5088E03; 1A5B47F2-E3BC-4326-A144-6A2149549E64	Not Available; Not Available	29; 29	187; 187	97; 97	cisplatin; gemcitabine	Complete Response; Complete Response	11; 11	Not Available; Not Available	Not Available; Not Available	Not Available; Not Available	Not Available; Not Available	Not Applicable; Not Applicable	Not Available; Not Available	Not Available; Not Available	NO; NO	Chemotherapy; Chemotherapy	Not Available; Not Available	Not Available; Not Available	Not Available; Not Available	NO; NO
TCGA-FD-A3NA	207.69.0	Nationwide Children's Hospital	22	BLCA	C074DADD-ADA0-44D0-AFB2-0431827C9512	12	TCGA	2016			60	21	Wall Posterior	TCGA-FD-A3NA	14917461-DAE4-44CB-909D-42AC45AEF450	Not Available			printing chemicals and ink	21	-21936	Not Applicable	0	974	Not Available	Non-Papillary	Not Available
TCGA-DK-A3IL	199.71.0	Nationwide Children's Hospital	22	BLCA	9795E4E7-FE1F-4AD8-8F7F-6F40A9709236	12	TCGA	2016			79	15	Wall Posterior	TCGA-DK-A3IL	178B28CD-99C3-48DC-8D09-1EF71B4CEE80	Not Available			Not Available	10	-29047	Not Applicable	0	121	Not Available	Non-Papillary	NO
TCGA-XF-A8HC	367.41.0	Nationwide Children's Hospital	22	BLCA	0DC633C9-01C2-472F-97F4-1609C552BE2A	12	TCGA	2016			79	Not Available	Bladder - NOS	TCGA-XF-A8HC	17EE3278-DC2A-4021-A903-E4ED11E3218B	Not Available	Ovary-NOS	Mother	Not Available	13	-28996	200	0	Not Available	Not Available	Papillary	NO
TCGA-ZF-AA4T	391.38.0	Nationwide Children's Hospital	22	BLCA	FEC4F036-0D41-4C8C-816F-97798FE3C32E	12	TCGA	2016			65	Not Available	Bladder - NOS	TCGA-ZF-AA4T	1859A4C5-78BC-4B1A-A26E-3D2B4CB221C2	Not Available	Not Available	Not Available	Not Available	15	-23974	599	0	Not Available	Not Available	Non-Papillary	Unknown
TCGA-E7-A97P	391.38.0	Nationwide Children's Hospital	22	BLCA	B11EAA63-D122-43A0-9B3D-C55DF52AFA11	12	TCGA	2016			73	Not Available	Wall NOS	TCGA-E7-A97P	18E6BDB0-B62D-4367-86E9-BEFBBF5E458C	Not Available	Not Available	Not Available	Not Available	18	-26956	Not Applicable	0	13	Not Available	Non-Papillary	Not Available
TCGA-XF-AAMW	433.36.0	Nationwide Children's Hospital	22	BLCA	E66FE579-E73F-47D6-851E-FD921471A3FC	12	TCGA	2016			79	Not Available	Bladder - NOS	TCGA-XF-AAMW	19DA59A8-B67A-438D-900A-92A71E03BEF3	Not Available	Pancreas; Colon	Mother; Father	Not Available	13	-28903	253	0	Not Available	Not Available	Non-Papillary	NO
TCGA-E5-A4U1	317.50.0	Nationwide Children's Hospital	22	BLCA	66915E07-B8DB-4D7D-88AA-35E9CF47EF45	12	TCGA	2016			72	Not Available	Wall Lateral	TCGA-E5-A4U1	1C28F311-E0B0-4292-B29A-C6757665A4A4	Unknown	Not Available	Not Available	Unknown	19	-26305	Not Applicable	0	796	Not Available	Papillary	Unknown	TCGA-E5-A4U1-D46817; TCGA-E5-A4U1-D46818; TCGA-E5-A4U1-D46819; TCGA-E5-A4U1-D64526	96872F51-C5BA-45CD-AC97-732ECD1C7882; EEFCDB26-883B-464B-B5C0-E853A005B064; 2C0679DA-9E80-4991-AB18-1F46BE8D7043; 5E9878DB-0C67-4111-A7A8-3D3A8F797097	Not Available; Not Available; Platinum-based antineoplastic; Not Available	19; 19; 19; 4	114; 114; Not Available; 1150	37; 37; 719; 1024	gemcitabine; Cisplatin; Not Available; docetaxel	Unknown; Unknown; Not Applicable; Clinical Progressive Disease	8; 8; 8; 9	Not Available; Not Available; Not Available; Not Available	Not Available; Not Available; Not Available; Not Available	Not Available; Not Available; Not Available; Not Available	Not Available; Not Available; Not Available; Not Available	Not Applicable; Not Applicable; Not Applicable; Not Applicable	Not Available; Not Available; Not Available; Not Available	Not Available; Not Available; Not Available; Not Available	NO; NO; YES; NO	Chemotherapy; Chemotherapy; Chemotherapy; Chemotherapy	Not Available; Not Available; Not Available; Not Available	Not Available; Not Available; Not Available; Not Available	Not Available; Not Available; Not Available; Not Available	NO; NO; YES; NO
TCGA-E7-A8O7	367.41.0	Nationwide Children's Hospital	22	BLCA	0B99469C-F46C-4A3E-B781-FB63F26B9240	12	TCGA	2016			52	Not Available	Wall NOS	TCGA-E7-A8O7	1E15CB17-CF22-4F06-A3D9-E528E77D1876	Not Available	Not Available	Not Available	Not Available	3	-19063	Not Applicable	0	19	Not Available	Papillary	NO
TCGA-CF-A3MF	207.69.0	Nationwide Children's Hospital	22	BLCA	72E90744-E083-4117-9679-1E706ACD452C	12	TCGA	2016			34	Not Available	Bladder - NOS	TCGA-CF-A3MF	1E308B12-0590-4DAE-94D0-A539FCF25DF7	Not Available			Not Available	6	-12557	Not Applicable	0	0	Not Available	Papillary	Not Available
TCGA-ZF-A9RG	433.36.0	Nationwide Children's Hospital	22	BLCA	2A12F7C0-E8B3-47FA-930C-7484CD286E7F	12	TCGA	2016			70	Not Available	Bladder - NOS	TCGA-ZF-A9RG	1EB0ADBF-DBE8-4736-97F6-2DC4EE30E943	Not Available	Breast-Fem; Breast-Fem; Not Available	Mother; Sister; Not Available	printing ink	15	-25656	Not Applicable	0	1600	Not Available	Non-Papillary	Not Available
TCGA-4Z-AA7M	401.37.0	Nationwide Children's Hospital	22	BLCA	CB5EB7D6-081A-4AFD-AED3-E3D17B5AE3BB	12	TCGA	2016			65	16	Bladder - NOS	TCGA-4Z-AA7M	1ECFDF16-F5E9-4A08-8834-37F4B474179D	Not Available	Bladder; Uterine	Mother; Sister	Unknown	21	-23817	Not Applicable	0	405	Not Available	Non-Papillary	Not Available
TCGA-GC-A3OO	235.63.0	Nationwide Children's Hospital	22	BLCA	7B9F2B0A-26CE-4B57-B67B-7FC014D6B920	12	TCGA	2016			79	Not Available	Wall Lateral	TCGA-GC-A3OO	1FF60FD9-3CA3-43BE-92A8-8DBA2CD4D4DF	Not Available	Not Available	Not Available	Not Available	25	-29065	Not Applicable	0	40	Not Available	Non-Papillary	Unknown
TCGA-K4-A4AC	279.55.0	Nationwide Children's Hospital	22	BLCA	506E57E1-9307-4E2E-B846-E0F65CDD7D4F	12	TCGA	2016			83	Not Available	Bladder - NOS	TCGA-K4-A4AC	2088AC24-A8B4-49AF-A954-2B78B88A6F66	Not Available	Not Available	Not Available	Not Available	28	-30655	Not Applicable	0	197	Not Available	Non-Papillary	Not Available
TCGA-GU-A764	356.43.0	Nationwide Children's Hospital	22	BLCA	5726B755-789E-4CFA-BF58-7CB55683DCA9	12	TCGA	2016			66	20	Wall Anterior	TCGA-GU-A764	20EBEFF1-E5A7-423A-BE93-E7EBB82438AC	Not Available	Colon; Colon	Mother; Father	Not Available	19	-24343	Not Applicable	0	225	Not Available	Non-Papillary	NO
TCGA-G2-AA3B	401.37.0	Nationwide Children's Hospital	22	BLCA	8010D1F0-0E0C-440F-8F49-56F33784673B	12	TCGA	2016			75	16	Bladder - NOS	TCGA-G2-AA3B	22424A05-0546-44C2-8AB7-ABB8E49C3363	Not Available	Not Available	Not Available	Not Available	11	-27646	Not Applicable	0	1602	Not Available	Non-Papillary	NO
TCGA-BT-A0YX	86.79.0	Nationwide Children's Hospital	22	BLCA	DB63206C-87BB-4A05-B445-C12A654F0583	12	TCGA	2016			70	Not Available	Bladder - NOS	TCGA-BT-A0YX	22473ad4-df39-4716-b558-3c1409d5fa0e	Extensive	Prostate; Colon	Father; Sister	None known	18	-25570	Not Applicable	0	363	Not Available	Non-Papillary	YES
TCGA-DK-AA71	401.37.0	Nationwide Children's Hospital	22	BLCA	29518352-8FC7-4901-914F-3567FEDD2BA6	12	TCGA	2016			71	Not Available	Bladder - NOS	TCGA-DK-AA71	22DBEA93-3E1B-4E1B-BA40-55F08B99E73B	Unknown	Breast-Fem; Breast-Fem	Mother; Sister	none	7	-25950	Not Applicable	0	415	Not Available	Papillary	Unknown
TCGA-DK-A2I2	170.77.0	Nationwide Children's Hospital	22	BLCA	B55BFBCE-0A49-4FB8-9EFC-5818AA3AC62D	12	TCGA	2016			63	Not Available	Trigone	TCGA-DK-A2I2	234086DD-5A74-4FF1-94AB-BAD43EE69D5C	Not Available	Breast-Fem	Mother	Not Available	22	-23116	237	0	Not Available	Not Available	Non-Papillary	YES
TCGA-XF-AAN3	433.36.0	Nationwide Children's Hospital	22	BLCA	CF500FAB-1B43-403E-9245-F4445572ACB5	12	TCGA	2016			76	Not Available	Bladder - NOS	TCGA-XF-AAN3	24AD2168-B25A-4DE8-A021-DFE1C74FCC6E	Not Available	Gastric	Father	Not Available	20	-27909	Not Applicable	0	2625	Not Available	Non-Papillary	NO	TCGA-XF-AAN3-D62344; TCGA-XF-AAN3-D62538	D4FB8933-FBBE-4CAB-A174-BC166465ECC7; DEB2649C-47A3-4709-A79E-3DBDCEEF801D	Not Available; Not Available	20; 20	142; 142	121; 121	Cisplatin; Gemcitabine	Complete Response; Complete Response	7; 7	Not Available; Not Available	Not Available; Not Available	Not Available; Not Available	Not Available; Not Available	Not Applicable; Not Applicable	Not Available; Not Available	Not Available; Not Available	NO; NO	Chemotherapy; Chemotherapy	Not Available; Not Available	Not Available; Not Available	Not Available; Not Available	NO; NO
TCGA-ZF-AA5P	401.37.0	Nationwide Children's Hospital	22	BLCA	D3A08562-C49F-4C59-8170-755E8FCE2E8D	12	TCGA	2016			65	14	Bladder - NOS	TCGA-ZF-AA5P	24D56331-4BCA-4AB8-9FB7-A95A30B4C8FE	Not Available	Prostate	Brother	soldering, brazing	15	-23971	Not Applicable	0	308	Not Available	Non-Papillary	NO
TCGA-BT-A20V	128.75.0	Nationwide Children's Hospital	22	BLCA	FAE1737A-69CC-4792-9D44-52A9EED50A7A	12	TCGA	2016			59	Not Available	Wall NOS	TCGA-BT-A20V	24f21425-b001-4986-aedf-5b4dd851c6ad	Not Available			Not Available	5	-21551	154	0	Not Available	Not Available	Non-Papillary	Not Available
TCGA-CF-A7I0	356.43.0	Nationwide Children's Hospital	22	BLCA	B232B801-B5B2-4DDB-94BA-85C981BB2826	12	TCGA	2016			54	Not Available	Wall Lateral	TCGA-CF-A7I0	25AC9ACD-328B-4FAE-A448-4F3957B1B212	Not Available	Not Available	Not Available	Not Available	3	-20059	Not Applicable	0	0	Not Available	Papillary	Not Available
TCGA-2F-A9KQ	391.38.0	Nationwide Children's Hospital	22	BLCA	69AE42F0-BD6F-47F3-81DE-9E8FB3D0E1C6	12	TCGA	2016			69	Not Available	Bladder - NOS	TCGA-2F-A9KQ	25EAF3F9-C364-423C-AAAE-925E7B393AFC	Not Available	Not Available	Not Available	Not Available	19	-25259	Not Applicable	0	2555	Not Available	Non-Papillary	Not Available
TCGA-ZF-A9RE	391.38.0	Nationwide Children's Hospital	22	BLCA	86819518-6889-42D9-998B-F320E48851AC	12	TCGA	2016			78	Not Available	Bladder - NOS	TCGA-ZF-A9RE	284E175C-3229-4FEE-A627-A49EAC538E3A	Not Available	Not Available	Not Available	Not Available	15	-28622	106	0	Not Available	Not Available	Papillary	Not Available
TCGA-E7-A7XN	356.43.0	Nationwide Children's Hospital	22	BLCA	44C924C1-D70D-4528-921E-B1253CC4BED2	12	TCGA	2016			66	57	Bladder - NOS	TCGA-E7-A7XN	286CF147-B7F7-4A05-8E41-7FBD3717AD71	Focal	Not Available	Not Available	None	5	-24466	Not Applicable	0	14	Not Available	Non-Papillary	YES
TCGA-G2-A2EC	170.77.0	Nationwide Children's Hospital	22	BLCA	92E91383-8EB3-44C4-8339-B3EA62C05D7C	12	TCGA	2016			58	29	Bladder - NOS	TCGA-G2-A2EC	28E25FFB-8B0C-4839-A735-ED7B78E3213A	Not Available	Prostate	Brother	Not Available	27	-21215	Not Applicable	0	418	Not Available	Non-Papillary	Not Available	TCGA-G2-A2EC-D32966; TCGA-G2-A2EC-D32970; TCGA-G2-A2EC-D32972; TCGA-G2-A2EC-D32974; TCGA-G2-A2EC-D32976	5F880A8D-BB78-4B6D-93D7-F74316C6BA12; FB24E0AB-685D-4F11-BBB4-5B9BF10D1175; 0C042234-F74E-44C6-B315-2AED33B22050; 33CA9D74-59C9-41FF-9CB0-770323D2CEC2; F177C0BC-4D08-4D17-B546-1B4C4560AC32	Not Available; Not Available; Not Available; Not Available; Not Available	18; 18; 18; 18; 18	75; 75; 75; 75; 75	24; 24; 24; 24; 24	Avastin; Methotrexate; Doxorubicin; Vinblastine; Cisplatin	Partial Response; Partial Response; Partial Response; Partial Response; Partial Response	6; 6; 6; 6; 6	Not Available; Not Available; Not Available; Not Available; Not Available	Not Available; Not Available; Not Available; Not Available; Not Available	Not Available; Not Available; Not Available; Not Available; Not Available	Not Available; Not Available; Not Available; Not Available; Not Available	Not Applicable; Not Applicable; Not Applicable; Not Applicable; Not Applicable	Not Available; Not Available; Not Available; Not Available; Not Available	Not Available; Not Available; Not Available; Not Available; Not Available	NO; NO; NO; NO; NO	Chemotherapy; Chemotherapy; Chemotherapy; Chemotherapy; Chemotherapy	Not Available; Not Available; Not Available; Not Available; Not Available	Not Available; Not Available; Not Available; Not Available; Not Available	Not Available; Not Available; Not Available; Not Available; Not Available	YES; YES; YES; YES; YES
TCGA-E7-A678	309.52.0	Nationwide Children's Hospital	22	BLCA	BDCACC7F-4CF9-4560-9338-6B27DF627C09	12	TCGA	2016			55	31	Wall NOS	TCGA-E7-A678	29C52372-D3A7-4188-B468-67C3451C4F20	Focal	Not Available	Not Available	Not Available	28	-20169	Not Applicable	0	25	Not Available	Non-Papillary	YES
TCGA-G2-A2EF	175.75.0	Nationwide Children's Hospital	22	BLCA	85C17DA4-D9ED-40B9-8365-40E4E38A646D	12	TCGA	2016			50	16	Wall NOS	TCGA-G2-A2EF	2A142731-119C-495D-AD30-EB0B48BACB46	Not Available	Prostate	Grandfather	Not Available	27	-18467	Not Applicable	0	1518	Not Available	Non-Papillary	Not Available	TCGA-G2-A2EF-D32982; TCGA-G2-A2EF-D32999; TCGA-G2-A2EF-D33000; TCGA-G2-A2EF-D33001	694CAEDC-6696-4C04-8FFA-8185A917C637; CE48C3DC-2CAB-4EA1-BFAE-B2F8A374D129; 6AD678ED-C233-48AB-A30B-A55F7ACA8888; 27866927-5E9F-496E-98E2-383756CF2470	Not Available; Not Available; Not Available; Not Available	18; 18; 18; 18	170; 170; 170; 170	58; 58; 58; 58	Methotrexate; Vinblastine; Adriamycin; Cisplatin	Partial Response; Partial Response; Partial Response; Partial Response	6; 6; 6; 6	Not Available; Not Available; Not Available; Not Available	Not Available; Not Available; Not Available; Not Available	Not Available; Not Available; Not Available; Not Available	Not Available; Not Available; Not Available; Not Available	Not Applicable; Not Applicable; Not Applicable; Not Applicable	Not Available; Not Available; Not Available; Not Available	Not Available; Not Available; Not Available; Not Available	NO; NO; NO; NO	Chemotherapy; Chemotherapy; Chemotherapy; Chemotherapy	Not Available; Not Available; Not Available; Not Available	Not Available; Not Available; Not Available; Not Available	Not Available; Not Available; Not Available; Not Available	YES; YES; YES; YES
TCGA-GD-A3OS	223.62.0	Nationwide Children's Hospital	22	BLCA	974AAA47-7F68-415B-B84D-2CD8228D44A1	12	TCGA	2016			54	21	Bladder - NOS	TCGA-GD-A3OS	2A41B7D4-132F-4FB6-87B5-487C445379C7	Not Available	Not Available	Not Available	Not Available	5	-19776	Not Applicable	0	177	Not Available	Non-Papillary	Unknown	TCGA-GD-A3OS-D33555; TCGA-GD-A3OS-D33556; TCGA-GD-A3OS-D42522	5BF7C585-9318-4F70-B0B9-AFE400CEDF99; DCA7681A-7E25-43B0-958E-02E18C6D3A9C; ACBC4B23-5E53-4C87-B64E-6EB9D530A59F	Not Available; Not Available; Not Available	5; 5; 23	156; 156; 549	58; 58; 499	Cisplatin; Gemcitabine; Docetaxel	Unknown; Unknown; Clinical Progressive Disease	7; 7; 4	Not Available; Not Available; Not Available	Not Available; Not Available; Not Available	Not Available; Not Available; Not Available	Not Available; Not Available; Not Available	Not Applicable; Not Applicable; Not Applicable	Not Available; Not Available; Not Available	Not Available; Not Available; Not Available	NO; NO; NO	Chemotherapy; Chemotherapy; Chemotherapy	Not Available; Not Available; Not Available	Not Available; Not Available; Not Available	Not Available; Not Available; Not Available	NO; NO; NO
TCGA-DK-A3WW	249.61.0	Nationwide Children's Hospital	22	BLCA	73497E5D-F924-4F6D-80AB-3CFEA2B4161F	12	TCGA	2016			57	Not Available	Wall Posterior	TCGA-DK-A3WW	2AB0FB7B-AD2A-403D-9411-712974CCD878	Not Available	Not Available	Not Available	None Reported	31	-20909	Not Applicable	0	252	Not Available	Papillary	Not Available	TCGA-DK-A3WW-D34647; TCGA-DK-A3WW-D38323; TCGA-DK-A3WW-D38324	17EF6B8E-713B-4960-9A68-37EC4E2F805F; 04EE4CC6-7324-447B-97B9-BE0341C3CD10; 2BCC635F-253A-462B-BDCA-6F75B56D0570	Not Available; Not Available; Not Available	31; 13; 13	177; 177; 177	127; 127; 127	Gemcitabine; Cisplatin; Taxol	Complete Response; Complete Response; Complete Response	8; 12; 12	Not Available; Not Available; Not Available	Not Available; Not Available; Not Available	Not Available; Not Available; Not Available	Not Available; Not Available; Not Available	Not Applicable; Not Applicable; Not Applicable	Not Available; Not Available; Not Available	Not Available; Not Available; Not Available	NO; NO; NO	Chemotherapy; Chemotherapy; Chemotherapy	Not Available; Not Available; Not Available	Not Available; Not Available; Not Available	Not Available; Not Available; Not Available	NO; NO; NO
TCGA-GD-A3OQ	223.62.0	Nationwide Children's Hospital	22	BLCA	C2AC26C2-9B5F-4605-B8F9-F34AAE4C1043	12	TCGA	2016			48	Not Available	Bladder - NOS	TCGA-GD-A3OQ	2E85C30C-C4C4-4096-9EEF-4EB2C7D991A3	Not Available	Not Available	Not Available	Not Available	3	-17682	Not Applicable	0	95	Not Available	Papillary	Unknown
TCGA-FD-A3SQ	235.63.0	Nationwide Children's Hospital	22	BLCA	CA5ACCB8-7439-4064-B129-67B1432CE8BF	12	TCGA	2016			62	Not Available	Wall Lateral; Wall Posterior	TCGA-FD-A3SQ	3071CB51-DCF5-41F7-B047-AFC2DCBF0AAF	Unknown	Bladder; Breast-Fem; Breast-Fem	Mother; Sister	Not Available	16	-22687	1423	0	Not Available	Not Available	Non-Papillary	YES	TCGA-FD-A3SQ-D33675; TCGA-FD-A3SQ-D33653	81447471-FB3B-4D05-B527-98E45F069D2B; 8D7B7DDD-FDC7-4951-B8A2-445454530940	Not Available; Not Available	16; 16	151; 151	78; 78	cisplatin; gemcitabine	Stable Disease; Stable Disease	7; 7	Not Available; Not Available	Not Available; Not Available	Not Available; Not Available	Not Available; Not Available	Not Applicable; Not Applicable	Not Available; Not Available	Not Available; Not Available	NO; NO	Chemotherapy; Chemotherapy	Not Available; Not Available	Not Available; Not Available	Not Available; Not Available	NO; NO
TCGA-G2-A2EL	175.75.0	Nationwide Children's Hospital	22	BLCA	76F025E4-7FC0-409A-A79D-CBAFB5CB1A69	12	TCGA	2016			77	Not Available	Wall NOS	TCGA-G2-A2EL	30C7445E-D0C4-4A0F-96A4-27E4259EE10B	Not Available	Head/Face/Neck	Father	Not Available	27	-28370	819	0	Not Available	Not Available	Non-Papillary	Not Available	TCGA-G2-A2EL-D33061; TCGA-G2-A2EL-D33062	CE05EB69-BFCC-4DDE-BBAC-801411756E33; 46912AB3-5EC9-44D6-A76B-87E4B79BFCA8	Not Available; Not Available	19; 19	147; 147	84; 84	Etoposide; Taxol	Stable Disease; Stable Disease	6; 6	Not Available; Not Available	Not Available; Not Available	Not Available; Not Available	Not Available; Not Available	Not Applicable; Not Applicable	Not Available; Not Available	Not Available; Not Available	NO; NO	Chemotherapy; Chemotherapy	Not Available; Not Available	Not Available; Not Available	Not Available; Not Available	YES; YES
TCGA-XF-A9T8	401.37.0	Nationwide Children's Hospital	22	BLCA	609E8284-EFB8-46B5-B966-31A7DCBAFC14	12	TCGA	2016			64	16	Bladder - NOS	TCGA-XF-A9T8	317E1DB6-DF93-4793-A4DF-2FA234D8A81A	Focal	Not Available	Not Available	Not Available	5	-23403	418	0	Not Available	Not Available	Non-Papillary	YES
TCGA-GD-A3OP	223.62.0	Nationwide Children's Hospital	22	BLCA	F52C4A57-B8F7-4B1F-9C93-DA7FF59316DA	12	TCGA	2016			84	Not Available	Wall Anterior	TCGA-GD-A3OP	31DA07BB-6752-49A3-A7EA-5427C04A9458	Not Available	Not Available	Not Available	Not Available	3	-30956	Not Applicable	0	64	Not Available	Papillary	Unknown
TCGA-XF-AAML	433.36.0	Nationwide Children's Hospital	22	BLCA	FABBDE60-8001-42C4-877D-F519C1CA3553	12	TCGA	2016			75	Not Available	Bladder - NOS	TCGA-XF-AAML	329D372C-C44E-4595-B8AC-474C5A1321A5	Not Available	Not Available	Not Available	Not Available	12	-27422	232	0	Not Available	Not Available	Papillary	NO
TCGA-4Z-AA82	401.37.0	Nationwide Children's Hospital	22	BLCA	033B1B03-5B8A-4616-A867-6E2427203E51	12	TCGA	2016			59	Not Available	Bladder - NOS	TCGA-4Z-AA82	32E79B35-A33A-4CA0-BFB7-7EA7E4E26568	Not Available	Not Available	Not Available	Unknown	21	-21893	Not Applicable	0	1538	Not Available	Non-Papillary	NO
TCGA-K4-A5RI	294.54.0	Nationwide Children's Hospital	22	BLCA	321BD2CF-4220-4AC7-823B-570868A4139E	12	TCGA	2016			67	Not Available	Wall Posterior	TCGA-K4-A5RI	32EFE5E2-E037-4547-8EAD-619F61647639	Not Available	Not Available	Not Available	Not Available	20	-24614	Not Applicable	0	239	Not Available	Non-Papillary	Not Available
TCGA-XF-A9ST	433.36.0	Nationwide Children's Hospital	22	BLCA	E5DEB3CF-15BF-4FD2-96B7-6CEEEAA020A5	12	TCGA	2016			68	24	Bladder - NOS	TCGA-XF-A9ST	33708951-0A0D-4AD0-B472-23151C9F76F6	Not Available	Not Available	Not Available	Not Available	28	-25080	128	0	Not Available	Not Available	Papillary	NO
TCGA-GV-A3QH	223.62.0	Nationwide Children's Hospital	22	BLCA	DCF8015C-9973-435D-A570-9EAEB61C045A	12	TCGA	2016			67	53	Trigone	TCGA-GV-A3QH	33BC6A7C-9844-41E3-96B3-1E34BB3FEDD5	Not Available	Bladder; Kidney-except Pelvis	Grandfather; Sister	Not Available	18	-24681	Not Applicable	0	237	Not Available	Non-Papillary	Not Available	TCGA-GV-A3QH-D34426; TCGA-GV-A3QH-D34427	9CF70C19-B60F-494B-948B-D1E6355C2A91; 31442F55-E1D1-40C8-B27E-2AF7845AC2BF	Not Available; Not Available	14; 14	170; 170	135; 135	CDDP; Gemcitabine	Clinical Progressive Disease; Clinical Progressive Disease	8; 8	Not Available; Not Available	Not Available; Not Available	Not Available; Not Available	Not Available; Not Available	Not Applicable; Not Applicable	Not Available; Not Available	Not Available; Not Available	NO; NO	Chemotherapy; Chemotherapy	Not Available; Not Available	Not Available; Not Available	Not Available; Not Available	NO; NO
TCGA-4Z-AA81	401.37.0	Nationwide Children's Hospital	22	BLCA	68A41A89-D9E8-4114-A733-084701E9A70B	12	TCGA	2016			80	Not Available	Bladder - NOS	TCGA-4Z-AA81	35C7BB8A-7B5C-488D-9D3A-725B24D14478	Not Available	Not Available	Not Available	Unknown	21	-29457	Not Applicable	0	710	Not Available	Papillary	Not Available
TCGA-FD-A3B6	199.71.0	Nationwide Children's Hospital	22	BLCA	6CA98EE7-917E-4241-A41C-CC16D1823BC2	12	TCGA	2016			75	17	Wall Posterior	TCGA-FD-A3B6	36054200-3FA4-4541-A25C-47282E4EF88D	Not Available			Not Available	12	-27541	Not Applicable	0	209	Not Available	Papillary	Not Available
TCGA-DK-A1AC	113.83.0	Nationwide Children's Hospital	22	BLCA	38099811-1298-40D6-AB3D-B8DF7FA0150D	12	TCGA	2016			72	20	Wall Lateral	TCGA-DK-A1AC	36c14e9d-1863-4c55-bbbb-f8c9dd418932	Not Available	Kidney-except Pelvis	Brother	None	13	-26307	Not Applicable	0	3617	Not Available	Non-Papillary	Not Available	TCGA-DK-A1AC-D21697; TCGA-DK-A1AC-D72501	D994614A-7BF2-48F5-BE7B-8AE9703EE379; 7F75EDEF-455B-4FBE-A354-E37576C31487	Not Available; Not Available	15; 8	242; 242	168; 178	Gemcitabine; Cisplatin	Not Available; Complete Response	2; 7	4; Not Available	1000; Not Available	mg/m2; Not Available	ADJUVANT; Not Available	Not Applicable; Not Applicable	Adjuvant (1st Line); Not Available	IV; Not Available	NO; NO	Chemotherapy; Chemotherapy	Not Available; Not Available	129; Not Available	mg; Not Available	Not Available; NO
TCGA-ZF-A9R4	391.38.0	Nationwide Children's Hospital	22	BLCA	2F1EC287-7B96-48A8-9460-1182C65BC76D	12	TCGA	2016			83	Not Available	Bladder - NOS	TCGA-ZF-A9R4	371B5D70-9797-4DAE-B523-247F5EAEB4AB	Not Available	Not Available	Not Available	Not Available	15	-30398	Not Applicable	0	921	Not Available	Non-Papillary	Not Available
TCGA-K4-AAQO	391.38.0	Nationwide Children's Hospital	22	BLCA	26ACC0C9-C3BE-4507-AA62-1E4AA2034DBB	12	TCGA	2016			56	15	Wall Anterior	TCGA-K4-AAQO	383BF27A-9216-492E-B4BD-2B4EEF8278DE	Not Available	Not Available	Not Available	Not Available	16	-20683	Not Applicable	0	359	Not Available	Non-Papillary	Not Available	TCGA-K4-AAQO-D64606; TCGA-K4-AAQO-D64607	2ABB2BC6-099E-4E45-9270-AD1FE8B8D172; 132A555E-0765-4E61-A452-ACC71978BE5E	Not Available; Not Available	5; 5	181; 181	120; 120	gemcitabine; cisplatin	Partial Response; Partial Response	9; 9	Not Available; Not Available	Not Available; Not Available	Not Available; Not Available	Not Available; Not Available	Not Applicable; Not Applicable	Not Available; Not Available	Not Available; Not Available	NO; NO	Not Available; Not Available	Not Available; Not Available	Not Available; Not Available	Not Available; Not Available	NO; NO
TCGA-FD-A6TB	337.48.0	Nationwide Children's Hospital	22	BLCA	ED7B90FD-B566-40DC-9FDA-774CA4355484	12	TCGA	2016			82	Not Available	Wall Lateral; Wall Posterior	TCGA-FD-A6TB	389D1E21-5B97-4231-A3D7-71FECB918BEB	Not Available	Not Available	Not Available	Not Available	5	-30185	Not Applicable	0	390	Not Available	Non-Papillary	Not Available
TCGA-XF-AAMG	433.36.0	Nationwide Children's Hospital	22	BLCA	EE408BE0-EE15-4B0C-9F06-1FC53C5CBF7F	12	TCGA	2016			49	Not Available	Bladder - NOS	TCGA-XF-AAMG	390A29FE-2CFD-43C4-A247-69E692763E17	Not Available	Lymphoma	Father	Not Available	21	-18021	Not Applicable	0	3364	Not Available	Non-Papillary	NO	TCGA-XF-AAMG-D61740; TCGA-XF-AAMG-D61739	0EFF6E6D-4AC0-42E3-BBAC-B0E7F4EA0976; 8B357F3E-0BE3-4DFF-86E8-14A7AB8F41DA	Not Available; Not Available	21; 21	151; 151	74; 74	Cisplatin; Gemcitabine	Complete Response; Complete Response	7; 7	Not Available; Not Available	Not Available; Not Available	Not Available; Not Available	Not Available; Not Available	Not Applicable; Not Applicable	Not Available; Not Available	Not Available; Not Available	NO; NO	Chemotherapy; Chemotherapy	Not Available; Not Available	Not Available; Not Available	Not Available; Not Available	NO; NO
TCGA-CF-A1HR	113.83.0	Nationwide Children's Hospital	22	BLCA	F8EDCF80-D86C-4EE5-9A06-1B213342FF34	12	TCGA	2016			62	Not Available	Bladder - NOS	TCGA-CF-A1HR	39ea19e1-4959-4f1b-9934-54bdaf766842	Not Available			Not Available	17	-22777	Not Applicable	0	14	Not Available	Non-Papillary	Not Available
TCGA-CF-A3MG	199.71.0	Nationwide Children's Hospital	22	BLCA	D37C20C7-C9AB-4C6B-BAF8-E277982C17D5	12	TCGA	2016			48	Not Available	Bladder - NOS	TCGA-CF-A3MG	39EFA06A-FFE5-40B3-8F8A-A2D7071BC9E3	Not Available			Not Available	6	-17600	Not Applicable	0	0	Not Available	Papillary	Not Available
TCGA-LC-A66R	309.52.0	Nationwide Children's Hospital	22	BLCA	57E79AA7-BBAB-4C4D-9466-C25EBB3D2F14	12	TCGA	2016			78	18	Bladder - NOS	TCGA-LC-A66R	39FDC742-8BDB-4E77-B20B-0F967A75E659	Extensive	Ovary-NOS; Gastric	Sister; Mother	Not Available	27	-28793	Not Applicable	0	193	Not Available	Papillary	YES
TCGA-GU-AATP	401.37.0	Nationwide Children's Hospital	22	BLCA	B0A0DE90-FE94-4154-863A-798C1A9467BF	12	TCGA	2016			74	18	Wall Lateral	TCGA-GU-AATP	3B16881A-88C2-4048-B78F-E3E183503F70	Focal	Lymphoma; Colon	Mother; Father	Unknown	25	-27049	Not Applicable	0	612	Not Available	Papillary	YES
TCGA-2F-A9KW	391.38.0	Nationwide Children's Hospital	22	BLCA	05695B21-ECD2-4FC8-83D5-DF2C8C1237E5	12	TCGA	2016			67	Not Available	Bladder - NOS	TCGA-2F-A9KW	3B464065-B2E9-4FB2-A7DA-09E963FD43B3	Not Available	Not Available	Not Available	Not Available	19	-24703	Not Applicable	0	147	Not Available	Non-Papillary	Not Available
TCGA-UY-A9PF	391.38.0	Nationwide Children's Hospital	22	BLCA	69D2BB37-0947-4F66-8401-6ED739CA28CF	12	TCGA	2016			77	Not Available	Bladder - NOS	TCGA-UY-A9PF	3BD918A8-3B92-4042-B4A1-F9DFCD6FE405	Not Available	Not Available	Not Available	Not Available	1	-28470	Not Applicable	0	50	Not Available	Papillary	Not Available
TCGA-FD-A43N	252.57.0	Nationwide Children's Hospital	22	BLCA	457FD235-152A-4C36-BE3F-7DC5C26E092A	12	TCGA	2016			76	20	Wall Posterior	TCGA-FD-A43N	3CCCFFEA-BD7D-4548-BB38-FE5EDA630DE6	Not Available	Lung/Bronchus; Liver-Primary-NOS	Brother; Sister	Not Available	28	-27833	Not Applicable	0	240	Not Available	Non-Papillary	Not Available
TCGA-GV-A3JW	199.71.0	Nationwide Children's Hospital	22	BLCA	AC297815-9F3D-4907-866D-3798609D406E	12	TCGA	2016			74	23	Bladder - NOS	TCGA-GV-A3JW	3D644EAF-82FC-4BC7-93B7-3E600E8C6511	Not Available			none	30	-27091	Not Applicable	0	195	Not Available	Non-Papillary	NO	TCGA-GV-A3JW-D41958; TCGA-GV-A3JW-D41960	468BA57F-D035-4485-AACC-4B98C6DA1D64; 2D58D7E3-0704-4B8C-9F30-70D128D38753	Not Available; Not Available	8; 8	321; 321	291; 291	Carboplatin; Gemzar	Partial Response; Partial Response	4; 4	Not Available; Not Available	Not Available; Not Available	Not Available; Not Available	Not Available; Not Available	Not Applicable; Not Applicable	Not Available; Not Available	Not Available; Not Available	NO; NO	Chemotherapy; Chemotherapy	Not Available; Not Available	Not Available; Not Available	Not Available; Not Available	NO; NO
TCGA-DK-A1A7	113.83.0	Nationwide Children's Hospital	22	BLCA	82BA9EAD-5033-4596-9105-55C6325A2BB6	12	TCGA	2016			67	Not Available	Trigone	TCGA-DK-A1A7	3ed614e7-f356-4d87-985b-d3bbbae3bb40	Not Available	Breast-Fem; Lymphoma	Sister; Brother	None	12	-24499	Not Applicable	0	273	Not Available	Non-Papillary	NO	TCGA-DK-A1A7-D21686; TCGA-DK-A1A7-D72496	ECA9F2E1-28D8-42C3-8F24-30AAB28F9E35; CEC69360-02B7-4FDE-9BCB-E92657C2E258	Not Available; Not Available	15; 8	246; 246	133; 133	Gemcitabine; Cisplatin	Not Available; Stable Disease	2; 7	6; Not Available	1000; Not Available	mg/m2; Not Available	PROGRESSION; Not Available	Not Applicable; Not Applicable	1st Line; Not Available	IV; Not Available	NO; NO	Chemotherapy; Chemotherapy	Not Available; Not Available	1300; Not Available	mg; Not Available	Not Available; NO
TCGA-E7-A7DV	337.48.0	Nationwide Children's Hospital	22	BLCA	B5C38B31-4BEF-49F6-A640-8641278C6D93	12	TCGA	2016			44	Not Available	Trigone; Wall Posterior	TCGA-E7-A7DV	3EFFD691-570C-478A-8903-3771A1B43F2E	Extensive	Not Available	Not Available	Not Available	5	-16145	Not Applicable	0	37	Not Available	Papillary	YES
TCGA-DK-A3IK	207.69.0	Nationwide Children's Hospital	22	BLCA	3A03E550-7532-4233-83F9-E8CD3CC24864	12	TCGA	2016			87	Not Available	Wall Lateral	TCGA-DK-A3IK	3F0A0748-9ACC-4D0B-BA18-7C08BD183F86	Not Available			Not Available	10	-32076	Not Applicable	0	67	Not Available	Papillary	YES
TCGA-C4-A0F0	86.79.0	Nationwide Children's Hospital	22	BLCA	6BE48F19-8B9A-46D8-9793-72A590EB494B	12	TCGA	2016			60	26	Not Available	TCGA-C4-A0F0	40398c03-a9cc-476b-9ee9-aecf161be43f	Not Available			Not Available	19	-22068	Not Applicable	0	59	Not Available	Non-Papillary	Not Available
TCGA-DK-A3X2	235.63.0	Nationwide Children's Hospital	22	BLCA	4A76F977-B7F0-466D-8C2A-B85C863BA8DE	12	TCGA	2016			85	Not Available	Wall Lateral	TCGA-DK-A3X2	40551D53-388B-4067-9341-76E94D023703	Unknown	Colon; Kidney-except Pelvis; Ovary-NOS	Mother; Brother; Sister	None Reported	31	-31160	547	0	Not Available	Not Available	Papillary	YES
TCGA-E5-A2PC	192.69.0	Nationwide Children's Hospital	22	BLCA	CBBCAB0F-2506-4B04-B648-CF310E28F602	12	TCGA	2016			61	Not Available	Wall Lateral	TCGA-E5-A2PC	4107AE6F-502C-4BDC-BF14-E4B3711CBA38	Not Available	Lung/Bronchus	Father	Not Available	21	-22308	Not Applicable	0	1108	Not Available	Non-Papillary	NO	TCGA-E5-A2PC-D33522; TCGA-E5-A2PC-D33523; TCGA-E5-A2PC-D33524; TCGA-E5-A2PC-D33525	840DE356-7316-43B4-B965-CB0211FE9A6D; 9D582767-B547-411F-9EC9-E5DD43A53072; EA31A3BA-4FDF-4FBB-8B12-C9B82B0E0FF1; 66F39A5C-1A16-4EA3-B226-E2BFEC047106	Not Available; Not Available; Not Available; Not Available	5; 5; 5; 5	139; 139; 139; 139	Not Available; Not Available; Not Available; Not Available	Methotrexate; Vinblastine; Adriamycin; Cisplatin	Complete Response; Complete Response; Complete Response; Complete Response	7; 7; 7; 7	Not Available; Not Available; Not Available; Not Available	Not Available; Not Available; Not Available; Not Available	Not Available; Not Available; Not Available; Not Available	Not Available; Not Available; Not Available; Not Available	Not Applicable; Not Applicable; Not Applicable; Not Applicable	Not Available; Not Available; Not Available; Not Available	Not Available; Not Available; Not Available; Not Available	NO; NO; NO; NO	Chemotherapy; Chemotherapy; Chemotherapy; Chemotherapy	Not Available; Not Available; Not Available; Not Available	Not Available; Not Available; Not Available; Not Available	Not Available; Not Available; Not Available; Not Available	NO; NO; NO; NO
TCGA-BT-A20Q	128.75.0	Nationwide Children's Hospital	22	BLCA	EAF367B4-F1F1-41FB-98AA-79E68AFF3D29	12	TCGA	2016			73	Not Available	Not Available	TCGA-BT-A20Q	419deaac-ea45-4bdd-9fa0-b5cd8429b44f	Not Available			Not Available	5	-26778	593	0	Not Available	Not Available	Non-Papillary	Not Available
TCGA-DK-A3IM	199.71.0	Nationwide Children's Hospital	22	BLCA	491C3A33-453E-42F9-8553-A0FADEA64896	12	TCGA	2016			76	19	Bladder - NOS	TCGA-DK-A3IM	41B59716-116F-4942-8B63-409870A87E26	Not Available	Leukemia-NOS	Child	Not Available	12	-28106	Not Applicable	0	238	Not Available	Papillary	Not Available
TCGA-FD-A43P	252.57.0	Nationwide Children's Hospital	22	BLCA	E8B91DC5-210F-4499-94BD-30BA5BD19D91	12	TCGA	2016			74	19	Dome	TCGA-FD-A43P	41E8C196-EF93-47C6-AD06-0031F23D4347	Not Available	Not Available	Not Available	Not Available	28	-27201	Not Applicable	0	125	Not Available	Non-Papillary	Not Available
TCGA-SY-A9G0	391.38.0	Nationwide Children's Hospital	22	BLCA	50E9B566-924A-460F-8C5D-D9BCE5BDDECF	12	TCGA	2016			82	20	Wall Posterior	TCGA-SY-A9G0	423B7FC5-3970-4C96-990D-96AD0842F1EB	Unknown	Not Available	Not Available	copper	7	-30205	Not Applicable	0	378	Not Available	Papillary	Unknown
TCGA-XF-A9SU	401.37.0	Nationwide Children's Hospital	22	BLCA	A172D450-96E9-47B3-A6DA-4A3B2BCCC315	12	TCGA	2016			74	Not Available	Bladder - NOS	TCGA-XF-A9SU	42BCF1A7-2F3A-4ED8-A41D-CDD67E65B928	Focal	Not Available	Not Available	Not Available	28	-27068	182	0	Not Available	Not Available	Papillary	YES	TCGA-XF-A9SU-D59904; TCGA-XF-A9SU-D59905	BFE57565-B6DD-447B-81D7-F7D6FA898FCE; D6E029D5-9B39-43B5-A982-1DBEA353A1EE	Not Available; Not Available	16; 16	137; 137	137; 137	Gemcitabine; Cisplatin	Clinical Progressive Disease; Clinical Progressive Disease	6; 6	Not Available; Not Available	Not Available; Not Available	Not Available; Not Available	Not Available; Not Available	Not Applicable; Not Applicable	Not Available; Not Available	Not Available; Not Available	NO; NO	Chemotherapy; Chemotherapy	Not Available; Not Available	Not Available; Not Available	Not Available; Not Available	NO; NO
TCGA-UY-A78O	337.48.0	Nationwide Children's Hospital	22	BLCA	52498047-EDC4-4685-AB4E-7BFBDBD31C24	12	TCGA	2016			75	Not Available	Bladder - NOS	TCGA-UY-A78O	4319AA02-6D8B-4CB8-B4E4-C4EED1CB2AC7	Not Available	Not Available; Not Available	Not Available; Not Available	Not Available	15	-27234	Not Applicable	0	2312	Not Available	Non-Papillary	Unknown
TCGA-CF-A8HX	367.41.0	Nationwide Children's Hospital	22	BLCA	24CBBE2E-377B-4B21-BEC8-A51E5197FDD7	12	TCGA	2016			55	Not Available	Bladder - NOS	TCGA-CF-A8HX	43F9B602-683A-4FA1-B044-8FC5794B1453	Not Available	Not Available	Not Available	Not Available	30	-20259	Not Applicable	0	-35	Not Available	Papillary	Not Available
TCGA-FD-A3SL	235.63.0	Nationwide Children's Hospital	22	BLCA	8A6416B0-1A25-4BD7-9D37-CAF729B2F23D	12	TCGA	2016			60	Not Available	Dome; Wall Anterior; Wall Posterior	TCGA-FD-A3SL	4570B6E2-D430-41CA-AAB1-CE4D14C36463	Unknown	Lung/Bronchus; Colon	Father; Mother	Not Available	11	-22020	Not Applicable	0	334	Not Available	Non-Papillary	YES	TCGA-FD-A3SL-D33649; TCGA-FD-A3SL-D33756	BB25DB8B-51F1-4153-ABE2-B39BD289CCE7; EED1ECB8-D31C-45AA-AE8F-096151C2119B	Not Available; Not Available	16; 16	Not Available; Not Available	302; 302	gemcitabine; cisplatin	Not Applicable; Not Applicable	7; 7	Not Available; Not Available	Not Available; Not Available	Not Available; Not Available	Not Available; Not Available	Not Applicable; Not Applicable	Not Available; Not Available	Not Available; Not Available	YES; YES	Chemotherapy; Chemotherapy	Not Available; Not Available	Not Available; Not Available	Not Available; Not Available	NO; NO
TCGA-4Z-AA87	401.37.0	Nationwide Children's Hospital	22	BLCA	F44EC310-EF93-4109-A1F4-DAEE631021E5	12	TCGA	2016			72	Not Available	Bladder - NOS	TCGA-4Z-AA87	45B4B153-E4AA-4080-B0DC-EE81A966978A	Not Available	Not Available	Not Available	Unknown	5	-26430	Not Applicable	0	243	Not Available	Non-Papillary	Not Available
TCGA-DK-AA6S	401.37.0	Nationwide Children's Hospital	22	BLCA	760C7D04-F458-4E30-B32F-BC534981538A	12	TCGA	2016			60	Not Available	Bladder - NOS	TCGA-DK-AA6S	45EEA556-E97B-4912-8AA9-7E5C709EB52B	Unknown	Not Available	Not Available	Not Available	7	-22027	Not Applicable	0	4670	Not Available	Non-Papillary	Unknown	TCGA-DK-AA6S-D65595; TCGA-DK-AA6S-D65596; TCGA-DK-AA6S-D65597	7C12264A-4248-4E62-A2D8-8019A6B747EC; 4E8F6A0C-588C-4FCA-BA02-BCA414A7E257; E8070EE0-F024-4531-984D-F82E332BC4F7	Not Available; Not Available; Not Available	25; 25; 25	710; 710; 710	575; 575; 575	Ifosfamide; Cisplatin; Paclitaxel	Clinical Progressive Disease; Clinical Progressive Disease; Clinical Progressive Disease	9; 9; 9	Not Available; Not Available; Not Available	Not Available; Not Available; Not Available	Not Available; Not Available; Not Available	Not Available; Not Available; Not Available	Not Applicable; Not Applicable; Not Applicable	Not Available; Not Available; Not Available	Not Available; Not Available; Not Available	NO; NO; NO	Chemotherapy; Chemotherapy; Chemotherapy	Not Available; Not Available; Not Available	Not Available; Not Available; Not Available	Not Available; Not Available; Not Available	NO; NO; NO
TCGA-UY-A9PA	391.38.0	Nationwide Children's Hospital	22	BLCA	3AC98393-02A2-44F2-9CAB-98A441CAAFEF	12	TCGA	2016			48	Not Available	Bladder - NOS	TCGA-UY-A9PA	45F5AF14-060A-49A3-B51D-25AB8A88FEB7	Not Available	Not Available	Not Available	Not Available	1	-17520	Not Applicable	0	1072	Not Available	Non-Papillary	Not Available
TCGA-FD-A3B5	199.71.0	Nationwide Children's Hospital	22	BLCA	01B483E1-3571-42CF-8614-37B65249CEB1	12	TCGA	2016			86	15	Wall Posterior	TCGA-FD-A3B5	462D5A6B-9F39-4AAE-A35B-D06A7811D053	Not Available	Breast-Fem; NOS	Sister; Sister	Not Available	12	-31442	272	0	Not Available	Not Available	Non-Papillary	NO
TCGA-FD-A62O	309.52.0	Nationwide Children's Hospital	22	BLCA	5D5EA4F5-11DE-4DBB-BF7A-4ABAF1ED1A55	12	TCGA	2016			74	Not Available	Trigone	TCGA-FD-A62O	472502EB-AD99-4A1A-8445-1A11DC02A6D9	Not Available	Not Available	Not Available	Not Available	21	-27310	Not Applicable	0	147	Not Available	Non-Papillary	Not Available
TCGA-FD-A3SM	235.63.0	Nationwide Children's Hospital	22	BLCA	1485294C-E77F-4D7E-A588-1A2848E4AC0D	12	TCGA	2016			70	16	Dome; Wall Anterior; Wall Lateral; Wall Posterior	TCGA-FD-A3SM	474582F2-8DEC-4FBC-803F-4FD9BA2E0957	Not Available	Lung/Bronchus	Father	Not Available	16	-25852	Not Applicable	0	186	Not Available	Papillary	NO
TCGA-GV-A3QF	235.63.0	Nationwide Children's Hospital	22	BLCA	8B5F9EAB-15CD-4DB7-9DF1-37E371AD0077	12	TCGA	2016			79	17	Wall Anterior	TCGA-GV-A3QF	47990D5E-A0E1-4752-86F5-4F5B84E219DF	Extensive	Not Available	Not Available	Unknown	18	-28890	Not Applicable	0	232	Not Available	Papillary	YES	TCGA-GV-A3QF-D34428; TCGA-GV-A3QF-D34429	C3084EB0-5C6B-4C02-8C48-9A1153E1241B; 9B75FBD1-AA78-46F4-A764-2940950BAF52	Not Available; Not Available	14; 14	246; 261	197; 197	Carboplatin; Gemcitabine	Stable Disease; Stable Disease	8; 8	Not Available; Not Available	Not Available; Not Available	Not Available; Not Available	Not Available; Not Available	Not Applicable; Not Applicable	Not Available; Not Available	Not Available; Not Available	NO; NO	Chemotherapy; Chemotherapy	Not Available; Not Available	Not Available; Not Available	Not Available; Not Available	NO; NO
TCGA-DK-A1AE	113.83.0	Nationwide Children's Hospital	22	BLCA	9C3AA114-BCFF-43E2-8072-932248F7C0E3	12	TCGA	2016			84	24	Wall Posterior	TCGA-DK-A1AE	493a4ff2-37a5-4b79-928d-83dbfe534556	Not Available	Bladder	Sister	None	13	-30707	Not Applicable	0	218	Not Available	Non-Papillary	Not Available
TCGA-4Z-AA7Y	401.37.0	Nationwide Children's Hospital	22	BLCA	CFC4F4C9-9E30-4698-96E1-012B6A02685E	12	TCGA	2016			60	Not Available	Bladder - NOS	TCGA-4Z-AA7Y	49EA6676-AE27-4CA0-A7B3-48423D606D48	Not Available	Lung/Bronchus; Leukemia-NOS	Father; Brother	Unknown	8	-22056	Not Applicable	0	1459	Not Available	Papillary	Not Available
TCGA-CU-A0YO	86.79.0	Nationwide Children's Hospital	22	BLCA	BE3DD618-3E57-49C1-9BD2-84167F3C7EA5	12	TCGA	2016			84	Not Available	Bladder - NOS	TCGA-CU-A0YO	4a9ef220-922c-49cf-bbed-d173b214ed31	Not Available	Lung/Bronchus	Father	Not Available	7	-30817	149	0	Not Available	Not Available	Non-Papillary	NO
TCGA-FD-A3B3	192.69.0	Nationwide Children's Hospital	22	BLCA	B06D06AC-CB3A-415C-9895-AC9D8FB51F1C	12	TCGA	2016			74	17	Trigone	TCGA-FD-A3B3	4B5D873B-BFDA-482E-92A0-BF84C0F9032A	Not Available	Colon	Sister	Not Available	12	-27068	Not Applicable	0	268	Not Available	Papillary	Not Available
TCGA-CF-A5U8	294.54.0	Nationwide Children's Hospital	22	BLCA	B0ED58A2-FC72-4EE1-BAAD-E5C098938A05	12	TCGA	2016			59	Not Available	Bladder - NOS	TCGA-CF-A5U8	4CC25ADB-6DB4-46AA-9FC9-C2C6339FB6D3	Not Available	Not Available	Not Available	Not Available	3	-21734	Not Applicable	0	0	Not Available	Papillary	Not Available
TCGA-GC-A3YS	249.61.0	Nationwide Children's Hospital	22	BLCA	EF3296DD-7ABA-4DE7-87C9-931ECB388729	12	TCGA	2016			61	14	Bladder - NOS	TCGA-GC-A3YS	4D323B18-CE5A-4516-862D-7ED1FDF1F008	Unknown	Bladder; Adrenal Cortical Tumor; Ovary-NOS	Mother; Father; Grandmother	None Known	4	-22515	Not Applicable	0	34	Not Available	Non-Papillary	YES	TCGA-GC-A3YS-D64044; TCGA-GC-A3YS-D64046; TCGA-GC-A3YS-D64047	FFFA5369-7D67-40A5-A120-A4CD5588F4B7; F4260A3B-FA17-4169-8CF2-0CBDDD5FE2AF; 2E38DC3B-C361-45E6-B640-4FF41CEC51DD	Not Available; Not Available; Not Available	25; 25; 25	146; 106; 146	73; 73; 106	Gemzar; Cisplatin; Carboplatin	Complete Response; Complete Response; Complete Response	8; 8; 8	Not Available; Not Available; Not Available	Not Available; Not Available; Not Available	Not Available; Not Available; Not Available	Not Available; Not Available; Not Available	Not Applicable; Not Applicable; Not Applicable	Not Available; Not Available; Not Available	Not Available; Not Available; Not Available	NO; NO; NO	Chemotherapy; Chemotherapy; Chemotherapy	Not Available; Not Available; Not Available	Not Available; Not Available; Not Available	Not Available; Not Available; Not Available	NO; NO; NO
TCGA-BT-A20W	128.75.0	Nationwide Children's Hospital	22	BLCA	17079271-B90F-41D5-BFA1-43EE89A47477	12	TCGA	2016			71	Not Available	Wall NOS	TCGA-BT-A20W	4dc5cffe-ed8c-47ab-b5fc-f9615b5414f7	Not Available			Not Available	5	-26078	254	0	Not Available	Not Available	Non-Papillary	Not Available
TCGA-DK-AA6P	401.37.0	Nationwide Children's Hospital	22	BLCA	DCBB7E9B-A1DE-462A-9A60-B90F01316A95	12	TCGA	2016			72	14	Wall Lateral	TCGA-DK-AA6P	4E702CA1-C0E0-4B9C-B9C7-7D7946818561	Unknown	Not Available	Not Available	None	7	-26560	Not Applicable	0	457	Not Available	Papillary	Unknown	TCGA-DK-AA6P-D69748; TCGA-DK-AA6P-D69749	867D9644-9CE9-4F05-BCBE-E98A5C12FF94; A2C44B1C-D97E-4BEE-B533-447B609EE994	Not Available; Not Available	16; 16	99; 99	27; 27	Gemcitabine; Cisplatin	Stable Disease; Stable Disease	1; 1	Not Available; Not Available	Not Available; Not Available	Not Available; Not Available	Not Available; Not Available	Not Applicable; Not Applicable	Not Available; Not Available	Not Available; Not Available	NO; NO	Not Available; Not Available	Not Available; Not Available	Not Available; Not Available	Not Available; Not Available	YES; YES
TCGA-ZF-A9RC	391.38.0	Nationwide Children's Hospital	22	BLCA	E56CF5E3-DF18-4293-BAA7-AFF79DE1A080	12	TCGA	2016			77	Not Available	Bladder - NOS	TCGA-ZF-A9RC	4ED34DB5-DDB5-4EFD-A49B-84BF26789AEE	Not Available	Not Available	Not Available	Not Available	15	-28275	Not Applicable	0	2268	Not Available	Non-Papillary	Not Available
TCGA-FD-A5BV	279.55.0	Nationwide Children's Hospital	22	BLCA	30DA63BE-6910-4F09-8724-336054A75E7E	12	TCGA	2016			47	Not Available	Trigone	TCGA-FD-A5BV	4FA31971-15E2-4C9B-B49A-B3B7096262E4	Not Available	Not Available	Not Available	Not Available	1	-17501	163	0	Not Available	Not Available	Non-Papillary	Not Available
TCGA-5N-A9KI	433.36.0	Nationwide Children's Hospital	22	BLCA	4FF40848-5629-4986-A66E-1C467003CD40	12	TCGA	2016			76	18	Bladder - NOS	TCGA-5N-A9KI	4FECE3D0-649C-4771-B9C4-A3397CEA0FEB	Not Available	Not Available	Not Available	Not Available	16	-27777	76	0	Not Available	Not Available	Non-Papillary	Not Available
TCGA-FD-A43X	252.57.0	Nationwide Children's Hospital	22	BLCA	35F9CDF1-622E-4994-9BDB-34F04AC402EB	12	TCGA	2016			84	14	Wall Posterior	TCGA-FD-A43X	4FF4D9FE-EAB8-4AB3-9AE4-9F15B2581A8F	Not Available	Not Available	Not Available	Not Available	28	-30764	Not Applicable	0	110	Not Available	Papillary	Not Available
TCGA-C4-A0F6	86.79.0	Nationwide Children's Hospital	22	BLCA	76F01EA3-CA09-4223-9A07-0D50802172F6	12	TCGA	2016			82	24	Wall Lateral	TCGA-C4-A0F6	4ff9b4f2-6d04-4fed-8796-155902a8bf28	Not Available			Not Available	19	-29951	Not Applicable	0	61	Not Available	Non-Papillary	Not Available
TCGA-E7-A5KE	294.54.0	Nationwide Children's Hospital	22	BLCA	D0EF9856-4AC1-4D39-B180-6DAEC144D34E	12	TCGA	2016			78	Not Available	Wall NOS	TCGA-E7-A5KE	514DCD02-0B33-40EF-8EF1-05272045FC39	Not Available	Not Available	Not Available	Not Available	12	-28714	Not Applicable	0	17	Not Available	Non-Papillary	NO
TCGA-XF-A9SL	401.37.0	Nationwide Children's Hospital	22	BLCA	3C0E794E-B6C7-424F-AB16-5D8766E54BCB	12	TCGA	2016			69	10	Bladder - NOS	TCGA-XF-A9SL	51FDB034-5D05-427B-B6B8-B6EECD65D976	Extensive	Multiple Myeloma	Father	Not Available	2	-25460	2020	0	Not Available	Not Available	Non-Papillary	YES
TCGA-K4-A54R	279.55.0	Nationwide Children's Hospital	22	BLCA	687BA87F-256D-47DA-BC71-BF1FFA3B17B5	12	TCGA	2016			59	Not Available	Dome	TCGA-K4-A54R	52FDDD92-FA5E-4FAC-8E44-E64C98C84F86	Not Available	Not Available	Not Available	Not Available	17	-21601	Not Applicable	0	320	Not Available	Papillary	Unknown
TCGA-XF-AAN1	433.36.0	Nationwide Children's Hospital	22	BLCA	48FCC041-77A3-41A0-9E39-148676BD2248	12	TCGA	2016			75	19	Bladder - NOS	TCGA-XF-AAN1	5378F375-AA04-4ECA-BC35-190B3EFB52BC	Not Available	Gastric	Child	Not Available	16	-27687	941	0	Not Available	Not Available	Papillary	NO	TCGA-XF-AAN1-D62347; TCGA-XF-AAN1-D62348	A9E44A74-1D24-42CF-B7E4-45E5EE58D785; 31A09893-A09C-4BE3-A64A-11D2D283BACC	Not Available; Not Available	16; 16	0; 0	0; 0	BCG; BCG	Partial Response; Clinical Progressive Disease	7; 7	Not Available; Not Available	Not Available; Not Available	Not Available; Not Available	Not Available; Not Available	Not Applicable; Not Applicable	Not Available; Not Available	Not Available; Not Available	NO; NO	Immunotherapy; Immunotherapy	Not Available; Not Available	Not Available; Not Available	Not Available; Not Available	NO; NO
TCGA-FD-A3B8	199.71.0	Nationwide Children's Hospital	22	BLCA	48039DE2-59E6-4722-94D5-E752BABCE601	12	TCGA	2016			56	16	Wall Lateral	TCGA-FD-A3B8	537CA5D1-5B26-496F-B7B4-05FEA7B46353	Not Available			Not Available	12	-20555	Not Applicable	0	336	Not Available	Non-Papillary	Not Available
TCGA-GC-A6I1	317.50.0	Nationwide Children's Hospital	22	BLCA	68AAA052-9B45-414D-A55B-C0C225A1AA70	12	TCGA	2016			90	Not Available	Bladder - NOS	TCGA-GC-A6I1	54C04BCC-EBD5-461E-BBD5-B4D791B00C95	Not Available	Not Available	Not Available	None Known	19	-32873	Not Applicable	0	0	Not Available	Non-Papillary	NO
TCGA-BL-A13J	86.79.0	Nationwide Children's Hospital	22	BLCA	F182803E-8798-4457-9BE4-B553B593B716	12	TCGA	2016	FPPP	TCGA	65	25	Wall Posterior	TCGA-BL-A13J	556fcbc8-172a-4af1-8822-ae036e8d68e8	Not Available	Lung/Bronchus	Mother	Benzine & Methylene Chloride	25	-23927	81	0	Not Available	Not Available	Papillary	YES
TCGA-DK-A1AA	113.83.0	Nationwide Children's Hospital	22	BLCA	6CE6624C-ABEA-461E-A6BD-76EE8943C76A	12	TCGA	2016			57	Not Available	Bladder - NOS	TCGA-DK-A1AA	56d8a1b8-1268-4362-a7f1-77b76fbf1b59	Not Available	Prostate; Colon; Rectum; Lung/Bronchus; Melanoma	Father; Grandfather; Sister; Child	None	12	-21093	Not Applicable	0	214	Not Available	Papillary	Not Available	TCGA-DK-A1AA-D21689	D2751EF3-82D8-4D53-B419-0CEABE075099	Not Available	15	153	92	Not Available	Not Available	2	Not Available	Not Available	Not Available	ADJUVANT	Not Applicable	Adjuvant (1st line)	IV	NO	Chemotherapy	Not Available	Not Available	Not Available	Not Available
TCGA-UY-A78N	337.48.0	Nationwide Children's Hospital	22	BLCA	23E6FBF9-18C7-4C63-93D8-B3ACB9280C02	12	TCGA	2016			80	Not Available	Bladder - NOS	TCGA-UY-A78N	573E124F-98CB-4014-B9D2-0499F7FBDB7A	Not Available	Gastric; NOS	Brother; Father	Not Available	15	-29132	2641	0	Not Available	Not Available	Non-Papillary	Unknown
TCGA-DK-A3IT	199.71.0	Nationwide Children's Hospital	22	BLCA	8791C71A-90D4-4CE6-ACC1-17A4226CD3D3	12	TCGA	2016			62	Not Available	Wall Lateral	TCGA-DK-A3IT	58520C66-7688-435A-B09F-653B18768C41	Not Available			Not Available	13	-22786	Not Applicable	0	168	Not Available	Non-Papillary	Not Available
TCGA-ZF-AA4U	391.38.0	Nationwide Children's Hospital	22	BLCA	CCB7874D-6640-47CB-87B5-0C8DD9192A30	12	TCGA	2016			70	16	Bladder - NOS	TCGA-ZF-AA4U	585DFB25-5013-4AE1-A26B-5FED08E6CDB3	Not Available	Not Available	Not Available	Not Available	15	-25682	262	0	Not Available	Not Available	Non-Papillary	Not Available
TCGA-UY-A8OC	367.41.0	Nationwide Children's Hospital	22	BLCA	DAD4CF34-7424-42DF-A633-18CDFEB830C5	12	TCGA	2016			90	Not Available	Bladder - NOS	TCGA-UY-A8OC	5A0E4DC3-4EC6-4D27-BB7E-1D2221D06D33	Not Available	Not Available	Not Available	Not Available	15	-32872	0	0	Not Available	Not Available	Non-Papillary	Unknown
TCGA-K4-A5RJ	294.54.0	Nationwide Children's Hospital	22	BLCA	F25BE9BC-1E00-470A-8C69-61439A3B6A03	12	TCGA	2016			75	Not Available	Wall Posterior	TCGA-K4-A5RJ	5A25658C-2436-4A47-8902-8A2CF4A1C20D	Not Available	Not Available	Not Available	Not Available	24	-27518	Not Applicable	0	49	Not Available	Papillary	NO
TCGA-ZF-A9R0	391.38.0	Nationwide Children's Hospital	22	BLCA	135B0611-EB7B-4D26-825A-3FF79095A81F	12	TCGA	2016			82	25	Bladder - NOS; Dome; Trigone; Wall Anterior; Wall Lateral; Wall Posterior	TCGA-ZF-A9R0	5B39A0DC-8AB2-46C6-95C7-65DF919EBC76	Not Available	Not Available	Not Available	aircraft fuel, chemicals with 'chlor' in the name	13	-30222	Not Applicable	0	567	Not Available	Non-Papillary	Not Available
TCGA-DK-A2I4	207.69.0	Nationwide Children's Hospital	22	BLCA	2849C6A0-B083-410E-8B60-5372138A673E	12	TCGA	2016			79	Not Available	Wall Anterior	TCGA-DK-A2I4	5C4AEBEB-FB6F-4D66-B24A-89EF20DE971E	Not Available	CNS	Mother	Not Available	10	-29037	Not Applicable	0	3767	Not Available	Papillary	Not Available
TCGA-FD-A6TE	337.48.0	Nationwide Children's Hospital	22	BLCA	41AC839B-6349-4548-AC92-9D9207A36A67	12	TCGA	2016			54	15	Trigone; Wall Lateral	TCGA-FD-A6TE	5C771EE8-2AEA-498D-BA8C-CDBAEBFD57AC	Not Available	Not Available	Not Available	Not Available	5	-19874	Not Applicable	0	125	Not Available	Non-Papillary	Not Available
TCGA-E7-A5KF	294.54.0	Nationwide Children's Hospital	22	BLCA	7A8C3527-6EBC-4376-8885-2E21206CB5DF	12	TCGA	2016			67	42	Wall NOS	TCGA-E7-A5KF	5D06CC19-8B10-4ED1-B6D4-8E044F1F8A8C	Not Available	Bladder	Father	Not Available	12	-24528	Not Applicable	0	20	Not Available	Non-Papillary	NO
TCGA-GD-A2C5	170.77.0	Nationwide Children's Hospital	22	BLCA	ADC6E7BB-D2D8-4BD6-BD26-A26AB5DABA0F	12	TCGA	2016			53	Not Available	Bladder - NOS	TCGA-GD-A2C5	5D54C742-5A8E-4C40-8D62-95E75E210AB8	Not Available	Lung/Bronchus	Mother	Not Available	20	-19498	Not Applicable	0	235	Not Available	Papillary	NO	TCGA-GD-A2C5-D21668; TCGA-GD-A2C5-D31662; TCGA-GD-A2C5-D34374; TCGA-GD-A2C5-D34375	E55E5EFA-886B-459C-BACD-30859695AE33; 934CEF5B-A32A-4796-90C2-2EB0E33593C0; BFB231DE-4113-4AE6-98CF-863E2E907185; C6AAC7EF-6287-4CDF-8C36-55E7DEAB91F1	Not Available; Not Available; Not Available; Not Available	17; 8; 13; 13	325; Not Available; Not Available; Not Available	111; 327; 327; 327	Not Available; Gemcitabine; Cisplatin; fosaprepitant	Not Available; Unknown; Not Available; Not Available	2; 5; 8; 8	Not Available; Not Available; Not Available; Not Available	Not Available; Not Available; Not Available; Not Available	Not Available; Not Available; Not Available; Not Available	PROGRESSION; Not Available; Not Available; Not Available	Not Applicable; Not Applicable; Not Applicable; Not Applicable	Not Available; Not Available; Not Available; Not Available	Not Available; Not Available; Not Available; Not Available	NO; YES; YES; YES	Chemotherapy; Chemotherapy; Chemotherapy; Not Available	Not Available; Not Available; Not Available; Not Available	Not Available; Not Available; Not Available; Not Available	Not Available; Not Available; Not Available; Not Available	Not Available; NO; NO; NO
TCGA-G2-A2EK	175.75.0	Nationwide Children's Hospital	22	BLCA	E8B92794-6F5E-47D9-9391-33EB30039575	12	TCGA	2016			57	Not Available	Bladder - NOS	TCGA-G2-A2EK	5DA1CB68-C438-4DDC-999F-90AED0C4BD7A	Not Available	Skin-Squamous cell carcinoma	Mother	Not Available	27	-20995	Not Applicable	0	173	Not Available	Non-Papillary	Not Available	TCGA-G2-A2EK-D33053; TCGA-G2-A2EK-D33055; TCGA-G2-A2EK-D33056; TCGA-G2-A2EK-D33057	BC31F705-AC1F-451C-B617-642C19AC6154; 6BC25833-7CCC-488D-B705-7D6096D35669; C4EB7979-5C32-4875-8828-4EB57A8DD1B8; 9A57D186-A1F1-4A86-9BE8-3ABE6184F3E0	Not Available; Not Available; Not Available; Not Available	19; 19; 19; 19	51; 51; 51; 51	16; 16; 16; 16	Methotrexate; Doxorubicin; Vinblastine; Cisplatin	Stable Disease; Stable Disease; Stable Disease; Stable Disease	6; 6; 6; 6	Not Available; Not Available; Not Available; Not Available	Not Available; Not Available; Not Available; Not Available	Not Available; Not Available; Not Available; Not Available	Not Available; Not Available; Not Available; Not Available	Not Applicable; Not Applicable; Not Applicable; Not Applicable	Not Available; Not Available; Not Available; Not Available	Not Available; Not Available; Not Available; Not Available	NO; NO; NO; NO	Chemotherapy; Chemotherapy; Chemotherapy; Chemotherapy	Not Available; Not Available; Not Available; Not Available	Not Available; Not Available; Not Available; Not Available	Not Available; Not Available; Not Available; Not Available	YES; YES; YES; YES
TCGA-DK-AA6R	433.36.0	Nationwide Children's Hospital	22	BLCA	E91DD1E9-CCB3-491B-8C84-7C3F93EF4C59	12	TCGA	2016			68	Not Available	Bladder - NOS	TCGA-DK-AA6R	5DB4B168-A6BA-482C-B067-2274EBA96AAD	Unknown	Not Available	Not Available	Banker	7	-25196	Not Applicable	0	4684	Not Available	Non-Papillary	Unknown	TCGA-DK-AA6R-D69751; TCGA-DK-AA6R-D69752	AF28FF1A-7607-4AB9-9180-D0292F8ED1B4; C2AD34E8-BC09-455E-ADB8-C2AB3537251F	Not Available; Not Available	16; 16	204; 204	125; 125	Gemcitabine; Cisplatin	Stable Disease; Not Available	1; 1	Not Available; Not Available	Not Available; Not Available	Not Available; Not Available	Not Available; Not Available	Not Applicable; Not Applicable	Not Available; Not Available	Not Available; Not Available	NO; NO	Chemotherapy; Chemotherapy	Not Available; Not Available	Not Available; Not Available	Not Available; Not Available	NO; NO
TCGA-4Z-AA80	401.37.0	Nationwide Children's Hospital	22	BLCA	F0E8B9D4-8D04-4EE1-AA64-8CFCB5D315DB	12	TCGA	2016			73	15	Bladder - NOS	TCGA-4Z-AA80	5DF620FA-44D9-4361-91D0-F242E3E5E595	Not Available	Not Available	Not Available	Unknown	5	-26873	19	0	Not Available	Not Available	Papillary	NO
TCGA-UY-A78K	337.48.0	Nationwide Children's Hospital	22	BLCA	A1B81F28-5136-4CD7-8B6A-12A8E6A3B85D	12	TCGA	2016			60	20	Bladder - NOS	TCGA-UY-A78K	5F587F1B-F835-4869-9E6D-8CB3B9E0610B	Not Available	Not Available; Not Available	Not Available; Not Available	Not Available	15	-22020	536	0	Not Available	Not Available	Papillary	Unknown
TCGA-XF-A9T0	401.37.0	Nationwide Children's Hospital	22	BLCA	D75B7F24-7C8F-46D1-B7A4-726D08DDDF8F	12	TCGA	2016			68	Not Available	Bladder - NOS	TCGA-XF-A9T0	5F5C1775-A908-483D-8A77-B902C5B7570E	Not Available	Breast-Fem	Mother	Not Available	28	-25190	Not Applicable	0	799	Not Available	Non-Papillary	NO
TCGA-XF-A9T3	433.36.0	Nationwide Children's Hospital	22	BLCA	952A199E-DBB7-4662-ADE9-F648B147BFDF	12	TCGA	2016			69	17	Bladder - NOS	TCGA-XF-A9T3	5F7C3B2D-9A5B-470F-BD12-9C7787A543F0	Focal	Not Available	Not Available	Not Available	30	-25532	Not Applicable	0	68	Not Available	Non-Papillary	YES
TCGA-FD-A3SP	235.63.0	Nationwide Children's Hospital	22	BLCA	0B60507D-45FE-42CF-B119-8B2E658BA603	12	TCGA	2016			60	Not Available	Dome; Wall Lateral; Wall Posterior	TCGA-FD-A3SP	5F99DCFF-D809-4C87-8024-C9B30BD565E9	Not Available	Colon; Unknown	Mother; Father	Not Available	16	-22005	Not Applicable	0	139	Not Available	Non-Papillary	Not Available	TCGA-FD-A3SP-D33682; TCGA-FD-A3SP-D33681; TCGA-FD-A3SP-D33680; TCGA-FD-A3SP-D33652	EC4345EC-ED68-4CC4-A3D2-FCC1D18496EE; A32E7CE7-B4D1-41E0-AF63-C26330A75697; A064C5AC-02E1-47FB-9C5E-5C17018C8E74; 4BE7B781-6C12-4067-B136-2724AB31EFAE	Not Available; Not Available; Not Available; Not Available	16; 16; 16; 16	104; 104; 104; 104	62; 62; 62; 62	vinblastine; methotrexate; Adriamycin; cisplatin	Unknown; Unknown; Unknown; Unknown	7; 7; 7; 7	Not Available; Not Available; Not Available; Not Available	Not Available; Not Available; Not Available; Not Available	Not Available; Not Available; Not Available; Not Available	Not Available; Not Available; Not Available; Not Available	Not Applicable; Not Applicable; Not Applicable; Not Applicable	Not Available; Not Available; Not Available; Not Available	Not Available; Not Available; Not Available; Not Available	NO; NO; NO; NO	Chemotherapy; Chemotherapy; Chemotherapy; Chemotherapy	Not Available; Not Available; Not Available; Not Available	Not Available; Not Available; Not Available; Not Available	Not Available; Not Available; Not Available; Not Available	NO; NO; NO; NO
TCGA-DK-AA6Q	401.37.0	Nationwide Children's Hospital	22	BLCA	5933C565-CFB6-4B84-82A4-8A119772FD1F	12	TCGA	2016			61	Not Available	Bladder - NOS	TCGA-DK-AA6Q	60419F8C-92C2-4E8F-B2FA-A767D30C9D59	Unknown	Breast-Fem	Mother	None	7	-22314	413	0	Not Available	Not Available	Non-Papillary	Unknown
TCGA-4Z-AA89	401.37.0	Nationwide Children's Hospital	22	BLCA	030E11D5-2513-40C4-878B-7311AC4B325E	12	TCGA	2016			60	Not Available	Bladder - NOS	TCGA-4Z-AA89	604C0D60-6BA9-4D2F-98DB-E310C58BC8CA	Not Available	Prostate; Rectum	Father; Brother	Unknown	1	-22271	Not Applicable	0	1029	Not Available	Papillary	Not Available
TCGA-K4-A6FZ	317.50.0	Nationwide Children's Hospital	22	BLCA	43157F2C-6160-4DD1-89C9-BFD7EA50E6FC	12	TCGA	2016			75	Not Available	Dome; Wall Posterior	TCGA-K4-A6FZ	610811D5-E45E-4A4F-BDC1-8D700EFD6E43	Not Available	Not Available	Not Available	Not Available	12	-27686	Not Applicable	0	55	Not Available	Non-Papillary	NO
TCGA-FD-A6TF	328.48.0	Nationwide Children's Hospital	22	BLCA	F363C68C-D9BF-446B-A8A5-CA6F01A82F2E	12	TCGA	2016			80	Not Available	Trigone; Wall Anterior; Wall Lateral; Wall Posterior	TCGA-FD-A6TF	6134F549-6876-4C07-8E58-49EC87EAF4C0	Not Available	Not Available	Not Available	Not Available	5	-29317	Not Applicable	0	63	Not Available	Non-Papillary	Not Available
TCGA-ZF-AA4W	391.38.0	Nationwide Children's Hospital	22	BLCA	407810B7-DECF-4C5F-8B5A-25BE3DBAE62A	12	TCGA	2016			56	Not Available	Bladder - NOS	TCGA-ZF-AA4W	63443198-4FCF-40BD-BEFB-4A6920D29CA4	Not Available	Not Available	Not Available	Not Available	15	-20611	Not Applicable	0	1830	Not Available	Non-Papillary	Not Available
TCGA-DK-AA6W	401.37.0	Nationwide Children's Hospital	22	BLCA	541ADC26-0CE9-4846-9BF7-C0E2475E56C1	12	TCGA	2016			78	Not Available	Wall NOS	TCGA-DK-AA6W	63FA8434-4A6F-4C32-9C5D-89DCC913900B	Not Available	Lung/Bronchus; Leukemia-NOS; Breast-Fem	Father; Mother; Sister	Not Available	7	-28853	Not Applicable	0	263	Not Available	Non-Papillary	Unknown	TCGA-DK-AA6W-D72254	C345C9A2-9EBB-4498-BB87-A5062A9E9F5C	Not Available	30	328	263	Gemcitabine	Stable Disease	4	Not Available	Not Available	Not Available	Not Available	Not Applicable	Not Available	Not Available	NO	Chemotherapy	Not Available	Not Available	Not Available	NO
TCGA-2F-A9KP	391.38.0	Nationwide Children's Hospital	22	BLCA	1D26D340-C8AE-4DAD-A123-34C0CD9725D7	12	TCGA	2016			66	15	Wall Lateral	TCGA-2F-A9KP	65D1EAEC-28DB-4A41-A4DB-1A710FCB24AD	Unknown	Not Available	Not Available	Not Available	19	-24428	364	0	Not Available	Not Available	Non-Papillary	YES
TCGA-YF-AA3L	391.38.0	Nationwide Children's Hospital	22	BLCA	D95FBE18-0AAA-4187-BB4A-20F181EC996E	12	TCGA	2016			47	17	Wall Lateral	TCGA-YF-AA3L	661967E5-94B3-4F98-9402-6AB137893C16	Not Available	Lung/Bronchus; Gynecology-NOS	Father; Sister	Not Available	23	-17268	Not Applicable	0	242	Not Available	Non-Papillary	Not Available	TCGA-YF-AA3L-D59724; TCGA-YF-AA3L-D59725	B810C98A-9764-437A-BFDA-A4CB6A37EEF9; 4AF60913-699B-42B6-B918-1930F7671B04	Not Available; Not Available	23; 23	Not Available; Not Available	215; 214	Cisplatin; Gemcitabine	Not Applicable; Not Applicable	5; 5	Not Available; Not Available	Not Available; Not Available	Not Available; Not Available	Not Available; Not Available	Not Applicable; Not Applicable	Not Available; Not Available	Not Available; Not Available	YES; YES	Chemotherapy; Chemotherapy	Not Available; Not Available	Not Available; Not Available	Not Available; Not Available	NO; NO
TCGA-K4-A6MB	317.50.0	Nationwide Children's Hospital	22	BLCA	F8EAE157-7E53-4B11-B993-600ABAB2409E	12	TCGA	2016			64	Not Available	Trigone	TCGA-K4-A6MB	661D7B4A-A2B2-4251-B464-292421665948	Not Available	Not Available	Not Available	Not Available	23	-23664	Not Applicable	0	130	Not Available	Non-Papillary	Not Available	TCGA-K4-A6MB-D64000	0ACB6707-63B4-4FDD-AAAC-70511B8F5519	Not Available	26	Not Available	Not Available	Unknown	Not Available	8	Not Available	Not Available	Not Available	Not Available	Not Applicable	Not Available	Not Available	NO	Not Available	Not Available	Not Available	Not Available	NO
TCGA-CU-A0YN	86.79.0	Nationwide Children's Hospital	22	BLCA	83B5C9D4-01A3-4B2E-AD24-999A0363E85C	12	TCGA	2016			60	Not Available	Bladder - NOS	TCGA-CU-A0YN	679a6869-2ce9-4472-8db1-8869e2c1a440	Not Available			Not Available	5	-21927	393	0	Not Available	Not Available	Non-Papillary	Not Available
TCGA-KQ-A41N	337.48.0	Nationwide Children's Hospital	22	BLCA	B8BA3A7A-3DCD-4DDB-819E-242969DE0293	12	TCGA	2016			73	Not Available	Trigone; Wall Lateral	TCGA-KQ-A41N	67CADFFC-460B-4A2A-B182-3794421992B4	Not Available	Not Available	Not Available	Not Available	13	-26837	Not Applicable	0	1604	Not Available	Papillary	Not Available
TCGA-K4-A3WS	235.63.0	Nationwide Children's Hospital	22	BLCA	99D7A8D3-FFF3-4ACD-A181-2A5400B9F356	12	TCGA	2016			66	15	Trigone; Wall Lateral; Wall Posterior	TCGA-K4-A3WS	68ADACD1-A16E-4489-9E68-792A6BD8811C	Not Available	Not Available	Not Available	Many including arsenic	6	-24124	Not Applicable	0	266	Not Available	Non-Papillary	Not Available
TCGA-BT-A0S7	86.79.0	Nationwide Children's Hospital	22	BLCA	FD68FEC5-BB80-4154-8F44-06E292612A6C	12	TCGA	2016			75	Not Available	Bladder - NOS	TCGA-BT-A0S7	68bc786e-07c7-4964-bc88-5e2a8633626a	Not Available			Not Available	9	-27533	200	0	Not Available	Not Available	Non-Papillary	Not Available
TCGA-HQ-A2OF	279.55.0	Nationwide Children's Hospital	22	BLCA	96A56131-39E9-4459-B5A8-7B3B390C872C	12	TCGA	2016			52	Not Available	Dome	TCGA-HQ-A2OF	691ADAA9-196A-4B62-9437-640C4AE6E2B2	Not Available	Gastric	Grandmother	Not Available	25	-19016	Not Applicable	0	93	Not Available	Papillary	Unknown
TCGA-R3-A69X	309.52.0	Nationwide Children's Hospital	22	BLCA	DD3E297B-7AEE-41FF-9686-0B950BECFE60	12	TCGA	2016			70	22	Wall Lateral; Wall Posterior	TCGA-R3-A69X	692A6CED-0246-4E5E-AD2F-20450073F335	Not Available	Not Available	Not Available	Not Available	17	-25576	Not Applicable	0	433	Not Available	Non-Papillary	Unknown
TCGA-GU-A762	337.48.0	Nationwide Children's Hospital	22	BLCA	D0E4F422-C0EF-40E6-B781-ABCFD36FC024	12	TCGA	2016			87	Not Available	Wall NOS	TCGA-GU-A762	6A1EEE8D-CF62-47E9-9322-C18633CB3EE9	Extensive	Not Available	Not Available	Not Available	19	-31812	Not Applicable	0	62	Not Available	Non-Papillary	YES
TCGA-GC-A3RD	235.63.0	Nationwide Children's Hospital	22	BLCA	136112A2-3C9A-40C9-B6B3-E091A5BA310B	12	TCGA	2016			83	Not Available	Bladder - NOS	TCGA-GC-A3RD	6A2155B3-915C-41B1-B730-32E55E0C1FBD	Not Available	Not Available	Not Available	Not Available	24	-30529	Not Applicable	0	35	Not Available	Non-Papillary	Unknown
TCGA-CF-A8HY	367.41.0	Nationwide Children's Hospital	22	BLCA	C0D1492C-2FB1-48AA-8BF8-8AE7F19C57A4	12	TCGA	2016			59	Not Available	Bladder - NOS	TCGA-CF-A8HY	6A3E87D7-E360-44C5-9764-4B630DF383E6	Not Available	Not Available	Not Available	Not Available	30	-21636	Not Applicable	0	-21	Not Available	Papillary	Not Available
TCGA-LT-A8JT	367.41.0	Nationwide Children's Hospital	22	BLCA	E67DAB94-5C70-4368-8F41-F0BD8DBB8042	12	TCGA	2016			69	20	Bladder - NOS	TCGA-LT-A8JT	6AA72CA1-B378-4DB4-B4EF-B12386683D1F	Not Available	Not Available	Not Available	Not Available	30	-25498	Not Applicable	0	359	Not Available	Papillary	NO
TCGA-FD-A5BX	279.55.0	Nationwide Children's Hospital	22	BLCA	7DAA2E59-05E4-4146-8F13-AC6DCDA2A262	12	TCGA	2016			82	Not Available	Wall Anterior	TCGA-FD-A5BX	6BD85AE2-9D27-4285-A280-4469DD2A8B0A	Not Available	Not Available	Not Available	Not Available	2	-30276	173	0	Not Available	Not Available	Non-Papillary	Not Available
TCGA-FJ-A3Z9	279.55.0	Nationwide Children's Hospital	22	BLCA	69338CC4-0FB9-4238-948B-F246E8931B2F	12	TCGA	2016			72	20	Trigone; Wall Lateral	TCGA-FJ-A3Z9	72FF655F-BB08-40ED-B4C3-E9497D4DA108	Not Available	Not Available	Not Available	Oil	5	-26515	Not Applicable	0	217	Not Available	Papillary	NO	TCGA-FJ-A3Z9-D39901; TCGA-FJ-A3Z9-D39902	E9218D07-B328-4398-A40D-51E36F5B70F6; 62362BC9-BED1-4D5D-A0B2-92104A2AA5BB	Not Available; Not Available	5; 5	122; 89	32; 46	Gemcitabine; Cisplatin	Complete Response; Complete Response	2; 2	Not Available; Not Available	Not Available; Not Available	Not Available; Not Available	Not Available; Not Available	Not Applicable; Not Applicable	Not Available; Not Available	Not Available; Not Available	NO; NO	Chemotherapy; Chemotherapy	Not Available; Not Available	Not Available; Not Available	Not Available; Not Available	NO; NO
TCGA-BT-A3PK	223.62.0	Nationwide Children's Hospital	22	BLCA	AD3B376B-0D8B-4BD7-B550-F864A5506546	12	TCGA	2016			80	Not Available	Trigone; Wall Posterior	TCGA-BT-A3PK	73041FCF-F3B6-4851-B34D-1D62A1FCF6FE	Not Available	Not Available	Not Available	Not Available	5	-29314	Not Applicable	0	63	Not Available	Papillary	Not Available
TCGA-CF-A9FF	391.38.0	Nationwide Children's Hospital	22	BLCA	EEA25711-EBBE-4A4F-8A7A-B369133FE311	12	TCGA	2016			52	Not Available	Wall Lateral	TCGA-CF-A9FF	736E8CDF-E2D7-4141-86A9-45C34178A1C8	Not Available	Not Available	Not Available	Not Available	30	-19195	Not Applicable	0	-27	Not Available	Papillary	Not Available
TCGA-DK-A6B0	317.50.0	Nationwide Children's Hospital	22	BLCA	C6CF1F16-29FD-48ED-9B72-F3333ECB4348	12	TCGA	2016			61	31	Wall Lateral	TCGA-DK-A6B0	73BC18A4-3600-409E-A2B5-E09E2B3F040D	Not Available	Breast-Fem; Unknown	Sister; Father	None	6	-22439	Not Applicable	0	1966	Not Available	Papillary	Not Available
TCGA-ZF-A9RN	433.36.0	Nationwide Children's Hospital	22	BLCA	AE1D8269-6EB8-4817-93F8-67080DC7D23B	12	TCGA	2016			67	Not Available	Bladder - NOS	TCGA-ZF-A9RN	73DB40CE-2BA7-4A56-AEF2-B78D2C744BE1	Not Available	Not Available	Not Available	disinfectant	15	-24795	615	0	Not Available	Not Available	Non-Papillary	Not Available
TCGA-FD-A62P	309.52.0	Nationwide Children's Hospital	22	BLCA	AE321DA3-C6DB-4BDA-B789-3AB1F5A90A57	12	TCGA	2016			76	Not Available	Wall Posterior	TCGA-FD-A62P	741311B6-CB15-498F-932D-CA282E1DB10D	Not Available	Not Available	Not Available	Not Available	21	-27843	191	0	Not Available	Not Available	Non-Papillary	Not Available
TCGA-E7-A519	279.55.0	Nationwide Children's Hospital	22	BLCA	671DAECD-41FE-4A7C-BE75-B200DB2943C2	12	TCGA	2016			72	22	Wall NOS	TCGA-E7-A519	74216D58-9E34-4A2B-B4AF-886C4A3DC079	Not Available	Not Available	Not Available	Not Available	22	-26427	Not Applicable	0	0	Not Available	Papillary	Unknown
TCGA-BT-A20J	128.75.0	Nationwide Children's Hospital	22	BLCA	45743799-6717-487A-826E-B23D531E394D	12	TCGA	2016			75	Not Available	Wall Posterior	TCGA-BT-A20J	74b1e72d-fdd0-4d84-8858-3bb32d58ff7e	Not Available			Not Available	5	-27646	579	0	Not Available	Not Available	Non-Papillary	Not Available
TCGA-GC-A3I6	199.71.0	Nationwide Children's Hospital	22	BLCA	A827992E-1F66-4306-81E6-75CF75F3E215	12	TCGA	2016			45	Not Available	Wall Posterior	TCGA-GC-A3I6	74CBB078-9AAE-422A-A7AF-DD29EBCA949E	Not Available			Not Available	17	-16504	Not Applicable	0	68	Not Available	Non-Papillary	Not Available
TCGA-XF-A9SP	401.37.0	Nationwide Children's Hospital	22	BLCA	6F3CE874-D6A1-4EA4-B857-CDCA3B0FFD0B	12	TCGA	2016			59	15	Bladder - NOS	TCGA-XF-A9SP	76388364-EB01-4B16-A2B9-0B6C05B4B386	Focal	Esophagus; CNS	Mother; Sister	Not Available	25	-21776	454	0	Not Available	Not Available	Non-Papillary	YES
TCGA-S5-A6DX	317.50.0	Nationwide Children's Hospital	22	BLCA	872F43DE-70B6-4B44-A2DA-7A181A35FF0F	12	TCGA	2016			83	13	Wall Posterior	TCGA-S5-A6DX	76400A3D-45C4-47F8-BD81-0A345A949A1F	Not Available	Not Available	Not Available	Not Available	20	-30594	56	0	Not Available	Not Available	Non-Papillary	NO
TCGA-FD-A43S	252.57.0	Nationwide Children's Hospital	22	BLCA	03E8B912-4730-4149-8F64-86CBB703130B	12	TCGA	2016			71	21	Wall Posterior	TCGA-FD-A43S	77236911-D9E0-4B85-829A-A98F1E4B92D2	Not Available	Not Available	Not Available	Not Available	29	-25993	Not Applicable	0	175	Not Available	Non-Papillary	Not Available	TCGA-FD-A43S-D37178; TCGA-FD-A43S-D37179	04F50A93-E799-4689-B04D-4ED2F5117807; 4A856656-F609-4E8A-9DC5-FB385BFA1330	Not Available; Not Available	29; 29	175; 175	111; 111	gemcitabine; cisplatin	Complete Response; Complete Response	11; 11	Not Available; Not Available	Not Available; Not Available	Not Available; Not Available	Not Available; Not Available	Not Applicable; Not Applicable	Not Available; Not Available	Not Available; Not Available	NO; NO	Chemotherapy; Chemotherapy	Not Available; Not Available	Not Available; Not Available	Not Available; Not Available	NO; NO
TCGA-GC-A3BM	235.63.0	Nationwide Children's Hospital	22	BLCA	45E34592-A6BF-4F90-A0D0-F8C44024A46C	12	TCGA	2016			70	30	Dome	TCGA-GC-A3BM	7840AEA9-40C4-473E-BE33-8FA0B9F332C9	Not Available	Not Available	Not Available	Not Available	25	-25609	Not Applicable	0	88	Not Available	Non-Papillary	NO
TCGA-4Z-AA7N	401.37.0	Nationwide Children's Hospital	22	BLCA	20001C59-B259-4F59-8596-52B73C53FE9F	12	TCGA	2016			65	Not Available	Bladder - NOS	TCGA-4Z-AA7N	7934BD8C-0822-44A3-88A4-A3135A448F2B	Not Available	Not Available	Not Available	Not Available	21	-24090	Not Applicable	0	655	Not Available	Non-Papillary	Not Available
TCGA-4Z-AA83	401.37.0	Nationwide Children's Hospital	22	BLCA	1E3C8DBE-9C75-438F-BFD5-D410BEF54DA9	12	TCGA	2016			52	Not Available	Bladder - NOS	TCGA-4Z-AA83	7976DBB0-57B0-463E-A766-126E23825743	Not Available	Not Available	Not Available	Not specified	21	-19280	Not Applicable	0	1943	Not Available	Papillary	Not Available
TCGA-BT-A2LA	175.75.0	Nationwide Children's Hospital	22	BLCA	7FF578E2-0F46-4FED-923C-310B96173AA3	12	TCGA	2016			54	Not Available	Wall Lateral	TCGA-BT-A2LA	797A71EE-372D-41E5-AEEE-5AB3C4661110	Not Available	Colon; Melanoma	Mother; Father	Not Available	22	-20032	Not Applicable	0	180	Not Available	Non-Papillary	NO	TCGA-BT-A2LA-D44911; TCGA-BT-A2LA-D44913	6350D8AB-C844-4B7E-B614-DFD7938FB5BD; 904A4772-EDFC-4C8F-9DF8-14144E3C0AEF	Not Available; Not Available	28; 28	180; 180	96; 96	Carboplatin; Etopside	Complete Response; Complete Response	6; 6	Not Available; Not Available	Not Available; Not Available	Not Available; Not Available	Not Available; Not Available	Not Applicable; Not Applicable	Not Available; Not Available	Not Available; Not Available	NO; NO	Chemotherapy; Chemotherapy	Not Available; Not Available	Not Available; Not Available	Not Available; Not Available	NO; NO
TCGA-GV-A3QG	223.62.0	Nationwide Children's Hospital	22	BLCA	4009EE97-090B-433C-9A40-401C65E0BB66	12	TCGA	2016			65	20	Wall Posterior	TCGA-GV-A3QG	79F23A0E-5AAE-4618-8191-7DD7C0552408	Focal	Breast-Fem; Head/Face/Neck	Mother; Brother	benzenes/toluenes, made paroil	18	-23847	Discrepancy	0	Not Available	Not Available	Papillary	YES
TCGA-CU-A5W6	294.54.0	Nationwide Children's Hospital	22	BLCA	77973D22-32E1-4CB5-B913-8EBB642012E8	12	TCGA	2016			70	20	Bladder - NOS	TCGA-CU-A5W6	7A7FCDD3-CCE9-47CF-A26F-CC6FF34ECD9A	Not Available	Breast-Fem	Mother	Not Available	20	-25706	56	0	Not Available	Not Available	Non-Papillary	Not Available
TCGA-FD-A3SS	235.63.0	Nationwide Children's Hospital	22	BLCA	A7FE6F89-3491-4E5F-AFA8-074F9BE86FB5	12	TCGA	2016			66	Not Available	Dome; Trigone; Wall Anterior; Wall Lateral; Wall Posterior	TCGA-FD-A3SS	7B98B829-FDC7-4719-BEE9-C83F6154019C	Unknown	Not Available	Not Available	Not Available	16	-24408	Not Applicable	0	60	Not Available	Non-Papillary	YES	TCGA-FD-A3SS-D33752; TCGA-FD-A3SS-D33753	CED740F1-EA01-4484-86E5-C70E0A8F09D6; 8668A690-F52F-42C2-92BF-02C09FA20491	Not Available; Not Available	16; 16	Not Available; Not Available	87; 87	gemcitabine; cisplatin	Not Applicable; Not Applicable	7; 7	Not Available; Not Available	Not Available; Not Available	Not Available; Not Available	Not Available; Not Available	Not Applicable; Not Applicable	Not Available; Not Available	Not Available; Not Available	YES; YES	Chemotherapy; Chemotherapy	Not Available; Not Available	Not Available; Not Available	Not Available; Not Available	NO; NO
TCGA-FT-A61P	309.52.0	Nationwide Children's Hospital	22	BLCA	8B4A8896-44F0-4280-8F4D-6F549406B1D0	12	TCGA	2016			76	Not Available	Wall Lateral; Wall Posterior	TCGA-FT-A61P	7C698A35-7694-47F0-B681-F08840B95C02	Not Available	Not Available	Not Available	Not Available	22	-28082	Not Applicable	0	197	Not Available	Papillary	Unknown
TCGA-SY-A9G5	391.38.0	Nationwide Children's Hospital	22	BLCA	B261472B-DE84-4837-9A4E-ADDDD296140E	12	TCGA	2016			66	Not Available	Bladder - NOS	TCGA-SY-A9G5	7D198EE2-D80A-4759-804F-A7EF85971843	Not Available	Not Available	Not Available	No exposures	7	-24260	Not Applicable	0	784	Not Available	Papillary	NO	TCGA-SY-A9G5-D66296; TCGA-SY-A9G5-D66297	B16969E0-B6D0-45A5-BBE2-2BED7B62C63B; 5099B55A-B4B4-4D54-B510-43CBC090970D	Not Available; Not Available	8; 8	145; 145	83; 83	gemcitabine; cisplatin	Complete Response; Complete Response	10; 10	Not Available; Not Available	Not Available; Not Available	Not Available; Not Available	Not Available; Not Available	Not Applicable; Not Applicable	Not Available; Not Available	Not Available; Not Available	NO; NO	Chemotherapy; Chemotherapy	Not Available; Not Available	Not Available; Not Available	Not Available; Not Available	NO; NO
TCGA-ZF-A9RM	391.38.0	Nationwide Children's Hospital	22	BLCA	576D18D0-9B33-45AE-8628-5E2CCDBBA15E	12	TCGA	2016			70	21	Bladder - NOS	TCGA-ZF-A9RM	7D71945A-B81A-405C-BB17-CEC9B1D7592C	Not Available	Lung/Bronchus	Father	quenching oil	15	-25642	Not Applicable	0	1455	Not Available	Papillary	Not Available
TCGA-CF-A27C	150.72.0	Nationwide Children's Hospital	22	BLCA	7E0D8DF8-A9CC-4BE6-9783-ED549F049CCB	12	TCGA	2016			52	Not Available	Bladder - NOS	TCGA-CF-A27C	7fee9d6f-c0ea-43c2-89c2-66d965a077a8	Not Available			Not Available	21	-19270	Not Applicable	0	21	Not Available	Papillary	Not Available
TCGA-XF-A9SG	433.36.0	Nationwide Children's Hospital	22	BLCA	707C9283-F015-41A2-B3C5-CD82709B358A	12	TCGA	2016			81	Not Available	Bladder - NOS	TCGA-XF-A9SG	80FD5A84-4D82-49AB-BA78-9636F1989FCA	Not Available	Not Available	Not Available	Not Available	4	-29825	Not Applicable	0	1479	Not Available	Non-Papillary	NO
TCGA-CU-A0YR	86.79.0	Nationwide Children's Hospital	22	BLCA	2D01FA73-D68C-413B-884F-E668FC2029C1	12	TCGA	2016			83	Not Available	Wall Anterior	TCGA-CU-A0YR	811b3950-36e7-485f-bc48-aca1eee2ddef	Not Available	Bladder; Prostate	Brother; Brother	Yes	5	-30674	Not Applicable	0	219	Not Available	Non-Papillary	NO
TCGA-XF-AAMR	433.36.0	Nationwide Children's Hospital	22	BLCA	E6E5A4A4-916E-4EE4-A467-A6714570B287	12	TCGA	2016			48	Not Available	Bladder - NOS	TCGA-XF-AAMR	818F5A45-4DEB-49E4-9A73-55EF4269DE4C	Not Available	Not Available	Not Available	Not Available	13	-17670	Not Applicable	0	2790	Not Available	Non-Papillary	NO	TCGA-XF-AAMR-D62176; TCGA-XF-AAMR-D62177	DC0734AB-1A00-4F51-B45A-79BBC93ECFD4; 9D981374-EAE9-42D6-A165-E82DAB559C5C	Not Available; Not Available	13; 13	192; 192	119; 119	Cisplatin; Gemcitabine	Complete Response; Complete Response	7; 7	Not Available; Not Available	Not Available; Not Available	Not Available; Not Available	Not Available; Not Available	Not Applicable; Not Applicable	Not Available; Not Available	Not Available; Not Available	NO; NO	Chemotherapy; Chemotherapy	Not Available; Not Available	Not Available; Not Available	Not Available; Not Available	NO; NO
TCGA-4Z-AA7W	401.37.0	Nationwide Children's Hospital	22	BLCA	9F4B288B-B940-4607-B6B7-75806099B6CA	12	TCGA	2016			55	Not Available	Bladder - NOS	TCGA-4Z-AA7W	821B99BC-7E14-45B9-898D-6E8E149BC8A7	Not Available	Not Available	Not Available	Unknown	1	-20424	Not Applicable	0	742	Not Available	Non-Papillary	Not Available
TCGA-CF-A47X	252.57.0	Nationwide Children's Hospital	22	BLCA	1A615885-BD72-4841-94A8-641D5CB2798E	12	TCGA	2016			60	41	Bladder - NOS	TCGA-CF-A47X	82D5F37F-5A1B-49D8-B990-AC222B4E1C1D	Not Available	Not Available	Not Available	Not Available	11	-22200	Not Applicable	0	3	Not Available	Papillary	Not Available
TCGA-XF-AAMQ	433.36.0	Nationwide Children's Hospital	22	BLCA	CA2D9675-733E-4E3A-B4EC-F24278693732	12	TCGA	2016			59	Not Available	Bladder - NOS	TCGA-XF-AAMQ	82F4C181-E022-4799-9F7F-01ABCDC3803E	Not Available	Not Available	Not Available	Not Available	13	-21660	Not Applicable	0	2177	Not Available	Papillary	NO
TCGA-4Z-AA7O	401.37.0	Nationwide Children's Hospital	22	BLCA	D1D5E95F-E3A1-44B5-ACFD-641A4922008D	12	TCGA	2016			64	Not Available	Wall Lateral	TCGA-4Z-AA7O	835084D6-9F1E-408B-A58C-9D60493BBC6A	Not Available	Not Available	Not Available	Unknown	21	-23645	Not Applicable	0	399	Not Available	Papillary	Not Available
TCGA-CF-A9FH	391.38.0	Nationwide Children's Hospital	22	BLCA	70521364-7A48-4E4D-B32A-43C4CFD615A7	12	TCGA	2016			85	25	Bladder - NOS	TCGA-CF-A9FH	83A369AE-003B-432B-A7B2-C630805B43C1	Not Available	Not Available	Not Available	Not Available	30	-31236	Not Applicable	0	-64	Not Available	Papillary	Not Available
TCGA-BT-A20U	128.75.0	Nationwide Children's Hospital	22	BLCA	5724C672-9DD2-44EE-B8E1-08F6E720C23F	12	TCGA	2016			70	Not Available	Bladder - NOS	TCGA-BT-A20U	83b41d35-69b1-4218-be1a-8821d8a6899c	Not Available			Community College	5	-25761	455	0	Not Available	Not Available	Non-Papillary	Not Available
TCGA-XF-A8HE	367.41.0	Nationwide Children's Hospital	22	BLCA	147AB780-EFF8-41F4-ADDA-C76DCE259902	12	TCGA	2016			47	Not Available	Bladder - NOS	TCGA-XF-A8HE	841B4582-A268-4A55-A9A2-47C7E5C3B69F	Not Available	Ovary-NOS	Mother	Not Available	3	-17212	Not Applicable	0	2964	Not Available	Non-Papillary	NO
TCGA-E7-A8O8	367.41.0	Nationwide Children's Hospital	22	BLCA	02EEBF21-D70A-4BD2-80E7-EDCA9E9A60B2	12	TCGA	2016			59	31	Bladder - NOS	TCGA-E7-A8O8	854E5236-F2D6-4681-BE62-0BEAD955C926	Not Available	Not Available	Not Available	Not Available	13	-21629	Not Applicable	0	13	Not Available	Non-Papillary	NO
TCGA-XF-A8HF	367.41.0	Nationwide Children's Hospital	22	BLCA	1198D812-76D2-4B5F-896E-804C694F43AD	12	TCGA	2016			80	28	Bladder - NOS	TCGA-XF-A8HF	8573E114-AC20-4113-A942-01F2D1562A7B	Focal	Lung/Bronchus	Father	Not Available	13	-29288	Not Applicable	0	1709	Not Available	Non-Papillary	YES
TCGA-DK-A1AD	113.83.0	Nationwide Children's Hospital	22	BLCA	687F54F5-29B8-40F9-A4A6-22A4B65B27F3	12	TCGA	2016			69	Not Available	Wall Lateral	TCGA-DK-A1AD	88a521ce-a5e9-4c6f-83d4-ec36a62fedb6	Not Available	Bladder; Prostate; Esophagus	Sister; Brother; Brother	None	13	-25317	Not Applicable	0	3056	Not Available	Non-Papillary	Not Available	TCGA-DK-A1AD-D21700	AB32B388-EBBB-4200-B5BC-4997074C81AD	Not Available	16	Not Available	Not Available	Not Available	Not Available	2	Not Available	Not Available	Not Available	Not Available	Not Applicable	Not Available	Not Available	Not Available	Not Available	Not Available	Not Available	Not Available	Not Available
TCGA-FD-A3B4	192.69.0	Nationwide Children's Hospital	22	BLCA	AD460FEF-163C-4683-85F4-A93EDB0CDB82	12	TCGA	2016			55	25	Wall Lateral	TCGA-FD-A3B4	899F8D52-4C3A-4371-90EB-1F106001EDDC	Not Available	Breast-Fem; Head/Face/Neck; Leukemia-NOS; Breast-Fem	Sister; Father; Mother; Not Available	Not Available	13	-20379	Not Applicable	0	253	Not Available	Non-Papillary	Not Available	TCGA-FD-A3B4-D35160; TCGA-FD-A3B4-D35162	5940A678-2FBC-4D43-B89A-5C9260706B92; 335EC112-7819-4AB3-9F92-8D4B664F4300	Not Available; Not Available	19; 19	157; 157	115; 115	gemcitabine; cisplatin	Complete Response; Complete Response	9; 9	Not Available; Not Available	Not Available; Not Available	Not Available; Not Available	Not Available; Not Available	Not Applicable; Not Applicable	Not Available; Not Available	Not Available; Not Available	NO; NO	Chemotherapy; Chemotherapy	Not Available; Not Available	Not Available; Not Available	Not Available; Not Available	NO; NO
TCGA-XF-A9SY	433.36.0	Nationwide Children's Hospital	22	BLCA	3FB360DD-55AA-48B8-A4B2-86DA3EE34B88	12	TCGA	2016			60	20	Bladder - NOS	TCGA-XF-A9SY	8A83F744-8469-41EF-A4CD-E983F849383F	Focal	NOS	Mother	Not Available	5	-22212	Not Applicable	0	640	Not Available	Non-Papillary	YES	TCGA-XF-A9SY-D61329; TCGA-XF-A9SY-D61330	9B51FD68-FAD7-4443-99BA-9C30ABC2158A; FF865837-071F-4A5F-A0FE-293C5CD41B14	Not Available; Not Available	5; 5	256; 256	199; 199	Carboplatin; Gemcitabine	Clinical Progressive Disease; Clinical Progressive Disease	7; 7	Not Available; Not Available	Not Available; Not Available	Not Available; Not Available	Not Available; Not Available	Not Applicable; Not Applicable	Not Available; Not Available	Not Available; Not Available	NO; NO	Chemotherapy; Chemotherapy	Not Available; Not Available	Not Available; Not Available	Not Available; Not Available	NO; NO
TCGA-K4-A4AB	294.54.0	Nationwide Children's Hospital	22	BLCA	A0B315AF-C3FE-4F95-9814-456509D8192A	12	TCGA	2016			76	Not Available	Wall Posterior	TCGA-K4-A4AB	8B7556ED-2DAB-4180-AF5B-0E113E26B36E	Not Available	Not Available	Not Available	Not Available	28	-27922	Not Applicable	0	76	Not Available	Non-Papillary	Not Available
TCGA-FD-A3N6	207.69.0	Nationwide Children's Hospital	22	BLCA	811A2D9E-0C27-4795-8FFC-4026980ED1E8	12	TCGA	2016			43	18	Wall Anterior	TCGA-FD-A3N6	8C1DD7F7-B74A-4FA2-B6A7-86F0348D2567	Not Available	Prostate	Father	Not Available	21	-15758	Not Applicable	0	242	Not Available	Non-Papillary	Not Available
TCGA-BT-A42E	252.57.0	Nationwide Children's Hospital	22	BLCA	E22641FC-B008-4D8D-B774-C73656D9CCE4	12	TCGA	2016			74	Not Available	Bladder - NOS	TCGA-BT-A42E	8D434CFB-2414-4D93-BF79-7B957BF040DB	Not Available	Not Available	Not Available	Not Available	10	-27045	Not Applicable	0	304	Not Available	Non-Papillary	Not Available	TCGA-BT-A42E-D50187; TCGA-BT-A42E-D50188	59D232F6-DB12-4D16-A157-F88EAB0E2A32; 35D81628-2375-4EC8-A6B1-A1AA79E07684	Not Available; Not Available	17; 17	154; 154	49; 49	Carboplatin; Gemzar	Complete Response; Complete Response	10; 10	Not Available; Not Available	Not Available; Not Available	Not Available; Not Available	Not Available; Not Available	Not Applicable; Not Applicable	Not Available; Not Available	Not Available; Not Available	NO; NO	Chemotherapy; Chemotherapy	Not Available; Not Available	Not Available; Not Available	Not Available; Not Available	NO; NO
TCGA-FD-A5BY	294.54.0	Nationwide Children's Hospital	22	BLCA	9A8BBEED-1D75-4FBE-927A-46C5B69E2926	12	TCGA	2016			63	Not Available	Wall Posterior	TCGA-FD-A5BY	8DA76432-3004-47E5-A474-BD94BD4C0B33	Not Available	Pancreas; Leukemia-NOS	Mother; Brother	Not Available	2	-23080	Not Applicable	0	208	Not Available	Discrepancy	Not Available
TCGA-XF-AAMJ	433.36.0	Nationwide Children's Hospital	22	BLCA	FB2C42CF-2E9C-4029-85D6-080BD2029ABF	12	TCGA	2016			70	Not Available	Bladder - NOS	TCGA-XF-AAMJ	8F10E006-531A-49AC-B51B-DF3FDCB20929	Focal	Not Available	Not Available	Not Available	12	-25838	1670	0	Not Available	Not Available	Non-Papillary	YES	TCGA-XF-AAMJ-D62171; TCGA-XF-AAMJ-D62172	D68B731D-FAF0-437A-957F-045178B96A76; CDEADBEB-7461-4531-8F71-3CADA30D810F	Not Available; Not Available	12; 12	143; 143	82; 82	Gemcitabine; platinum	Complete Response; Complete Response	7; 7	Not Available; Not Available	Not Available; Not Available	Not Available; Not Available	Not Available; Not Available	Not Applicable; Not Applicable	Not Available; Not Available	Not Available; Not Available	NO; NO	Chemotherapy; Chemotherapy	Not Available; Not Available	Not Available; Not Available	Not Available; Not Available	NO; NO
TCGA-DK-A1A5	113.83.0	Nationwide Children's Hospital	22	BLCA	F7CFD92F-7B0B-4E97-8830-79833824ACCB	12	TCGA	2016			79	38	Wall Posterior	TCGA-DK-A1A5	904a8757-e0c5-41ef-b583-c8f170caaac1	Not Available	Melanoma	Sister	None	11	-29111	65	0	Not Available	Not Available	Non-Papillary	Not Available
TCGA-XF-A8HB	367.41.0	Nationwide Children's Hospital	22	BLCA	F1454421-F028-45E0-9468-8E08254C3AB1	12	TCGA	2016			50	Not Available	Bladder - NOS	TCGA-XF-A8HB	90BF49B7-6710-4665-82DF-30ECC22C59A3	Focal	Lung/Bronchus	Mother	None	4	-18544	Not Applicable	0	1370	Not Available	Papillary	YES
TCGA-FJ-A3ZE	249.61.0	Nationwide Children's Hospital	22	BLCA	672C36BD-9DA6-4915-9395-835AB362987E	12	TCGA	2016			65	40	Wall Lateral; Wall Posterior	TCGA-FJ-A3ZE	917961E2-78AD-4182-9CDB-5EFB09808111	Not Available	Not Available	Not Available	Agent Orange, Vietnam	27	-23866	Not Applicable	0	106	Not Available	Non-Papillary	Not Available
TCGA-E7-A4XJ	279.55.0	Nationwide Children's Hospital	22	BLCA	2FDF2259-30E9-47E7-B80A-8F2C034C83C0	12	TCGA	2016			66	46	Wall NOS	TCGA-E7-A4XJ	92495A89-9974-4F75-99E0-28BD11114460	Focal	Not Available	Not Available	Orange Dioxin	4	-24279	Not Applicable	0	16	Not Available	Non-Papillary	YES
TCGA-E7-A6MD	356.43.0	Nationwide Children's Hospital	22	BLCA	171456E8-28FF-4BA6-9E31-A37C09DADA3D	12	TCGA	2016			66	Not Available	Dome; Neck; Wall Anterior; Wall Lateral	TCGA-E7-A6MD	92D27FEC-30C2-4496-965D-DF509D869EAA	Not Available	Not Available	Not Available	Not Available	25	-24180	Not Applicable	0	129	Not Available	Non-Papillary	Unknown
TCGA-BT-A3PH	223.62.0	Nationwide Children's Hospital	22	BLCA	67041689-3A01-43C5-AD75-809DA8F8491D	12	TCGA	2016			76	Not Available	Bladder - NOS; Trigone; Wall NOS; Wall Anterior; Wall Lateral; Wall Posterior	TCGA-BT-A3PH	932BCDD4-5145-49E8-9A95-8A546396F572	Not Available	Not Available	Not Available	Not Available	5	-28030	142	0	Not Available	Not Available	Non-Papillary	NO
TCGA-4Z-AA86	401.37.0	Nationwide Children's Hospital	22	BLCA	19081194-A8A4-4142-9950-D97C0334C930	12	TCGA	2016			66	Not Available	Bladder - NOS	TCGA-4Z-AA86	939B73D8-39FD-410E-AEAE-53080EA99618	Not Available	Not Available	Not Available	Unknown	21	-24465	Not Applicable	0	270	Not Available	Non-Papillary	NO
TCGA-FD-A3SO	235.63.0	Nationwide Children's Hospital	22	BLCA	E2E6A2D9-38CF-4D85-8B65-2E6523C336E8	12	TCGA	2016			68	11	Wall Lateral	TCGA-FD-A3SO	94809FBF-4895-42C0-A7C6-F39EE1A41F1A	Unknown	Colon	Mother	Not Available	16	-25147	168	0	Not Available	Not Available	Non-Papillary	YES	TCGA-FD-A3SO-D33761; TCGA-FD-A3SO-D33762	9B5A5F82-649E-4766-9335-08E0AB8066EF; AD1913FA-7D64-48EC-8466-E69C289C73EA	Not Available; Not Available	16; 16	141; 141	65; 66	gemcitabine; cisplatin	Clinical Progressive Disease; Clinical Progressive Disease	7; 7	Not Available; Not Available	Not Available; Not Available	Not Available; Not Available	Not Available; Not Available	Not Applicable; Not Applicable	Not Available; Not Available	Not Available; Not Available	NO; NO	Chemotherapy; Chemotherapy	Not Available; Not Available	Not Available; Not Available	Not Available; Not Available	NO; NO
TCGA-YC-A89H	367.41.0	Nationwide Children's Hospital	22	BLCA	4E83ECB3-1173-4E14-B609-A24A88C3037D	12	TCGA	2016			78	15	Neck	TCGA-YC-A89H	95520295-90D3-4B4E-86B6-4BD856723315	Not Available	Not Available	Not Available	Not Available	21	-28741	Not Applicable	0	315	Not Available	Non-Papillary	Not Available	TCGA-YC-A89H-D66948; TCGA-YC-A89H-D66947	9F434C9E-E3D8-4C44-85B2-098F5CAB7AC7; 8485E45C-7B44-420A-892F-E94F0B86A2A5	Not Available; Not Available	11; 11	83; 83	35; 35	cisplatin; Gemzar	Complete Response; Complete Response	11; 11	Not Available; Not Available	Not Available; Not Available	Not Available; Not Available	Not Available; Not Available	Not Applicable; Not Applicable	Not Available; Not Available	Not Available; Not Available	NO; NO	Chemotherapy; Chemotherapy	Not Available; Not Available	Not Available; Not Available	Not Available; Not Available	NO; NO
TCGA-CF-A9FL	391.38.0	Nationwide Children's Hospital	22	BLCA	12567525-6416-4B36-A2DE-C3B49DCB1427	12	TCGA	2016			85	Not Available	Bladder - NOS	TCGA-CF-A9FL	96292F0E-5D09-4C44-8DFC-73EBDE6BF137	Not Available	Not Available	Not Available	Not Available	30	-31099	Not Applicable	0	84	Not Available	Papillary	Not Available
TCGA-5N-A9KM	433.36.0	Nationwide Children's Hospital	22	BLCA	E25275BE-C30F-4F30-9486-3C93E6BDBD65	12	TCGA	2016			73	Not Available	Bladder - NOS; Dome; Wall Lateral; Wall Posterior	TCGA-5N-A9KM	9743E684-25DD-4DD9-9B84-6AE9518D1818	Not Available	Not Available	Not Available	Not Available	16	-26906	530	0	Not Available	Not Available	Non-Papillary	Not Available
TCGA-YC-A8S6	391.38.0	Nationwide Children's Hospital	22	BLCA	73741305-12A0-4217-BAED-9181EEE9CBEE	12	TCGA	2016			71	Not Available	Trigone; Wall Anterior; Wall Lateral; Wall Posterior	TCGA-YC-A8S6	97D6568C-0A89-4327-8988-71E81EE8DAE6	Not Available	Not Available	Not Available	Not Available	9	-26130	Not Applicable	0	147	Not Available	Papillary	Not Available
TCGA-FD-A5BU	279.55.0	Nationwide Children's Hospital	22	BLCA	C1EB19A8-09BE-4A2A-ACFD-3B744A4A80C1	12	TCGA	2016			76	Not Available	Wall Lateral	TCGA-FD-A5BU	980C7214-F708-4499-818D-F3DE87DC6DE7	Not Available	Ovary-NOS	Mother	Not Available	1	-27882	Not Applicable	0	209	Not Available	Non-Papillary	Not Available
TCGA-XF-AAN2	433.36.0	Nationwide Children's Hospital	22	BLCA	7F2FDE71-28D1-40BC-92B1-28BEC53A113B	12	TCGA	2016			73	Not Available	Bladder - NOS	TCGA-XF-AAN2	987E8157-FBEA-40F3-AA01-0092D6CCEB97	Not Available	Lung/Bronchus	Mother	Not Available	20	-26720	1869	0	Not Available	Not Available	Non-Papillary	NO
TCGA-G2-AA3F	433.36.0	Nationwide Children's Hospital	22	BLCA	EFEAE58B-60E6-43D6-8995-3DE993CA1C48	12	TCGA	2016			77	18	Bladder - NOS	TCGA-G2-AA3F	9883C38F-87BF-4421-BFC0-1B1001F8159C	Not Available	Colon	Mother	Not Available	11	-28457	Not Applicable	0	592	Not Available	Non-Papillary	NO	TCGA-G2-AA3F-D71336; TCGA-G2-AA3F-D71338; TCGA-G2-AA3F-D71339; TCGA-G2-AA3F-D71340	AED7E12F-8A43-4630-87A9-9366CCD4D04E; E5AF71CF-5C34-4A39-82EB-2923D31956B4; C3D86C6B-69FE-4161-A290-F5EA18182DA5; C72DF01F-E6DA-497E-BD93-20A799528BA7	Not Available; Not Available; Not Available; Not Available	24; 24; 24; 24	54; 54; 54; 54	5; 5; 5; 5	Methotrexate; vinblastine; doxorubicin; cisplatin	Partial Response; Partial Response; Partial Response; Partial Response	3; 3; 3; 3	Not Available; Not Available; Not Available; Not Available	Not Available; Not Available; Not Available; Not Available	Not Available; Not Available; Not Available; Not Available	Not Available; Not Available; Not Available; Not Available	Not Applicable; Not Applicable; Not Applicable; Not Applicable	Not Available; Not Available; Not Available; Not Available	Not Available; Not Available; Not Available; Not Available	NO; NO; NO; NO	Chemotherapy; Chemotherapy; Chemotherapy; Chemotherapy	Not Available; Not Available; Not Available; Not Available	Not Available; Not Available; Not Available; Not Available	Not Available; Not Available; Not Available; Not Available	NO; NO; NO; NO
TCGA-G2-A2EO	170.77.0	Nationwide Children's Hospital	22	BLCA	67671A0F-1715-4CB5-8790-42E7FBCF83BC	12	TCGA	2016			69	Not Available	Bladder - NOS	TCGA-G2-A2EO	98B9AD62-76ED-43E3-91BC-B8F065D79673	Not Available	Liver-Hepatoblastoma; Adrenal Cortical Tumor	Mother; Not Available	Not Available	27	-25440	Not Applicable	0	997	Not Available	Non-Papillary	Not Available
TCGA-K4-A3WU	249.61.0	Nationwide Children's Hospital	22	BLCA	8C7FAAD2-A586-405C-8DA6-AB7FEBB5BF3E	12	TCGA	2016			87	Not Available	Bladder - NOS	TCGA-K4-A3WU	9AA6522A-120A-4691-993E-3F8534F644B5	Unknown	Bladder; NOS	Brother; Sister	Not Available	8	-32134	Not Applicable	0	105	Not Available	Non-Papillary	YES
TCGA-DK-A3WY	235.63.0	Nationwide Children's Hospital	22	BLCA	A3791460-2204-45C2-AE9A-AEFEB7DF0629	12	TCGA	2016			67	Not Available	Dome	TCGA-DK-A3WY	9BB5D187-033E-4E86-A76E-E1A6D20488F7	Not Available	Not Available	Not Available	None Reported	31	-24536	Not Applicable	0	3989	Not Available	Non-Papillary	Not Available	TCGA-DK-A3WY-D34806; TCGA-DK-A3WY-D38326	4A25FB83-75D4-4072-AC09-BE58DBE9C8B2; 45EF4B2A-939C-4B66-8309-CCC91660646F	Not Available; Not Available	31; 13	235; 235	132; 132	Gemcitabine; Cisplatin	Complete Response; Complete Response	8; 12	Not Available; Not Available	Not Available; Not Available	Not Available; Not Available	Not Available; Not Available	Not Applicable; Not Applicable	Not Available; Not Available	Not Available; Not Available	NO; NO	Chemotherapy; Chemotherapy	Not Available; Not Available	Not Available; Not Available	Not Available; Not Available	YES; YES
TCGA-CF-A47Y	252.57.0	Nationwide Children's Hospital	22	BLCA	377F35FD-34DC-41BE-9E9A-6B84A8CC0A83	12	TCGA	2016			55	Not Available	Bladder - NOS	TCGA-CF-A47Y	9BCFF619-F75A-4AA4-9E09-2E9AA7B59225	Not Available	Not Available	Not Available	Not Available	11	-20432	Not Applicable	0	3	Not Available	Papillary	Not Available
TCGA-DK-A1A6	113.83.0	Nationwide Children's Hospital	22	BLCA	DB2592F5-5FD0-4AE9-9A55-27B39871FDA6	12	TCGA	2016			53	22	Wall Anterior	TCGA-DK-A1A6	9c274536-3ca1-4f0e-93a8-1688074d862f	Not Available	Liver-Primary-NOS	Mother	None	11	-19554	Not Applicable	0	955	Not Available	Non-Papillary	NO
TCGA-GU-A42Q	252.57.0	Nationwide Children's Hospital	22	BLCA	FA3B4997-2377-4344-BA3C-039089033AF3	12	TCGA	2016			67	11	Wall Lateral; Wall Posterior	TCGA-GU-A42Q	9C46846E-7F66-4936-AF97-50A7B8189D84	Not Available	Kidney-except Pelvis; Leukemia-NOS	Father; Brother	Pesticides	30	-24534	Not Applicable	0	231	Not Available	Non-Papillary	NO
TCGA-GV-A3JZ	207.69.0	Nationwide Children's Hospital	22	BLCA	C73B96A6-007F-4D73-807A-2A1F7E773D6D	12	TCGA	2016			55	Not Available	Bladder - NOS	TCGA-GV-A3JZ	9CC92795-7A24-4875-87F0-3EFCCBFCC970	Focal			None	30	-20420	Not Applicable	0	173	Not Available	Non-Papillary	YES	TCGA-GV-A3JZ-D41963	65B99415-8F16-4D70-A4AE-11936DC426D0	Chemotherapy	8	589	529	Not Available	Stable Disease	4	Not Available	Not Available	Not Available	Not Available	Not Applicable	Not Available	Not Available	NO	Chemotherapy	Not Available	Not Available	Not Available	YES
TCGA-XF-AAMY	433.36.0	Nationwide Children's Hospital	22	BLCA	33188919-57D7-4046-A14C-634F0A2123E9	12	TCGA	2016			78	Not Available	Bladder - NOS	TCGA-XF-AAMY	9D2B19EB-BD61-490E-982B-FADF2C4AADF7	Not Available	Ovary-NOS; Prostate	Mother; Father	Not Available	15	-28509	Not Applicable	0	2822	Not Available	Papillary	NO	TCGA-XF-AAMY-D62220; TCGA-XF-AAMY-D62221	A1380301-5B3D-4542-A8FE-04A142DA42A0; A03EFBED-7200-459C-BD63-8118F79AA905	Not Available; Not Available	15; 15	853; 853	669; 671	Gemzar; Carboplatin	Complete Response; Complete Response	7; 7	Not Available; Not Available	Not Available; Not Available	Not Available; Not Available	Not Available; Not Available	Not Applicable; Not Applicable	Not Available; Not Available	Not Available; Not Available	NO; NO	Chemotherapy; Chemotherapy	Not Available; Not Available	Not Available; Not Available	Not Available; Not Available	NO; NO
TCGA-XF-AAN7	433.36.0	Nationwide Children's Hospital	22	BLCA	BC764D5E-3077-4C5B-AF2B-4685ECCE485B	12	TCGA	2016			60	20	Bladder - NOS	TCGA-XF-AAN7	9D7FBDEB-EA3D-4E07-8527-23C5997D77CF	Focal	Not Available	Not Available	Not Available	21	-21951	565	0	Not Available	Not Available	Non-Papillary	YES	TCGA-XF-AAN7-D62544; TCGA-XF-AAN7-D62545; TCGA-XF-AAN7-D62546; TCGA-XF-AAN7-D62547; TCGA-XF-AAN7-D62548; TCGA-XF-AAN7-D62549	85C213D0-980A-474E-872A-1C13921AF1F4; 9182B031-3872-486A-B137-38E2A151FF89; F3AB0FF8-2D1F-47EB-83FA-09CF13D375EF; 76A9D3F2-9A8E-4A07-8BA5-45DAC66F7D5A; CF060018-E3F7-45BA-8407-8CF590D28DD6; 0DBB730F-938A-4675-A8DE-8575ACA21C6A	Not Available; Not Available; Not Available; Not Available; Not Available; Blinded: Zactima or Placebo. Zactima is a kinase inhibitor	21; 21; 21; 21; 21; 21	200; 200; 374; 9; 9; 442	162; 162; 351; 0; 0; 399	Cisplatin; Gemcitabine; Ifosfamide; Paclitaxel; Cisplatin; Docetaxel +/- Zactima	Partial Response; Partial Response; Clinical Progressive Disease; Stable Disease; Clinical Progressive Disease; Clinical Progressive Disease	7; 7; 7; 7; 7; 7	Not Available; Not Available; Not Available; Not Available; Not Available; Not Available	Not Available; Not Available; Not Available; Not Available; Not Available; Not Available	Not Available; Not Available; Not Available; Not Available; Not Available; Not Available	Not Available; Not Available; Not Available; Not Available; Not Available; Not Available	Not Applicable; Not Applicable; Not Applicable; Not Applicable; Not Applicable; Not Applicable	Not Available; Not Available; Not Available; Not Available; Not Available; Not Available	Not Available; Not Available; Not Available; Not Available; Not Available; Not Available	NO; NO; NO; NO; NO; NO	Chemotherapy; Chemotherapy; Chemotherapy; Chemotherapy; Chemotherapy; Chemotherapy	Not Available; Not Available; Not Available; Not Available; Not Available; Not Available	Not Available; Not Available; Not Available; Not Available; Not Available; Not Available	Not Available; Not Available; Not Available; Not Available; Not Available; Not Available	NO; NO; NO; NO; NO; YES
TCGA-KQ-A41O	356.43.0	Nationwide Children's Hospital	22	BLCA	3095E335-00EE-45D1-B0ED-80A81C41002B	12	TCGA	2016			84	Not Available	Neck; Trigone; Wall Anterior; Wall Lateral; Wall Posterior	TCGA-KQ-A41O	9DD41965-7A62-464D-8A23-5C3F9565DD91	Unknown	Not Available	Not Available	Pesticide	13	-30774	Not Applicable	0	1538	Not Available	Papillary	YES
TCGA-DK-A3IS	207.69.0	Nationwide Children's Hospital	22	BLCA	8547C20B-6868-4544-92CC-57729D6A0992	12	TCGA	2016			68	Not Available	Bladder - NOS	TCGA-DK-A3IS	9F75CC89-CC3F-4AE9-973D-DA37C6417BFC	Not Available			None Reported	13	-25098	Not Applicable	0	1151	Not Available	Papillary	Not Available
TCGA-GC-A3RB	223.62.0	Nationwide Children's Hospital	22	BLCA	7ED815CA-93A2-4BD2-A0DF-3D04A6EE55AB	12	TCGA	2016			54	15	Trigone	TCGA-GC-A3RB	A0BCF1B1-4DD4-4D7F-B63E-B49296671451	Extensive	Not Available	Not Available	Not Available	25	-20021	Not Applicable	0	137	Not Available	Non-Papillary	YES
TCGA-KQ-A41Q	337.48.0	Nationwide Children's Hospital	22	BLCA	FB8212BB-51B6-4A7C-A7E8-718B9EF94322	12	TCGA	2016			89	Not Available	Discrepancy	TCGA-KQ-A41Q	A21BDD7E-F3CF-4826-9967-7EAFFC0D035A	Not Available	Not Available	Not Available	Not Available	13	-32511	Not Applicable	0	361	Not Available	Non-Papillary	Not Available
TCGA-PQ-A6FN	317.50.0	Nationwide Children's Hospital	22	BLCA	5C87AE77-7395-4E83-9706-461F5E8AACD1	12	TCGA	2016			78	19	Wall Lateral	TCGA-PQ-A6FN	A3C849F2-C006-4368-950D-998A26CD368B	Not Available	Not Available	Not Available	Not Available	10	-28546	Not Applicable	0	507	Not Available	Non-Papillary	NO
TCGA-S5-AA26	391.38.0	Nationwide Children's Hospital	22	BLCA	C1B37294-FBAC-423E-952F-9CFE794E94C3	12	TCGA	2016			46	Not Available	Bladder - NOS	TCGA-S5-AA26	A540FCEC-58A1-4E58-8E0A-8BF73B78E30D	Not Available	Not Available	Not Available	Not Available	17	-16972	Not Applicable	0	111	Not Available	Papillary	NO
TCGA-BL-A0C8	86.79.0	Nationwide Children's Hospital	22	BLCA	F63D6744-A6E8-4D48-B211-4A95345E2742	12	TCGA	2016	FPPP	TCGA	73	13	Dome	TCGA-BL-A0C8	a6003b1c-56a9-430a-a5e2-b70af3f81bdb	Not Available			Not Available	9	-26819	Not Applicable	0	389	Not Available	Non-Papillary	Not Available	TCGA-BL-A0C8-D32669	CC079D30-D4A6-473B-ACCC-8167CA062261	Not Available	13	722	680	BCG	Clinical Progressive Disease	6	Not Available	Not Available	Not Available	Not Available	Not Applicable	Not Available	Not Available	NO	Immunotherapy	Not Available	Not Available	Not Available	NO
TCGA-XF-A9SX	401.37.0	Nationwide Children's Hospital	22	BLCA	D9B8AA5D-7C78-439F-8AFA-FBD33D6D360A	12	TCGA	2016			63	24	Bladder - NOS	TCGA-XF-A9SX	A648D9BF-CF37-41FC-9515-E8F5AC85FCD4	Focal	Esophagus	Father	Not Available	5	-23349	719	0	Not Available	Not Available	Non-Papillary	YES	TCGA-XF-A9SX-D61323; TCGA-XF-A9SX-D61325	33DFE922-C183-4518-A06C-6CB9DD506E92; 2B62B01D-0739-459F-A8CF-09AB969D0727	Not Available; Not Available	5; 5	348; 348	136; 136	Gemcitabine; Platinum	Clinical Progressive Disease; Clinical Progressive Disease	7; 7	Not Available; Not Available	Not Available; Not Available	Not Available; Not Available	Not Available; Not Available	Not Applicable; Not Applicable	Not Available; Not Available	Not Available; Not Available	NO; NO	Chemotherapy; Chemotherapy	Not Available; Not Available	Not Available; Not Available	Not Available; Not Available	NO; NO
TCGA-FD-A3N5	207.69.0	Nationwide Children's Hospital	22	BLCA	2D5E3E44-4EB0-4C29-B32A-59A64F535070	12	TCGA	2016			69	10	Wall Posterior	TCGA-FD-A3N5	A658BECF-3934-49F2-9E74-291DCA61D4BB	Not Available	Lung/Bronchus	Sister	Not Available	21	-25342	Not Applicable	0	272	Not Available	Non-Papillary	Not Available
TCGA-CF-A1HS	113.83.0	Nationwide Children's Hospital	22	BLCA	BF7E0DB8-B837-44DF-8837-BAF5AE2AC296	12	TCGA	2016			75	Not Available	Bladder - NOS	TCGA-CF-A1HS	a73c0842-39c5-4c2c-aa6a-f31341a4f36e	Not Available			Not Available	17	-27565	Not Applicable	0	13	Not Available	Non-Papillary	Not Available
TCGA-CU-A3KJ	207.69.0	Nationwide Children's Hospital	22	BLCA	8641C898-D042-45E9-8A76-871BE5D89026	12	TCGA	2016			75	21	Wall Anterior	TCGA-CU-A3KJ	A75584BC-BEF7-48F6-B4B3-C1472A3AF768	Not Available			Not Available	19	-27692	Not Applicable	0	166	Not Available	Non-Papillary	Not Available
TCGA-GC-A4ZW	279.55.0	Nationwide Children's Hospital	22	BLCA	6E5FD38C-EDB4-442B-9665-9CB3A917ACE5	12	TCGA	2016			71	Not Available	Wall Anterior; Wall Posterior	TCGA-GC-A4ZW	A9E17A7D-7FF4-44E3-B8C9-B0D2F46B6CD5	Not Available	Not Available	Not Available	Not Available	15	-25964	Not Applicable	0	15	Not Available	Non-Papillary	NO
TCGA-XF-AAN8	433.36.0	Nationwide Children's Hospital	22	BLCA	1FDA363E-65F5-4B56-A97F-FCB4A0B5EA27	12	TCGA	2016			74	15	Bladder - NOS	TCGA-XF-AAN8	AA14E232-C6C6-4075-9D15-E1857373D233	Not Available	Not Available	Not Available	Not Available	21	-27309	118	0	Not Available	Not Available	Non-Papillary	NO
TCGA-K4-A83P	356.43.0	Nationwide Children's Hospital	22	BLCA	E789ADC8-7619-4577-BC7E-F6BBDD966714	12	TCGA	2016			77	15	Bladder - NOS	TCGA-K4-A83P	AA14FFB4-A715-4636-8251-73D019DDDD8C	Extensive	Not Available	Not Available	Not Available	6	-28463	Not Applicable	0	194	Not Available	Non-Papillary	YES	TCGA-K4-A83P-D70489; TCGA-K4-A83P-D70495	1BE668A8-CB1C-4D9C-A2B8-0993CA43A4D9; D954A0C1-B175-485D-837F-4B0E004DB01A	Not Available; Not Available	18; 18	Not Available; Not Available	Not Available; Not Available	carboplatinum; gemcitabine	Clinical Progressive Disease; Clinical Progressive Disease	2; 2	Not Available; Not Available	Not Available; Not Available	Not Available; Not Available	Not Available; Not Available	Not Applicable; Not Applicable	Not Available; Not Available	Not Available; Not Available	Not Available; Not Available	Chemotherapy; Chemotherapy	Not Available; Not Available	Not Available; Not Available	Not Available; Not Available	NO; NO
TCGA-GV-A40E	249.61.0	Nationwide Children's Hospital	22	BLCA	99515B54-D470-4508-9ACF-855FAB3EDD83	12	TCGA	2016			75	9	Dome; Trigone; Wall Anterior; Wall Lateral	TCGA-GV-A40E	AA6142AF-BAD7-493C-98A0-FD070DE39073	Not Available	Not Available	Not Available	Unknown	27	-27569	Not Applicable	0	195	Not Available	Non-Papillary	Not Available	TCGA-GV-A40E-D46771; TCGA-GV-A40E-D46772	80544398-4595-44E5-9650-9587BA3A39A8; 33632558-830A-43A8-90A6-7E36DF5AE959	Not Available; Not Available	9; 9	98; 98	56; 56	Cisplatin; Gemzar	Clinical Progressive Disease; Clinical Progressive Disease	9; 9	Not Available; Not Available	Not Available; Not Available	Not Available; Not Available	Not Available; Not Available	Not Applicable; Not Applicable	Not Available; Not Available	Not Available; Not Available	NO; NO	Chemotherapy; Chemotherapy	Not Available; Not Available	Not Available; Not Available	Not Available; Not Available	NO; NO
TCGA-XF-A9T2	433.36.0	Nationwide Children's Hospital	22	BLCA	4B0BCD8E-EC1C-42A3-8F46-028EF09CC931	12	TCGA	2016			54	Not Available	Bladder - NOS	TCGA-XF-A9T2	AA6B44AB-14B1-4B5D-8679-BA958B546AFA	Not Available	GI	Grandmother	Not Available	28	-19945	575	0	Not Available	Not Available	Non-Papillary	NO
TCGA-ZF-A9R5	433.36.0	Nationwide Children's Hospital	22	BLCA	29DA885C-9A68-4A1B-B277-8A02B96AA22E	12	TCGA	2016			59	16	Bladder - NOS	TCGA-ZF-A9R5	AAA55DE1-8F53-4B56-BA0A-67CFF909CF81	Not Available	Lung/Bronchus	Brother	asbestos,cadmium, chromium, solvents, arsenic, ionising radiation	13	-21811	Not Applicable	0	827	Not Available	Papillary	Not Available
TCGA-CF-A9FM	391.38.0	Nationwide Children's Hospital	22	BLCA	2407CE3F-0ED9-4665-AD8F-5905F2AC3426	12	TCGA	2016			50	Not Available	Bladder - NOS	TCGA-CF-A9FM	AAD167AB-4772-4616-AFB3-265E00D4A3F0	Not Available	Not Available	Not Available	Not Available	30	-18445	Not Applicable	0	9	Not Available	Papillary	Not Available
TCGA-C4-A0F1	86.79.0	Nationwide Children's Hospital	22	BLCA	884C5F03-C710-4084-B6AA-DEE928353223	12	TCGA	2016			71	12	Bladder - NOS	TCGA-C4-A0F1	ab20d2d5-ea10-4aba-b495-fbe7b18bb394	Not Available			Not Available	19	-26178	Not Applicable	0	89	Not Available	Non-Papillary	Not Available
TCGA-DK-A6B6	309.52.0	Nationwide Children's Hospital	22	BLCA	F8823A86-48F6-45EB-8234-B6FA00B0CF93	12	TCGA	2016			57	31	Wall Posterior	TCGA-DK-A6B6	AB6580E4-5DE9-4361-B06A-1D20E5571890	Not Available	Colon; CNS	Mother; Sister	None	6	-21007	Not Applicable	0	646	Not Available	Papillary	Not Available	TCGA-DK-A6B6-D48127; TCGA-DK-A6B6-D48128	2041396B-C7B9-41E9-A0AE-8535D21FC31F; E1F69D35-AE98-483D-88E3-1F82EFE74FBE	Not Available; Not Available	6; 6	113; 113	43; 43	Gemcitabine; Cisplatin	Complete Response; Complete Response	9; 9	Not Available; Not Available	Not Available; Not Available	Not Available; Not Available	Not Available; Not Available	Not Applicable; Not Applicable	Not Available; Not Available	Not Available; Not Available	NO; NO	Chemotherapy; Chemotherapy	Not Available; Not Available	Not Available; Not Available	Not Available; Not Available	NO; NO
TCGA-ZF-A9R3	391.38.0	Nationwide Children's Hospital	22	BLCA	D5B24D29-56F7-418C-BBAC-0FE731E7DD38	12	TCGA	2016			53	14	Bladder - NOS	TCGA-ZF-A9R3	AB77B411-4DF2-4E3A-BFAD-946E8BB1FA70	Not Available	Not Available	Not Available	cooking fumes	15	-19384	Not Applicable	0	734	Not Available	Papillary	Not Available
TCGA-FD-A5BZ	294.54.0	Nationwide Children's Hospital	22	BLCA	C1C9E7AA-D7B6-49A4-9805-FA5823F22316	12	TCGA	2016			77	Not Available	Wall Anterior	TCGA-FD-A5BZ	AC187CD1-A5EF-47DA-88B2-1D4DF27E0E76	Not Available	Not Available	Not Available	Not Available	2	-28451	835	0	Not Available	Not Available	Non-Papillary	Not Available
TCGA-GC-A6I3	317.50.0	Nationwide Children's Hospital	22	BLCA	4C83EFDD-BE58-49D5-80E4-369C3FCB5D26	12	TCGA	2016			90	44	Bladder - NOS	TCGA-GC-A6I3	ACF6BDF3-6349-49DC-B99A-4EDA648EEAC5	Focal	NOS	Grandfather	Not Available	15	-32873	Not Applicable	0	0	Not Available	Non-Papillary	YES
TCGA-E7-A97Q	391.38.0	Nationwide Children's Hospital	22	BLCA	100AE94C-64E1-48DA-BDB7-D1AF4A637C60	12	TCGA	2016			60	21	Bladder - NOS	TCGA-E7-A97Q	ADA19F65-5256-4C79-B3B9-7B9DA69BE437	Extensive	Not Available	Not Available	Not Available	18	-22249	Not Applicable	0	82	Not Available	Non-Papillary	YES
TCGA-XF-AAMT	433.36.0	Nationwide Children's Hospital	22	BLCA	71B0FA4D-DCA4-4D93-901D-652913437094	12	TCGA	2016			75	15	Bladder - NOS	TCGA-XF-AAMT	ADA95115-275F-4229-AA00-F298A5FF931C	Focal	Leukemia-NOS	Child	Not Available	13	-27397	90	0	Not Available	Not Available	Non-Papillary	YES
TCGA-CU-A72E	337.48.0	Nationwide Children's Hospital	22	BLCA	4572B01A-7E95-4B8A-A2DF-8B80C7FDE889	12	TCGA	2016			76	15	Trigone; Wall Lateral; Wall Posterior	TCGA-CU-A72E	AE080E88-82DA-480C-BD13-AE214DA0463C	Extensive	Head/Face/Neck; Lung/Bronchus	Mother; Brother	Not Available	9	-27963	Not Applicable	0	284	Not Available	Non-Papillary	YES
TCGA-CU-A3QU	235.63.0	Nationwide Children's Hospital	22	BLCA	F45A8FC0-3A86-4D14-809B-80D1A5445D25	12	TCGA	2016			58	Not Available	Bladder - NOS	TCGA-CU-A3QU	AE6D853B-A7F0-4465-B7BF-5A45006AB3B3	Not Available	Not Available	Not Available	Not Available	24	-21233	Not Applicable	0	158	Not Available	Non-Papillary	NO
TCGA-ZF-A9R2	401.37.0	Nationwide Children's Hospital	22	BLCA	546F39DD-51D8-4993-941B-9C2A056A12BE	12	TCGA	2016			75	13	Bladder - NOS; Wall Anterior	TCGA-ZF-A9R2	AEB08986-A802-43DD-A5B4-17F4EC018790	Not Available	Not Available	Not Available	diesel fumes	15	-27537	Not Applicable	0	642	Not Available	Papillary	Not Available
TCGA-GU-AATQ	401.37.0	Nationwide Children's Hospital	22	BLCA	27598C4A-32F8-43D5-92D1-16F0F5F2F3ED	12	TCGA	2016			68	25	Bladder - NOS; Wall Anterior; Wall Lateral	TCGA-GU-AATQ	AFF1533B-486E-40B5-A35A-CFAAC5823706	Not Available	Not Available	Not Available	Unknown	25	-25185	213	0	Not Available	Not Available	Non-Papillary	NO
TCGA-G2-A3IB	199.71.0	Nationwide Children's Hospital	22	BLCA	F86614C4-F423-45DD-BD12-BA811FEA8B1B	12	TCGA	2016			66	18	Bladder - NOS	TCGA-G2-A3IB	AF53D51E-0B5C-437F-A1C0-EC5F55C49364	Not Available			none	22	-24149	Not Applicable	0	214	Not Available	Non-Papillary	Not Available	TCGA-G2-A3IB-D66245; TCGA-G2-A3IB-D66248; TCGA-G2-A3IB-D66249; TCGA-G2-A3IB-D66250	97C76471-15CA-4401-8DC2-CF41E785A05C; 6027EDD0-09D5-4740-BFBB-683474BD2E46; AD2CE47B-EDF1-41B7-A6F5-37EB9F7FA188; E79E0B30-0DD8-4B1A-A0C0-F8B62FB21AB4	Not Available; Not Available; Not Available; Not Available	6; 6; 6; 6	145; 145; 145; 145	143; 143; 143; 143	methotrexate; Doxorubicin; Cisplatin; Vinblastine	Clinical Progressive Disease; Clinical Progressive Disease; Clinical Progressive Disease; Clinical Progressive Disease	10; 10; 10; 10	Not Available; Not Available; Not Available; Not Available	Not Available; Not Available; Not Available; Not Available	Not Available; Not Available; Not Available; Not Available	Not Available; Not Available; Not Available; Not Available	Not Applicable; Not Applicable; Not Applicable; Not Applicable	Not Available; Not Available; Not Available; Not Available	Not Available; Not Available; Not Available; Not Available	NO; NO; NO; NO	Chemotherapy; Chemotherapy; Chemotherapy; Chemotherapy	Not Available; Not Available; Not Available; Not Available	Not Available; Not Available; Not Available; Not Available	Not Available; Not Available; Not Available; Not Available	NO; NO; NO; NO
TCGA-XF-A9SM	433.36.0	Nationwide Children's Hospital	22	BLCA	9217D515-9425-402A-9852-8E94AA9CA4DE	12	TCGA	2016			76	20	Bladder - NOS	TCGA-XF-A9SM	B027F4E2-F260-4D60-A1F4-444BC49C4A0B	Not Available	Not Available	Not Available	Not Available	25	-27826	Not Applicable	0	1048	Not Available	Non-Papillary	NO
TCGA-XF-A9SJ	401.37.0	Nationwide Children's Hospital	22	BLCA	DDD61393-597A-43A7-9F43-75127F6F9C29	12	TCGA	2016			83	14	Bladder - NOS	TCGA-XF-A9SJ	B319798A-3F35-4902-8ECF-5BE529D99312	Not Available	Breast-Fem	Sister	Not Available	2	-30362	98	0	Not Available	Not Available	Non-Papillary	NO
TCGA-ZF-AA4R	391.38.0	Nationwide Children's Hospital	22	BLCA	7BA7B372-6B1A-42F8-A6AB-55DE0F08FFF8	12	TCGA	2016			67	Not Available	Bladder - NOS	TCGA-ZF-AA4R	B36E3B5F-8904-4722-ADAE-B00812EFEC65	Not Available	Testis; Breast-Fem; Not Available	Brother; Mother; Not Available	diesel fumes	15	-24537	1036	0	Not Available	Not Available	Non-Papillary	Unknown
TCGA-DK-A6AV	309.52.0	Nationwide Children's Hospital	22	BLCA	03E0D28B-BDD0-4410-8067-22C7A06BDA18	12	TCGA	2016			82	20	Dome	TCGA-DK-A6AV	B41DF0B0-572E-4DDB-9F1D-1B69DD1AD290	Not Available	Colon	Brother	None	6	-30089	Not Applicable	0	1952	Not Available	Papillary	Not Available
TCGA-CF-A5UA	294.54.0	Nationwide Children's Hospital	22	BLCA	99D9ED39-1C11-4298-9A82-83C6D600B354	12	TCGA	2016			67	37	Bladder - NOS	TCGA-CF-A5UA	B52C870C-BFB8-4E68-86C0-64D57E5C9AE3	Not Available	Not Available	Not Available	Not Available	3	-24625	Not Applicable	0	0	Not Available	Papillary	Not Available
TCGA-FD-A5BS	279.55.0	Nationwide Children's Hospital	22	BLCA	E0564206-D95B-4E3A-9C1D-4BEAF81A32F1	12	TCGA	2016			68	Not Available	Wall Posterior	TCGA-FD-A5BS	B581E799-93D1-4F1C-BCB7-7E7AE86A869E	Not Available	Not Available	Not Available	Not Available	1	-24963	Not Applicable	0	1130	Not Available	Non-Papillary	Not Available	TCGA-FD-A5BS-D42843; TCGA-FD-A5BS-D42845	5EB61728-0F85-4E66-A57A-E18B2A18A99F; D9E3F149-3C29-49FA-91B5-5BC112FBA477	Not Available; Not Available	1; 1	854; 854	777; 777	Gemcitabine; Cisplatin	Complete Response; Complete Response	5; 5	Not Available; Not Available	Not Available; Not Available	Not Available; Not Available	Not Available; Not Available	Not Applicable; Not Applicable	Not Available; Not Available	Not Available; Not Available	NO; NO	Chemotherapy; Chemotherapy	Not Available; Not Available	Not Available; Not Available	Not Available; Not Available	NO; NO
TCGA-XF-AAN4	433.36.0	Nationwide Children's Hospital	22	BLCA	101D555B-C0AE-40B1-A957-BF9BF237FA2D	12	TCGA	2016			77	Not Available	Bladder - NOS	TCGA-XF-AAN4	B6C36037-56B1-4957-8DF8-FDA72B0D3C39	Not Available	Pancreas	Father	Not Available	20	-28302	823	0	Not Available	Not Available	Non-Papillary	NO
TCGA-FD-A62N	309.52.0	Nationwide Children's Hospital	22	BLCA	762B712E-2DA0-49CC-8CC6-50BB0E91B1ED	12	TCGA	2016			69	Not Available	Wall Lateral	TCGA-FD-A62N	B7439EDC-B7AB-407E-810A-C60864A915BF	Not Available	Not Available	Not Available	Not Available	21	-25297	Not Applicable	0	81	Not Available	Non-Papillary	NO
TCGA-XF-A9SH	401.37.0	Nationwide Children's Hospital	22	BLCA	AC22B3FC-6ECC-47AE-9B69-77E3D8D2E0C0	12	TCGA	2016			65	Not Available	Bladder - NOS	TCGA-XF-A9SH	B838A4DB-EF0A-4D88-A220-BF57E31E0B3C	Not Available	Not Available	Not Available	Not Available	16	-24060	1971	0	Not Available	Not Available	Non-Papillary	NO	TCGA-XF-A9SH-D60614; TCGA-XF-A9SH-D60615; TCGA-XF-A9SH-D60616; TCGA-XF-A9SH-D60617; TCGA-XF-A9SH-D60618	7C8A6B39-2A32-46E1-AADF-5A6241BDE19F; 5E4B3CA0-F30A-4AB4-92B0-21CE18C5F673; E6E517CD-69CD-47B1-A37C-3E391358760C; 69B4DD39-6085-4AD4-AF71-2BAD0CC5C38C; DF017D1D-16C0-43F6-94AB-B00A20C21B55	Not Available; Not Available; Not Available; Not Available; Not Available	16; 16; 16; 16; 16	996; 1680; 1782; 1782; 1782	625; 1633; 1759; 1759; 1759	Halichondrin B; Docetaxel; Ifosfamide; Doxorubicin; Mesna	Stable Disease; Clinical Progressive Disease; Clinical Progressive Disease; Clinical Progressive Disease; Clinical Progressive Disease	6; 6; 6; 6; 6	Not Available; Not Available; Not Available; Not Available; Not Available	Not Available; Not Available; Not Available; Not Available; Not Available	Not Available; Not Available; Not Available; Not Available; Not Available	Not Available; Not Available; Not Available; Not Available; Not Available	Not Applicable; Not Applicable; Not Applicable; Not Applicable; Not Applicable	Not Available; Not Available; Not Available; Not Available; Not Available	Not Available; Not Available; Not Available; Not Available; Not Available	NO; NO; NO; NO; NO	Chemotherapy; Chemotherapy; Chemotherapy; Chemotherapy; Ancillary	Not Available; Not Available; Not Available; Not Available; Not Available	Not Available; Not Available; Not Available; Not Available; Not Available	Not Available; Not Available; Not Available; Not Available; Not Available	YES; YES; NO; NO; NO
TCGA-CF-A3MH	199.71.0	Nationwide Children's Hospital	22	BLCA	1C994DF1-A2BF-4C82-B4ED-4E23B21EB590	12	TCGA	2016			75	26	Bladder - NOS	TCGA-CF-A3MH	B8A8D2FC-421B-4393-8D5A-946CF72CB496	Not Available			Not Available	6	-27458	Not Applicable	0	0	Not Available	Papillary	Not Available
TCGA-UY-A78P	367.41.0	Nationwide Children's Hospital	22	BLCA	8A190D4A-76FE-41CE-BB8F-1E4274C36892	12	TCGA	2016			78	Not Available	Bladder - NOS	TCGA-UY-A78P	B8F3D552-2D4B-4DD8-B0E8-6A38E1BAA2F3	Not Available	Not Available	Not Available	Not Available	15	-28719	Not Applicable	0	2062	Not Available	Non-Papillary	Unknown
TCGA-BT-A42C	249.61.0	Nationwide Children's Hospital	22	BLCA	C4CF49F9-DC2D-4958-9C82-83CD7DC6935E	12	TCGA	2016			64	Not Available	Trigone; Wall Lateral	TCGA-BT-A42C	B9808EF9-E917-45F9-9E0F-B86F7834B5FF	Not Available	Not Available	Not Available	Not Available	10	-23584	Not Applicable	0	421	Not Available	Papillary	Not Available
TCGA-XF-A8HG	367.41.0	Nationwide Children's Hospital	22	BLCA	6969DE94-E161-4C0A-B3FC-57CF92B167BB	12	TCGA	2016			69	25	Bladder - NOS	TCGA-XF-A8HG	B9B61CF9-8711-4C3A-8511-659070CFE36B	Focal	Kidney-except Pelvis; Bladder; Lymphoma	Mother; Father; Child	Not Available	5	-25421	467	0	Not Available	Not Available	Non-Papillary	YES
TCGA-FJ-A871	356.43.0	Nationwide Children's Hospital	22	BLCA	79BEC80D-B491-4596-9B10-462E4BE7DCB7	12	TCGA	2016			49	18	Wall Lateral	TCGA-FJ-A871	BB38805E-2CCC-4169-BA01-34B98ADF5BD0	Not Available	Not Available	Not Available	Diesel	6	-18051	272	0	Not Available	Not Available	Non-Papillary	Not Available	TCGA-FJ-A871-D56216; TCGA-FJ-A871-D56218; TCGA-FJ-A871-D56219; TCGA-FJ-A871-D56221; TCGA-FJ-A871-D56222	4B766531-8A57-4E13-A7A9-A1EC9B1D7F3A; 108BD781-9598-4C1E-8FE8-D1D61B9C7630; 471F6C0B-5E2C-4A14-93A5-2F1FB12C6B3F; 508CF5FA-BE2F-4FE1-988D-8D8E4B68505B; 1CCD314B-CA6D-4689-BC55-517977BB239F	Not Available; Not Available; Not Available; Not Available; Not Available	7; 7; 7; 7; 7	91; 205; 205; 205; 189	84; 84; 113; 113; 113	Gemcitabine; Cisplatin; Methotrexate; Vinblastine; Doxorubicin	Clinical Progressive Disease; Clinical Progressive Disease; Clinical Progressive Disease; Clinical Progressive Disease; Clinical Progressive Disease	2; 2; 2; 2; 2	Not Available; Not Available; Not Available; Not Available; Not Available	Not Available; Not Available; Not Available; Not Available; Not Available	Not Available; Not Available; Not Available; Not Available; Not Available	Not Available; Not Available; Not Available; Not Available; Not Available	Not Applicable; Not Applicable; Not Applicable; Not Applicable; Not Applicable	Not Available; Not Available; Not Available; Not Available; Not Available	Not Available; Not Available; Not Available; Not Available; Not Available	NO; NO; NO; NO; NO	Chemotherapy; Chemotherapy; Chemotherapy; Chemotherapy; Chemotherapy	Not Available; Not Available; Not Available; Not Available; Not Available	Not Available; Not Available; Not Available; Not Available; Not Available	Not Available; Not Available; Not Available; Not Available; Not Available	NO; NO; NO; NO; NO
TCGA-2F-A9KT	391.38.0	Nationwide Children's Hospital	22	BLCA	0A797710-7597-4868-9922-5A86D8C1B84D	12	TCGA	2016			83	30	Wall Posterior	TCGA-2F-A9KT	BC6C516B-591E-4950-B6B0-DECAFA666F4E	Not Available	Not Available	Not Available	Not Available	19	-30520	Not Applicable	0	2352	Not Available	Non-Papillary	Not Available
TCGA-ZF-AA54	401.37.0	Nationwide Children's Hospital	22	BLCA	EEE58420-C36D-42ED-AD27-AC75B76EAD77	12	TCGA	2016			71	Not Available	Bladder - NOS	TCGA-ZF-AA54	BCA645AE-A0C9-4005-B672-85D8920B6AFB	Not Available	Not Available	Not Available	Not Available	15	-26128	590	0	Not Available	Not Available	Non-Papillary	Not Available
TCGA-GC-A3RC	235.63.0	Nationwide Children's Hospital	22	BLCA	026E49E3-9914-4CEB-A688-C856547BDFF5	12	TCGA	2016			59	Not Available	Wall NOS	TCGA-GC-A3RC	BD7F2C90-863E-4380-AD31-8755BCB2F975	Not Available	Not Available	Not Available	Not Available	25	-21668	Not Applicable	0	42	Not Available	Non-Papillary	Unknown
TCGA-BT-A20X	150.72.0	Nationwide Children's Hospital	22	BLCA	D9F8E27B-B5BF-4531-8A15-499E67B966D3	12	TCGA	2016			56	Not Available	Dome	TCGA-BT-A20X	be8b3f36-aaa1-4302-b28e-de1996faceaf	Not Available			Not Available	5	-20519	251	0	Not Available	Not Available	Non-Papillary	Not Available
TCGA-GU-A767	328.48.0	Nationwide Children's Hospital	22	BLCA	442D2480-78E8-4788-8893-E3EF4E9CAE31	12	TCGA	2016			81	Not Available	Wall NOS	TCGA-GU-A767	BFABA069-0914-46B4-927D-B5EA3A4A341F	Focal	Not Available	Not Available	Not Available	19	-29739	144	0	Not Available	Not Available	Papillary	YES
TCGA-G2-AA3C	401.37.0	Nationwide Children's Hospital	22	BLCA	E5A60BFA-24BD-4D10-86D5-88597F2826C6	12	TCGA	2016			66	19	Bladder - NOS	TCGA-G2-AA3C	C04CC413-95B0-4B56-AF55-9596A5EAD4A6	Not Available	Breast-Fem	Mother	Not Available	11	-24267	211	0	Not Available	Not Available	Non-Papillary	NO	TCGA-G2-AA3C-D62137; TCGA-G2-AA3C-D62138	FDF7A539-5619-45CA-8915-57C16EE5D42E; FB9A4401-CFEB-4B78-ABD2-AC6B25A42295	Not Available; Not Available	11; 11	200; 200	111; 111	cisplatin; gemcitabine	Clinical Progressive Disease; Clinical Progressive Disease	7; 7	Not Available; Not Available	Not Available; Not Available	Not Available; Not Available	Not Available; Not Available	Not Applicable; Not Applicable	Not Available; Not Available	Not Available; Not Available	NO; NO	Chemotherapy; Chemotherapy	Not Available; Not Available	Not Available; Not Available	Not Available; Not Available	NO; NO
TCGA-DK-A1A3	113.83.0	Nationwide Children's Hospital	22	BLCA	5BA3541E-2389-4985-8942-5A02573D53DE	12	TCGA	2016			60	14	Trigone	TCGA-DK-A1A3	c5b20ccc-523d-491c-8536-008e05c57212	Not Available			None	6	-22235	Not Applicable	0	77	Not Available	Not Available	YES
TCGA-G2-A2EJ	170.77.0	Nationwide Children's Hospital	22	BLCA	02229520-0CCF-4FE6-B8F5-E90C2982DA67	12	TCGA	2016			56	27	Bladder - NOS	TCGA-G2-A2EJ	C6227D39-D9E8-4E28-9E70-D7F720AB25E4	Not Available			Not Available	27	-20649	Not Applicable	0	806	Not Available	Non-Papillary	Not Available	TCGA-G2-A2EJ-D33047; TCGA-G2-A2EJ-D33048; TCGA-G2-A2EJ-D33049; TCGA-G2-A2EJ-D33051	DEDCF85F-17C4-4009-B43B-02B15C96A350; 5DA2805D-F33C-495D-AC31-F558AD5AF82B; 5EE666E4-D150-4D48-8E5C-AF20E5AF64F2; C1846A1C-F3C8-4FEF-B4AC-ABEF8DD94EBE	Not Available; Chemoprotectant; Not Available; Not Available	19; 19; 19; 19	38; 38; 38; 38	38; 38; 38; 38	Paclitaxel; MESNA; Cisplatin; Ifosfamide	Stable Disease; Stable Disease; Stable Disease; Stable Disease	6; 6; 6; 6	Not Available; Not Available; Not Available; Not Available	Not Available; Not Available; Not Available; Not Available	Not Available; Not Available; Not Available; Not Available	Not Available; Not Available; Not Available; Not Available	Not Applicable; Not Applicable; Not Applicable; Not Applicable	Not Available; Not Available; Not Available; Not Available	Not Available; Not Available; Not Available; Not Available	NO; NO; NO; NO	Chemotherapy; Ancillary; Chemotherapy; Chemotherapy	Not Available; Not Available; Not Available; Not Available	Not Available; Not Available; Not Available; Not Available	Not Available; Not Available; Not Available; Not Available	YES; YES; YES; YES
TCGA-ZF-AA4N	391.38.0	Nationwide Children's Hospital	22	BLCA	730E784E-C7D6-4859-A7AD-23C99CA7EF75	12	TCGA	2016			74	Not Available	Bladder - NOS	TCGA-ZF-AA4N	C692E696-37FE-4FC1-90EB-8E34A91A98FC	Not Available	Not Available	Not Available	Not Available	15	-27056	88	0	Not Available	Not Available	Non-Papillary	Not Available
TCGA-DK-A2HX	175.75.0	Nationwide Children's Hospital	22	BLCA	6742E661-6B81-4824-A85B-13A57859A5C9	12	TCGA	2016			80	21	Wall Posterior	TCGA-DK-A2HX	C728FAC9-5452-4759-A4ED-A366E0F757CB	Not Available	Breast-Fem	Child	Not Available	22	-29332	Not Applicable	0	55	Not Available	Non-Papillary	NO
TCGA-FD-A6TD	337.48.0	Nationwide Children's Hospital	22	BLCA	700902B0-6D9C-40F5-AD47-23FFCDE85F48	12	TCGA	2016			77	Not Available	Wall Anterior; Wall Lateral; Wall Posterior	TCGA-FD-A6TD	C80E71B3-7C6C-4E16-8446-6DFDA780BC18	Not Available	Not Available	Not Available	Not Available	5	-28328	Not Applicable	0	204	Not Available	Non-Papillary	Not Available
TCGA-XF-AAME	433.36.0	Nationwide Children's Hospital	22	BLCA	9F09DBA7-E3E5-41F8-9370-97EE27176625	12	TCGA	2016			64	Not Available	Bladder - NOS	TCGA-XF-AAME	C8388AC0-975D-4F1E-8324-8CABDC75738D	Not Available	Breast-Fem	Mother	Not Available	11	-23448	2828	0	Not Available	Not Available	Non-Papillary	NO	TCGA-XF-AAME-D62017; TCGA-XF-AAME-D62018; TCGA-XF-AAME-D62019	F30604A8-2DC5-41A4-94B1-ECCF7B8E8D50; 5C2FA8E7-E9CB-4A48-96B8-95A7693E491C; 74172342-04F3-4F20-A105-7C8E9E7332EF	Not Available; Not Available; Not Available	11; 11; 11	2569; 2543; 2543	2569; 2500; 2500	Carboplatin; Gemcitabine; Cisplatin	Clinical Progressive Disease; Partial Response; Partial Response	7; 7; 7	Not Available; Not Available; Not Available	Not Available; Not Available; Not Available	Not Available; Not Available; Not Available	Not Available; Not Available; Not Available	Not Applicable; Not Applicable; Not Applicable	Not Available; Not Available; Not Available	Not Available; Not Available; Not Available	NO; NO; NO	Chemotherapy; Chemotherapy; Chemotherapy	Not Available; Not Available; Not Available	Not Available; Not Available; Not Available	Not Available; Not Available; Not Available	NO; NO; NO
TCGA-E7-A3X6	235.63.0	Nationwide Children's Hospital	22	BLCA	0E7379E7-E551-46A4-BB71-D3949BD4A85E	12	TCGA	2016			70	Not Available	Wall Lateral	TCGA-E7-A3X6	C871EA6B-FBD2-4E6F-AB29-F43F6E3DDCBB	Not Available	Not Available	Not Available	Not Available	14	-25584	Not Applicable	0	0	Not Available	Papillary	Not Available
TCGA-E7-A85H	356.43.0	Nationwide Children's Hospital	22	BLCA	956AB0F2-14A7-4CB6-898F-27DBFA26103A	12	TCGA	2016			64	44	Bladder - NOS	TCGA-E7-A85H	C8ADCE3D-4914-4851-9952-846B0C9C32DE	Focal	Not Available	Not Available	Not Available	3	-23497	Not Applicable	0	20	Not Available	Non-Papillary	YES
TCGA-C4-A0F7	86.79.0	Nationwide Children's Hospital	22	BLCA	82C0857C-527A-4C3B-878A-54F616ED1ED5	12	TCGA	2016			77	Not Available	Bladder - NOS	TCGA-C4-A0F7	ca554128-da9d-4f37-9560-ca083509e01d	Not Available			Not Available	19	-28428	62	0	Not Available	Not Available	Non-Papillary	Not Available
TCGA-E5-A4TZ	317.50.0	Nationwide Children's Hospital	22	BLCA	0BF7EDD0-3E07-426F-8890-C6DC7C490AA2	12	TCGA	2016			64	Not Available	Wall NOS	TCGA-E5-A4TZ	CA6403DD-3BD5-4023-8EA1-9957EC44DBA5	Unknown	Breast-Fem; Liver-Primary-NOS	Mother; Father	Not Available	19	-23566	467	0	Not Available	Not Available	Papillary	Unknown	TCGA-E5-A4TZ-D46813; TCGA-E5-A4TZ-D46814	2FC8F65C-99BA-4FD3-9FA6-49BA92055C8D; 157CE8C2-724C-41E7-B869-6415366AFD56	Not Available; Not Available	19; 19	421; 421	351; 351	gemcitabine; cisplatin	Unknown; Unknown	8; 8	Not Available; Not Available	Not Available; Not Available	Not Available; Not Available	Not Available; Not Available	Not Applicable; Not Applicable	Not Available; Not Available	Not Available; Not Available	NO; NO	Chemotherapy; Chemotherapy	Not Available; Not Available	Not Available; Not Available	Not Available; Not Available	NO; NO
TCGA-BT-A3PJ	223.62.0	Nationwide Children's Hospital	22	BLCA	348E0165-BAEA-4B8D-B645-8D1E491D33AA	12	TCGA	2016			76	Not Available	Wall Lateral	TCGA-BT-A3PJ	CB664EEF-BE6F-44EF-AA90-6F6DA0E6440A	Not Available	Not Available	Not Available	Not Available	5	-27821	Not Applicable	0	33	Not Available	Papillary	NO	TCGA-BT-A3PJ-D33531; TCGA-BT-A3PJ-D33532	192556C7-0786-4847-9F1B-1CAE6B5215FA; 6FBBE6F8-44E3-44DA-870D-E15A2A41C7ED	Not Available; Not Available	5; 5	Not Available; Not Available	68; 68	Gemcitabine; Carboplatin	Not Applicable; Not Applicable	7; 7	Not Available; Not Available	Not Available; Not Available	Not Available; Not Available	Not Available; Not Available	Not Applicable; Not Applicable	Not Available; Not Available	Not Available; Not Available	YES; YES	Chemotherapy; Chemotherapy	Not Available; Not Available	Not Available; Not Available	Not Available; Not Available	NO; NO
TCGA-DK-AA6L	401.37.0	Nationwide Children's Hospital	22	BLCA	7F9E0A26-15B0-4042-B6B9-8CAC72B7A655	12	TCGA	2016			48	19	Bladder - NOS	TCGA-DK-AA6L	CBE6C328-F7E1-44B2-B4E5-B495F46A7FB7	Unknown	Not Available	Not Available	Not Available	30	-17635	1163	0	Not Available	Not Available	Non-Papillary	Unknown
TCGA-FD-A5BT	279.55.0	Nationwide Children's Hospital	22	BLCA	BAF24A59-3FFC-4A79-88E1-045A43B0F993	12	TCGA	2016			84	Not Available	Wall Lateral	TCGA-FD-A5BT	CC2350CA-9220-400D-8B76-CC36D26F68D6	Not Available	Not Available	Not Available	Not Available	1	-30686	328	0	Not Available	Not Available	Non-Papillary	Not Available
TCGA-KQ-A41S	337.48.0	Nationwide Children's Hospital	22	BLCA	4EA6F1E5-B8E0-41C4-BA3E-295DF04780F2	12	TCGA	2016			87	Not Available	Discrepancy; Discrepancy	TCGA-KQ-A41S	CC8602BB-78E2-4732-9784-83C3388B999E	Not Available	Not Available	Not Available	Not Available	13	-32041	Not Applicable	0	35	Not Available	Papillary	Not Available
TCGA-ZF-AA4V	391.38.0	Nationwide Children's Hospital	22	BLCA	13E35D45-A1C5-4162-9775-88286704CD92	12	TCGA	2016			66	15	Bladder - NOS	TCGA-ZF-AA4V	CCD65BC8-82EF-453E-B4BC-A005CC2262D5	Not Available	Lung/Bronchus; Breast-Fem	Father; Child	soldering, assembling and repairng electrical goods	15	-24448	Not Applicable	0	1806	Not Available	Non-Papillary	NO	TCGA-ZF-AA4V-D72083	ED9CC992-A9F2-41F2-9711-1747A3A1F37E	Not Available	10	265	202	Gemcitabine and Cisplatin	Complete Response	4	Not Available	Not Available	Not Available	Not Available	Not Applicable	Not Available	Not Available	NO	Chemotherapy	Not Available	Not Available	Not Available	NO
TCGA-FT-A3EE	192.69.0	Nationwide Children's Hospital	22	BLCA	B1A82156-CC68-43C1-9C3D-757CCD502175	12	TCGA	2016			80	Not Available	Neck	TCGA-FT-A3EE	CCE62116-3DCD-400D-ADA0-9839CA02466E	Not Available			Not Available	21	-29293	99	0	Not Available	Not Available	Papillary	Not Available
TCGA-UY-A9PH	391.38.0	Nationwide Children's Hospital	22	BLCA	7BB37B52-F12D-459C-B79E-2029D92BF646	12	TCGA	2016			73	Not Available	Bladder - NOS	TCGA-UY-A9PH	CD10DC46-356A-420B-B3F5-9E4ED4E7ECAB	Not Available	Not Available	Not Available	Not Available	1	-26654	Not Applicable	0	1561	Not Available	Non-Papillary	Not Available
TCGA-ZF-A9R7	391.38.0	Nationwide Children's Hospital	22	BLCA	592146DC-6C1D-49DD-BAA5-1704E4A50B67	12	TCGA	2016			76	21	Bladder - NOS	TCGA-ZF-A9R7	CE4E4549-BEFC-447F-9B79-ED46E302E6D7	Not Available	Uterine	Mother	nil to note	15	-28063	Not Applicable	0	665	Not Available	Non-Papillary	Not Available
TCGA-GU-AATO	401.37.0	Nationwide Children's Hospital	22	BLCA	73EA0A78-C1CA-4272-8081-C875283E4332	12	TCGA	2016			75	18	Bladder - NOS	TCGA-GU-AATO	CD20B968-B348-44EB-9CDB-F557AF8FB468	Extensive	Not Available	Not Available	Not Available	25	-27684	324	0	Not Available	Not Available	Papillary	YES
TCGA-G2-A3VY	235.63.0	Nationwide Children's Hospital	22	BLCA	70D84873-AD73-4994-86CB-A745CC9E38E1	12	TCGA	2016			66	Not Available	Bladder - NOS	TCGA-G2-A3VY	CD50C69F-0F45-4C57-B61A-8C6B41AB4F7E	Not Available	Not Available	Not Available	Not Available	6	-24112	Not Applicable	0	26	Not Available	Non-Papillary	Not Available	TCGA-G2-A3VY-D66242	7EDDA9A9-E287-44DC-91CE-A32E0E70B88D	Not Available	6	210	210	Not Available	Unknown	10	Not Available	Not Available	Not Available	Not Available	Not Applicable	Not Available	Not Available	NO	Chemotherapy	Not Available	Not Available	Not Available	NO
TCGA-GU-A42P	252.57.0	Nationwide Children's Hospital	22	BLCA	2C46E809-20C3-4107-AA01-F228C010B741	12	TCGA	2016			72	9	Wall NOS	TCGA-GU-A42P	FF5B9238-38A7-42B4-9D44-3B8EC9913F6D	Not Available	Cervix	Sister	Not Available	30	-26546	Not Applicable	0	195	Not Available	Papillary	NO
TCGA-DK-AA6T	401.37.0	Nationwide Children's Hospital	22	BLCA	1B99170E-E0F6-4499-8FB6-11C8403885C0	12	TCGA	2016			63	15	Trigone	TCGA-DK-AA6T	F9B55748-605A-4313-BB19-DCF5476590C2	Unknown	Not Available	Not Available	Not Available	7	-23198	Not Applicable	0	376	Not Available	Non-Papillary	Unknown	TCGA-DK-AA6T-D72250; TCGA-DK-AA6T-D72251	E005F128-2354-4914-9820-1D7061766112; A8580409-6B13-4526-9A0B-34C7ADACFC66	Not Available; Not Available	30; 30	110; 110	75; 75	Gemcitabine; Carboplatin	Complete Response; Complete Response	4; 4	Not Available; Not Available	Not Available; Not Available	Not Available; Not Available	Not Available; Not Available	Not Applicable; Not Applicable	Not Available; Not Available	Not Available; Not Available	NO; NO	Chemotherapy; Chemotherapy	Not Available; Not Available	Not Available; Not Available	Not Available; Not Available	NO; NO
TCGA-4Z-AA7Q	401.37.0	Nationwide Children's Hospital	22	BLCA	A4D3C598-E2CB-4664-BBF9-E51C5D8883B2	12	TCGA	2016			79	27	Wall NOS	TCGA-4Z-AA7Q	FFAFCBFD-0EB3-4E14-ACD0-4407B641A4A5	Not Available	Gallbladder	Mother	Not Available	5	-28981	510	0	Not Available	Not Available	Non-Papillary	Not Available
TCGA-XF-A9SI	401.37.0	Nationwide Children's Hospital	22	BLCA	77B287F7-A559-4ADF-A53A-A4DBA8EDA1F9	12	TCGA	2016			73	Not Available	Bladder - NOS	TCGA-XF-A9SI	6B0C8E8D-8ABA-413D-85ED-631653F00CA9	Focal	Not Available	Not Available	Not Available	16	-26719	Not Applicable	0	2423	Not Available	Papillary	YES
TCGA-FJ-A3Z7	249.61.0	Nationwide Children's Hospital	22	BLCA	F78B4CD7-127B-4A06-957D-96E6E0CD8C61	12	TCGA	2016			76	Not Available	Dome; Wall Anterior; Wall Lateral; Wall Posterior	TCGA-FJ-A3Z7	6B2D63F2-F390-4601-9640-F769F6E91BF4	Not Available	Not Available	Not Available	Not Available	27	-28052	Not Applicable	0	462	Not Available	Non-Papillary	NO	TCGA-FJ-A3Z7-D35226; TCGA-FJ-A3Z7-D35227	47E93333-1850-4C38-8E1D-5A7864798362; 7DBE2237-5295-4C81-ABB9-B097799A7E3B	Not Available; Not Available	27; 27	70; 70	70; 70	Cisplatin; Gemcitabine	Complete Response; Complete Response	9; 9	Not Available; Not Available	Not Available; Not Available	Not Available; Not Available	Not Available; Not Available	Not Applicable; Not Applicable	Not Available; Not Available	Not Available; Not Available	NO; NO	Chemotherapy; Chemotherapy	Not Available; Not Available	Not Available; Not Available	Not Available; Not Available	NO; NO
TCGA-DK-A3X1	235.63.0	Nationwide Children's Hospital	22	BLCA	F3EA5A3E-269D-4ABA-9126-021220BBA363	12	TCGA	2016			78	Not Available	Dome	TCGA-DK-A3X1	6BDDAFDE-7004-49B6-80CF-8081CD4B7D44	Not Available	Lung/Bronchus	Father	None reported	31	-28757	Not Applicable	0	1248	Not Available	Non-Papillary	Not Available
TCGA-GD-A76B	328.48.0	Nationwide Children's Hospital	22	BLCA	4029AFE7-BA16-43E0-9311-7BAD195F3230	12	TCGA	2016			86	Not Available	Wall Anterior	TCGA-GD-A76B	6C1FFAF7-FDAE-4AB0-8DD1-6738937357BA	Not Available	Not Available	Not Available	Not Available	23	-31571	Not Applicable	0	224	Not Available	Papillary	Unknown
TCGA-ZF-AA52	401.37.0	Nationwide Children's Hospital	22	BLCA	F97C8A9F-5D8B-4AE2-9F6E-272D353F2531	12	TCGA	2016			70	18	Bladder - NOS; Wall Anterior; Wall Posterior	TCGA-ZF-AA52	6C5F09F0-2019-4440-8554-E8912BCE5E98	Not Available	Not Available	Not Available	coal gas and oil byproduct chemicals	14	-25579	1077	0	Not Available	Not Available	Papillary	Not Available
TCGA-FD-A3SJ	235.63.0	Nationwide Children's Hospital	22	BLCA	62CEF03D-5E67-4877-8B37-3D2F3F7C71A9	12	TCGA	2016			59	20	Wall Lateral; Wall Posterior	TCGA-FD-A3SJ	6D8D8169-0C1A-4CDB-BE6F-9761C981A369	Not Available	Not Available	Not Available	Not Available	11	-21615	739	0	Not Available	Not Available	Non-Papillary	Unknown	TCGA-FD-A3SJ-D33690; TCGA-FD-A3SJ-D33689; TCGA-FD-A3SJ-D33686; TCGA-FD-A3SJ-D33687; TCGA-FD-A3SJ-D33688; TCGA-FD-A3SJ-D33648	D46CF87F-BDB1-4A91-A6E9-DC55A849448A; 2F5A329A-927F-442B-B822-D3FEE2DC0652; 29A19447-3D72-4510-B886-5FCB0CA749EC; 18F7755E-C287-409E-9372-DD03A9A5645D; 9F42AC4D-A0A4-4F5D-B058-D06F76527AD7; 10D93D30-4AC6-484F-8772-54A424C9799B	Not Available; Not Available; Not Available; Not Available; Not Available; Not Available	16; 16; 16; 16; 16; 16	436; 436; 275; 275; 380; 275	401; 315; 274; 274; 274; 274	carboplatin; gemcitabine; vinblastine; Adriamycin; cisplatin; methotrexate	Stable Disease; Stable Disease; Stable Disease; Stable Disease; Stable Disease; Stable Disease	7; 7; 7; 7; 7; 7	Not Available; Not Available; Not Available; Not Available; Not Available; Not Available	Not Available; Not Available; Not Available; Not Available; Not Available; Not Available	Not Available; Not Available; Not Available; Not Available; Not Available; Not Available	Not Available; Not Available; Not Available; Not Available; Not Available; Not Available	Not Applicable; Not Applicable; Not Applicable; Not Applicable; Not Applicable; Not Applicable	Not Available; Not Available; Not Available; Not Available; Not Available; Not Available	Not Available; Not Available; Not Available; Not Available; Not Available; Not Available	NO; NO; NO; NO; NO; NO	Chemotherapy; Chemotherapy; Chemotherapy; Chemotherapy; Chemotherapy; Chemotherapy	Not Available; Not Available; Not Available; Not Available; Not Available; Not Available	Not Available; Not Available; Not Available; Not Available; Not Available; Not Available	Not Available; Not Available; Not Available; Not Available; Not Available; Not Available	NO; NO; NO; NO; NO; NO
TCGA-YC-A9TC	401.37.0	Nationwide Children's Hospital	22	BLCA	BFEC2997-1AF4-4712-A7D7-31890075A6D3	12	TCGA	2016			71	Not Available	Bladder - NOS	TCGA-YC-A9TC	6EE03F14-14AC-4CB9-BD23-B69704176301	Not Available	Breast-Fem	Sister	none	1	-26283	20	0	Not Available	Not Available	Papillary	NO
TCGA-XF-A9T6	433.36.0	Nationwide Children's Hospital	22	BLCA	4752579E-4F35-4226-8C1C-13CB83739F62	12	TCGA	2016			88	Not Available	Bladder - NOS	TCGA-XF-A9T6	6EE18B9A-3F45-491F-9535-502820CFCF46	Focal	NOS; Pancreas	Sister; Brother	Not Available	5	-32207	Not Applicable	0	64	Not Available	Papillary	YES
TCGA-E7-A7DU	328.48.0	Nationwide Children's Hospital	22	BLCA	7CAD3CFE-5CED-4C32-9331-00A80E21B41B	12	TCGA	2016			73	Not Available	Trigone; Wall Lateral; Wall Posterior	TCGA-E7-A7DU	6F30B069-C8F5-424C-9FB5-F7DBA508CB8B	Not Available	Not Available	Not Available	Not Available	16	-27000	Not Applicable	0	28	Not Available	Papillary	Not Available
TCGA-G2-A2ES	170.77.0	Nationwide Children's Hospital	22	BLCA	B727C4B2-2FAB-430D-9576-B001A0EEA281	12	TCGA	2016			85	Not Available	Bladder - NOS	TCGA-G2-A2ES	72D8EAE8-9EFB-45B2-ACBD-82C6B5732E38	Not Available			Not Available	27	-31293	Not Applicable	0	525	Not Available	Non-Papillary	Not Available
TCGA-4Z-AA7R	401.37.0	Nationwide Children's Hospital	22	BLCA	93587147-047A-443D-8B31-8AF78D28E1EE	12	TCGA	2016			73	Not Available	Bladder - NOS	TCGA-4Z-AA7R	72FE54B5-C1C8-468A-954A-09992429512A	Not Available	Not Available	Not Available	Unknown	1	-26781	Not Applicable	0	493	Not Available	Papillary	Not Available
TCGA-FD-A3SR	235.63.0	Nationwide Children's Hospital	22	BLCA	F81039FF-E038-42F4-A934-FB5817EEE081	12	TCGA	2016			68	19	Dome; Wall Lateral; Wall Posterior	TCGA-FD-A3SR	72D6E9AA-4A99-4FC9-A67B-4631E95FB043	Not Available	Not Available	Not Available	Not Available	16	-24979	602	0	Not Available	Not Available	Non-Papillary	NO	TCGA-FD-A3SR-D33654; TCGA-FD-A3SR-D33754	9C56F2E6-F86F-4A57-9158-0793C716E037; FD615382-1046-48B0-B4E1-13B62563CA35	Not Available; Not Available	16; 16	244; 244	146; 146	gemcitabine; cisplatin	Unknown; Unknown	7; 7	Not Available; Not Available	Not Available; Not Available	Not Available; Not Available	Not Available; Not Available	Not Applicable; Not Applicable	Not Available; Not Available	Not Available; Not Available	NO; NO	Chemotherapy; Chemotherapy	Not Available; Not Available	Not Available; Not Available	Not Available; Not Available	NO; NO
TCGA-XF-AAMF	433.36.0	Nationwide Children's Hospital	22	BLCA	F029A107-9D7A-444A-8699-6E2845E24440	12	TCGA	2016			68	23	Bladder - NOS	TCGA-XF-AAMF	93FBE302-A2E0-4CF4-A638-312786F547C2	Not Available	Lung/Bronchus	Father	Not Available	12	-25023	329	0	Not Available	Not Available	Non-Papillary	NO	TCGA-XF-AAMF-D62164; TCGA-XF-AAMF-D62165	34818ACA-D38D-4BCB-AEB2-E0EE140B02F9; B24DCE72-D14C-46B8-BDA3-F31C0BFC76E0	Not Available; Not Available	12; 12	274; 274	161; 161	Gemcitabine; Carboplatin	Clinical Progressive Disease; Clinical Progressive Disease	7; 7	Not Available; Not Available	Not Available; Not Available	Not Available; Not Available	Not Available; Not Available	Not Applicable; Not Applicable	Not Available; Not Available	Not Available; Not Available	NO; NO	Chemotherapy; Chemotherapy	Not Available; Not Available	Not Available; Not Available	Not Available; Not Available	NO; NO
TCGA-BT-A2LD	199.71.0	Nationwide Children's Hospital	22	BLCA	FB575AA4-F2F6-4B39-8C60-1357BDBAC70E	12	TCGA	2016			78	Not Available	Trigone	TCGA-BT-A2LD	9DD97821-7AFD-4982-8B1D-F14F845B79F7	Not Available	Liver-Primary-NOS	Mother	Not Available	27	-28673	Not Applicable	0	111	Not Available	Non-Papillary	NO	TCGA-BT-A2LD-D44921; TCGA-BT-A2LD-D44922	128128BF-D5E7-48BF-ACDB-05921F2B99F5; 60CACF08-2DDB-465D-B22A-E4A02C79D163	Not Available; Not Available	28; 28	611; 611	458; 458	Carboplatin; Taxol	Clinical Progressive Disease; Clinical Progressive Disease	6; 6	Not Available; Not Available	Not Available; Not Available	Not Available; Not Available	Not Available; Not Available	Not Applicable; Not Applicable	Not Available; Not Available	Not Available; Not Available	NO; NO	Chemotherapy; Chemotherapy	Not Available; Not Available	Not Available; Not Available	Not Available; Not Available	NO; NO
TCGA-E7-A6ME	328.48.0	Nationwide Children's Hospital	22	BLCA	0DD6D9AD-048B-420C-B7B7-4D828E205F02	12	TCGA	2016			75	46	Wall Anterior	TCGA-E7-A6ME	9F00847C-BD1F-4CD0-99F9-D51D638C0795	Not Available	Not Available	Not Available	Not Available	24	-27670	Not Applicable	0	17	Not Available	Non-Papillary	Not Available
TCGA-GV-A3QK	249.61.0	Nationwide Children's Hospital	22	BLCA	DD9EA113-FA60-4B86-B9F0-A26A3B9BA699	12	TCGA	2016			56	27	Wall Anterior	TCGA-GV-A3QK	9EE8E704-C61D-413D-B69D-257EF829FDAE	Extensive	Gastric	Mother	None	27	-20802	Not Applicable	0	203	Not Available	Non-Papillary	YES	TCGA-GV-A3QK-D35602; TCGA-GV-A3QK-D35603	C74D30C4-190A-42DE-9532-944A0DAD0793; 21762143-7F76-4C09-B8A0-708E0368877E	Not Available; Not Available	3; 3	Not Available; Not Available	126; 126	Cisplatin; Gemcitabine	Not Applicable; Not Applicable	10; 10	Not Available; Not Available	Not Available; Not Available	Not Available; Not Available	Not Available; Not Available	Not Applicable; Not Applicable	Not Available; Not Available	Not Available; Not Available	YES; YES	Chemotherapy; Chemotherapy	Not Available; Not Available	Not Available; Not Available	Not Available; Not Available	NO; NO
TCGA-UY-A9PD	391.38.0	Nationwide Children's Hospital	22	BLCA	17B60F72-C4EB-44F1-B282-CF9AAE1ACC5E	12	TCGA	2016			80	Not Available	Bladder - NOS	TCGA-UY-A9PD	9EF9E328-AC74-4C8A-9990-347B87CF7764	Not Available	Not Available	Not Available	Not Available	1	-29565	Not Applicable	0	294	Not Available	Non-Papillary	Not Available
TCGA-GD-A6C6	317.50.0	Nationwide Children's Hospital	22	BLCA	40B901D6-88B9-49B1-AE7E-DB0AF535FE8A	12	TCGA	2016			64	20	Bladder - NOS	TCGA-GD-A6C6	AADCF26B-C398-489F-A86A-E8DB1B5DB456	Not Available	Colon; Colon; Unknown	Father; Sister; Sister	Not Available	27	-23631	Not Applicable	0	67	Not Available	Papillary	NO
TCGA-XF-AAN5	433.36.0	Nationwide Children's Hospital	22	BLCA	9B245E22-280B-4804-AADF-339AECD4EAAC	12	TCGA	2016			61	32	Bladder - NOS	TCGA-XF-AAN5	C1591625-E794-4155-8AE4-B74D6264659F	Focal	Not Available	Not Available	Not Available	20	-22411	Not Applicable	0	2293	Not Available	Non-Papillary	YES	TCGA-XF-AAN5-D62542; TCGA-XF-AAN5-D62543	DD5FBE8B-3A35-44F8-8014-02334A3FACCA; 9A823C6E-A86F-4A1C-A542-03795247A7A9	Not Available; Not Available	20; 20	211; 211	127; 127	Cisplatin; Gemcitabine	Complete Response; Complete Response	7; 7	Not Available; Not Available	Not Available; Not Available	Not Available; Not Available	Not Available; Not Available	Not Applicable; Not Applicable	Not Available; Not Available	Not Available; Not Available	NO; NO	Chemotherapy; Chemotherapy	Not Available; Not Available	Not Available; Not Available	Not Available; Not Available	NO; NO
TCGA-BL-A5ZZ	309.52.0	Nationwide Children's Hospital	22	BLCA	C7D45C16-B2A0-4CF6-B98B-15B6622368DF	12	TCGA	2016			80	38	Wall Posterior	TCGA-BL-A5ZZ	C1AFC5EB-8C1D-4B6C-8453-48728FC023BA	Not Available	Not Available	Not Available	Not Available	7	-29247	Not Applicable	0	197	Not Available	Papillary	Unknown
TCGA-BT-A20O	128.75.0	Nationwide Children's Hospital	22	BLCA	27B1336C-DF7C-46D8-A39C-799DA5DF71F4	12	TCGA	2016			75	Not Available	Wall Lateral	TCGA-BT-A20O	c0e7fbe7-b9cb-4e65-941b-cd7d581c54ec	Not Available			Not Available	5	-27534	370	0	Not Available	Not Available	Non-Papillary	Not Available
TCGA-XF-A9SV	433.36.0	Nationwide Children's Hospital	22	BLCA	998E6AEC-C12C-49DC-92E2-54DBF039C02F	12	TCGA	2016			82	26	Bladder - NOS	TCGA-XF-A9SV	CDFD86DB-15E2-4D38-A717-2207E8DE2D8F	Not Available	Not Available	Not Available	Not Available	4	-30265	388	0	Not Available	Not Available	Papillary	NO	TCGA-XF-A9SV-D56790; TCGA-XF-A9SV-D60792; TCGA-XF-A9SV-D60793; TCGA-XF-A9SV-D60794	596F516C-004B-4C0B-B076-4D3E4BAB175D; DD1352CC-3227-4F0F-A511-88FD346D3CEF; 20BA299F-7C25-4BC2-BB4F-565932294B6A; D5A60CFA-05F5-4600-BA8F-F5B8C3108D20	Not Available; Not Available; Not Available; Not Available	20; 5; 5; 5	0; 208; 208; 342	0; 174; 174; 258	BCG; gemcitabine; Cisplatin; SAHA/Vorinostat	Clinical Progressive Disease; Clinical Progressive Disease; Clinical Progressive Disease; Clinical Progressive Disease	2; 7; 7; 7	Not Available; Not Available; Not Available; Not Available	Not Available; Not Available; Not Available; Not Available	Not Available; Not Available; Not Available; Not Available	Not Available; Not Available; Not Available; Not Available	Not Applicable; Not Applicable; Not Applicable; Not Applicable	Not Available; Not Available; Not Available; Not Available	Not Available; Not Available; Not Available; Not Available	NO; NO; NO; NO	Immunotherapy; Chemotherapy; Chemotherapy; Chemotherapy	Not Available; Not Available; Not Available; Not Available	Not Available; Not Available; Not Available; Not Available	Not Available; Not Available; Not Available; Not Available	NO; NO; NO; YES
TCGA-DK-AA75	401.37.0	Nationwide Children's Hospital	22	BLCA	1322291B-1EC8-4C22-84C4-D6776F9C3D94	12	TCGA	2016			82	13	Wall Anterior	TCGA-DK-AA75	CEA28EAC-4442-4436-B737-536E45B89989	Unknown	Lung/Bronchus; Lung/Bronchus; Lung/Bronchus; Lung/Bronchus	Father; Mother; Sister; Brother	Not Available	7	-30090	340	0	Not Available	Not Available	Non-Papillary	Unknown
TCGA-H4-A2HQ	170.77.0	Nationwide Children's Hospital	22	BLCA	5D9A787A-C6A0-4518-A978-52EC871015D9	12	TCGA	2016			64	29	Wall Anterior	TCGA-H4-A2HQ	CEDE5274-279D-4021-8ACA-5ECC4BF94D66	Not Available	Cervix	Mother	Not Available	28	-23538	Not Applicable	0	205	Not Available	Non-Papillary	Not Available
TCGA-BT-A2LB	175.75.0	Nationwide Children's Hospital	22	BLCA	33605B90-CAD8-49F1-B873-786FD4182844	12	TCGA	2016			73	Not Available	Dome	TCGA-BT-A2LB	D17A5AB1-3789-4652-AFF5-D8F4F2291F9C	Not Available	Breast-Fem	Mother	Not Available	26	-26846	Not Applicable	0	170	Not Available	Non-Papillary	Not Available
TCGA-CF-A47S	252.57.0	Nationwide Children's Hospital	22	BLCA	8A4893FA-9838-477E-95FE-6C0F04FA5EAB	12	TCGA	2016			41	Not Available	Bladder - NOS	TCGA-CF-A47S	D2DF20D4-6704-41E6-B33D-616225BD737C	Not Available	Not Available	Not Available	Not Available	11	-15225	Not Applicable	0	4	Not Available	Papillary	Not Available	TCGA-CF-A47S-D58097; TCGA-CF-A47S-D58099	1FD4DDD8-1A40-41E2-8205-C2D3D867EA24; A24892D9-7521-435D-BD2F-26048C87B600	Not Available; Not Available	31; 31	317; 324	109; 109	Bacillus Calmette-Guerin (BCG); Doxobubicin	Complete Response; Complete Response	3; 3	Not Available; Not Available	Not Available; Not Available	Not Available; Not Available	Not Available; Not Available	Not Applicable; Not Applicable	Not Available; Not Available	Not Available; Not Available	NO; NO	Immunotherapy; Chemotherapy	Not Available; Not Available	Not Available; Not Available	Not Available; Not Available	NO; NO
TCGA-MV-A51V	279.55.0	Nationwide Children's Hospital	22	BLCA	43EDD953-FE2D-4783-8919-1DE5BF2A408F	12	TCGA	2016			75	Not Available	Wall Anterior	TCGA-MV-A51V	D2F329B3-5B44-414B-BCCD-7B2D1345D21E	Not Available	Gastric	Grandfather	Not Available	14	-27430	Not Applicable	0	112	Not Available	Papillary	Not Available
TCGA-FD-A43Y	279.55.0	Nationwide Children's Hospital	22	BLCA	BFC3BB58-F021-4DB5-AE9D-2190AF75ECE2	12	TCGA	2016			65	16	Wall Lateral	TCGA-FD-A43Y	D349FAE0-DD40-4292-908C-AC86A9938240	Not Available	Prostate	Father	Not Available	28	-23889	Not Applicable	0	243	Not Available	Non-Papillary	Not Available
TCGA-DK-AA76	401.37.0	Nationwide Children's Hospital	22	BLCA	FA8539F1-C20A-44F7-B594-EFD9D8E00DAC	12	TCGA	2016			64	Not Available	Bladder - NOS	TCGA-DK-AA76	D37B0460-EFA4-4CF5-8082-F27FF2CF2F28	Unknown	Not Available	Not Available	Reservation Agent	8	-23542	Not Applicable	0	366	Not Available	Papillary	Unknown	TCGA-DK-AA76-D61822; TCGA-DK-AA76-D61823	463A618D-7086-4797-BF6E-5AB843256101; 1773BFBE-9FA4-44A0-AE26-0699056C9968	Not Available; Not Available	8; 8	114; 114	54; 54	Cisplatin; Gemzar	Complete Response; Complete Response	7; 7	Not Available; Not Available	Not Available; Not Available	Not Available; Not Available	Not Available; Not Available	Not Applicable; Not Applicable	Not Available; Not Available	Not Available; Not Available	NO; NO	Chemotherapy; Chemotherapy	Not Available; Not Available	Not Available; Not Available	Not Available; Not Available	NO; NO
TCGA-E7-A677	309.52.0	Nationwide Children's Hospital	22	BLCA	855B9952-BC02-4211-8A97-923F9B30782D	12	TCGA	2016			81	Not Available	Wall NOS	TCGA-E7-A677	D492383F-5449-4845-BFB3-B2CB4EB49C4E	Not Available	Not Available	Not Available	Not Available	27	-29613	Not Applicable	0	42	Not Available	Non-Papillary	NO
TCGA-E7-A541	279.55.0	Nationwide Children's Hospital	22	BLCA	13AD13E1-0F45-4ED7-9A2F-E3B49158C259	12	TCGA	2016			66	Not Available	Wall Anterior	TCGA-E7-A541	D51ABC3A-A652-4B13-9A41-CE52BE87218B	Not Available	Not Available	Not Available	Not Available	4	-24206	Not Applicable	0	18	Not Available	Papillary	NO
TCGA-K4-A3WV	235.63.0	Nationwide Children's Hospital	22	BLCA	B4559EE1-1E0E-4680-B621-536B4A48548A	12	TCGA	2016			77	20	Bladder - NOS	TCGA-K4-A3WV	D53EADE8-A845-4252-AECE-92F3573486A7	Not Available	Not Available	Not Available	Not Available	6	-28444	Not Applicable	0	142	Not Available	Non-Papillary	Not Available
TCGA-DK-A6B5	317.50.0	Nationwide Children's Hospital	22	BLCA	FD7B5071-39CF-40E5-B2CB-C608064D3ACB	12	TCGA	2016			45	Not Available	Wall Anterior	TCGA-DK-A6B5	D5E8D936-40AE-4FD3-B40E-CAC54763D71F	Not Available	Pancreas; Lung/Bronchus	Grandfather; Father	None	6	-16453	Not Applicable	0	982	Not Available	Non-Papillary	Unknown	TCGA-DK-A6B5-D48137; TCGA-DK-A6B5-D48138; TCGA-DK-A6B5-D48139	3FFFF824-C57F-4100-B504-E0672D3D9F66; 320A8318-5E26-41D8-963A-11D88542F86E; E15A97F1-68D6-4A22-B69E-50AD72C91B7A	Not Available; Not Available; Not Available	6; 6; 6	348; 348; 348	248; 248; 248	Paclitaxel; Cisplatin; Gemcitabine	Complete Response; Complete Response; Complete Response	9; 9; 9	Not Available; Not Available; Not Available	Not Available; Not Available; Not Available	Not Available; Not Available; Not Available	Not Available; Not Available; Not Available	Not Applicable; Not Applicable; Not Applicable	Not Available; Not Available; Not Available	Not Available; Not Available; Not Available	NO; NO; NO	Chemotherapy; Chemotherapy; Chemotherapy	Not Available; Not Available; Not Available	Not Available; Not Available; Not Available	Not Available; Not Available; Not Available	NO; NO; NO
TCGA-DK-A3WX	235.63.0	Nationwide Children's Hospital	22	BLCA	9CCC9585-0033-4890-B76A-AB1F6DCE2BCF	12	TCGA	2016			67	Not Available	Wall Lateral	TCGA-DK-A3WX	D63C186D-ADD6-492E-8250-E83F46D39D00	Not Available	Breast-Fem; Uterine; Bladder; Lung/Bronchus	Mother; Not Available; Not Available	Brief asbestos exposure from office	31	-24553	321	0	Not Available	Not Available	Non-Papillary	Not Available	TCGA-DK-A3WX-D34802; TCGA-DK-A3WX-D38325	1523238C-7C7D-44D4-951C-3859EA70468B; 9AE90D8B-3ABA-415D-8B04-3BAF436820EC	Not Available; Not Available	31; 13	105; 105	56; 56	Gemcitabine; Cisplatin	Clinical Progressive Disease; Clinical Progressive Disease	8; 12	Not Available; Not Available	Not Available; Not Available	Not Available; Not Available	Not Available; Not Available	Not Applicable; Not Applicable	Not Available; Not Available	Not Available; Not Available	NO; NO	Chemotherapy; Chemotherapy	Not Available; Not Available	Not Available; Not Available	Not Available; Not Available	NO; NO
TCGA-KQ-A41P	337.48.0	Nationwide Children's Hospital	22	BLCA	9C6F1758-7712-430B-A1C8-AE939E5B866F	12	TCGA	2016			76	Not Available	Neck; Trigone; Wall Anterior; Wall Lateral; Wall Posterior	TCGA-KQ-A41P	D7AF7E2C-F742-46ED-814B-1967D7E8C2D2	Extensive	Not Available	Not Available	Not Available	13	-27816	Not Applicable	0	1094	Not Available	Non-Papillary	YES	TCGA-KQ-A41P-D72534; TCGA-KQ-A41P-D72535	D447E690-1351-4ED4-9FF8-FFBCDB320B4F; 15643365-9F58-4E83-AF6D-8824F59E4EDD	Not Available; Not Available	13; 13	331; 331	189; 189	Carboplatin; Gemcitabine	Partial Response; Partial Response	7; 7	Not Available; Not Available	Not Available; Not Available	Not Available; Not Available	Not Available; Not Available	Not Applicable; Not Applicable	Not Available; Not Available	Not Available; Not Available	NO; NO	Chemotherapy; Chemotherapy	Not Available; Not Available	Not Available; Not Available	Not Available; Not Available	NO; NO
TCGA-DK-AA6M	401.37.0	Nationwide Children's Hospital	22	BLCA	87CBF553-5BBD-4174-9910-B58D2F8C4952	12	TCGA	2016			64	Not Available	Wall Lateral	TCGA-DK-AA6M	D8B07FDD-5580-4BCC-9619-B5E0C9F0AA3D	Unknown	Lung/Bronchus	Father	hair dyes and products	7	-23574	Not Applicable	0	1301	Not Available	Non-Papillary	Unknown	TCGA-DK-AA6M-D69746; TCGA-DK-AA6M-D69747	C63CB31F-1C6B-4766-B1FE-AF1DDC37383F; 8A269839-4BD4-49AD-AEAB-2A02D841044E	Not Available; Not Available	16; 16	820; 820	735; 735	Gemcitabine; Cisplatin	Partial Response; Partial Response	1; 1	Not Available; Not Available	Not Available; Not Available	Not Available; Not Available	Not Available; Not Available	Not Applicable; Not Applicable	Not Available; Not Available	Not Available; Not Available	NO; NO	Not Available; Chemotherapy	Not Available; Not Available	Not Available; Not Available	Not Available; Not Available	YES; YES
TCGA-GV-A3JX	199.71.0	Nationwide Children's Hospital	22	BLCA	6A95EC05-7FD5-4955-92DB-8B117EC01366	12	TCGA	2016			59	Not Available	Wall Posterior	TCGA-GV-A3JX	D9DCBB57-F6C2-4465-8A60-AFE876E113CA	Focal			Not Available	30	-21888	Not Applicable	0	187	Not Available	Non-Papillary	YES
TCGA-BT-A42F	252.57.0	Nationwide Children's Hospital	22	BLCA	5F1CCDE8-18E7-43FC-9366-6CAF3B39C095	12	TCGA	2016			64	Not Available	Wall Posterior	TCGA-BT-A42F	DA98BE9D-7ACF-43CE-AA24-38D1D2604506	Focal	Not Available	Not Available	Not Available	10	-23713	Not Applicable	0	380	Not Available	Non-Papillary	YES
TCGA-GC-A3WC	235.63.0	Nationwide Children's Hospital	22	BLCA	5D7F08F8-1152-4B51-A15D-D092934D381B	12	TCGA	2016			80	23	Bladder - NOS	TCGA-GC-A3WC	DB52C68A-ED44-4EC4-9381-D75F9BCBC29A	Not Available	Gallbladder; Prostate; Multiple Myeloma	Mother; Father; Brother	None	25	-29295	Not Applicable	0	77	Not Available	Non-Papillary	Not Available
TCGA-BT-A42B	249.61.0	Nationwide Children's Hospital	22	BLCA	1211919D-2A52-40E1-ABE8-77E24F8A6226	12	TCGA	2016			59	Not Available	Wall Lateral	TCGA-BT-A42B	DB84C62D-6904-4EA8-8E51-1262B8D6FF90	Focal	Not Available	Not Available	Not Available	4	-21788	Not Applicable	0	469	Not Available	Papillary	YES	TCGA-BT-A42B-D42491; TCGA-BT-A42B-D42492; TCGA-BT-A42B-D42493	ADBAB3EA-7337-4FCC-9C10-E070E6D14AD5; 66146DE1-BD24-4411-9D76-F0F510B98EA4; 4ADB46D8-DD6A-4ADB-B16E-54DCC4EE1E69	Not Available; Not Available; Not Available	22; 22; 22	190; 190; 190	121; 121; 121	Gemcitabine; Cisplatin; Taxol	Clinical Progressive Disease; Clinical Progressive Disease; Clinical Progressive Disease	4; 4; 4	Not Available; Not Available; Not Available	Not Available; Not Available; Not Available	Not Available; Not Available; Not Available	Not Available; Not Available; Not Available	Not Applicable; Not Applicable; Not Applicable	Not Available; Not Available; Not Available	Not Available; Not Available; Not Available	NO; NO; NO	Chemotherapy; Chemotherapy; Chemotherapy	Not Available; Not Available; Not Available	Not Available; Not Available; Not Available	Not Available; Not Available; Not Available	NO; NO; NO
TCGA-XF-A9SZ	401.37.0	Nationwide Children's Hospital	22	BLCA	E722F49C-00BE-462D-8815-0E634F14F87A	12	TCGA	2016			79	Not Available	Bladder - NOS	TCGA-XF-A9SZ	DC321B92-7275-48C9-ADEB-7670DB3195EF	Focal	GI; Leukemia-NOS	Father; Sister	Not Available	27	-29100	859	0	Not Available	Not Available	Non-Papillary	YES	TCGA-XF-A9SZ-D61362; TCGA-XF-A9SZ-D61363	B5C1A628-866C-470D-BA8A-0F7C97FCC91D; 4AF3BF48-56AA-4F54-B844-FEE9CA96906F	Not Available; Not Available	27; 27	169; 169	97; 97	Gemcitabine; Cisplatin	Complete Response; Complete Response	6; 6	Not Available; Not Available	Not Available; Not Available	Not Available; Not Available	Not Available; Not Available	Not Applicable; Not Applicable	Not Available; Not Available	Not Available; Not Available	NO; NO	Chemotherapy; Chemotherapy	Not Available; Not Available	Not Available; Not Available	Not Available; Not Available	NO; NO
TCGA-2F-A9KO	391.38.0	Nationwide Children's Hospital	22	BLCA	04095FA3-3A73-4924-BFC3-026276F83173	12	TCGA	2016			63	20	Wall Posterior	TCGA-2F-A9KO	DD3A6357-9087-44B2-9956-F981E0DE6F1C	Not Available	Not Available	Not Available	Not Available	19	-23323	Not Applicable	0	678	Not Available	Non-Papillary	NO
TCGA-XF-A8HD	367.41.0	Nationwide Children's Hospital	22	BLCA	A44F7A9E-E0D9-4839-BD26-6982C533F36C	12	TCGA	2016			77	43	Bladder - NOS	TCGA-XF-A8HD	DFC67E7B-3986-4129-AE02-4D8F57E776E3	Extensive	Not Available	Not Available	none	4	-28305	Not Applicable	0	2705	Not Available	Non-Papillary	YES
TCGA-FD-A5BR	279.55.0	Nationwide Children's Hospital	22	BLCA	DEA8F0D0-2107-434D-832C-B71BA82D66A3	12	TCGA	2016			57	Not Available	Wall Lateral	TCGA-FD-A5BR	DFDAEBD6-E0AB-49D1-9AE9-3A57B3C318B5	Not Available	Not Available	Not Available	Not Available	1	-20964	Not Applicable	0	407	Not Available	Non-Papillary	Not Available
TCGA-HQ-A5NE	294.54.0	Nationwide Children's Hospital	22	BLCA	7788D13A-8C2C-4CF7-9E44-A16425C269C2	12	TCGA	2016			57	Not Available	Bladder - NOS	TCGA-HQ-A5NE	E053A911-2202-4C1F-BC93-904E26564E79	Unknown	Not Available	Not Available	none	30	-20647	Not Applicable	0	250	Not Available	Non-Papillary	Unknown
TCGA-G2-AA3D	401.37.0	Nationwide Children's Hospital	22	BLCA	8BC266FD-C4AA-42E7-BC09-A4C5EAFD3399	12	TCGA	2016			60	20	Bladder - NOS	TCGA-G2-AA3D	E1540865-69C2-4B60-A78E-97D0CE2957DC	Not Available	Breast-Fem	Mother	petroleum products	11	-22205	Not Applicable	0	1775	Not Available	Non-Papillary	NO	TCGA-G2-AA3D-D64839; TCGA-G2-AA3D-D64842; TCGA-G2-AA3D-D64845; TCGA-G2-AA3D-D64846; TCGA-G2-AA3D-D64847	3B181732-907C-4A8B-ACFB-C2287A106CA5; 856A8F22-E5B2-4D1D-8FF4-71A85E8004F7; F77B4195-85D3-48AD-81A1-8574236272DE; C2128A11-E854-4827-A6D6-504653DCA925; 7CFD35E6-3228-419D-9266-FA974BB82E8F	Not Available; Not Available; Not Available; Not Available; Not Available	12; 12; 12; 12; 12	35; 178; 178; 178; 178	15; 135; 135; 135; 135	Tarceva; methotrexate; doxorubicin; vinblastine; cisplatin	Complete Response; Complete Response; Complete Response; Complete Response; Complete Response	9; 9; 9; 9; 9	Not Available; Not Available; Not Available; Not Available; Not Available	Not Available; Not Available; Not Available; Not Available; Not Available	Not Available; Not Available; Not Available; Not Available; Not Available	Not Available; Not Available; Not Available; Not Available; Not Available	Not Applicable; Not Applicable; Not Applicable; Not Applicable; Not Applicable	Not Available; Not Available; Not Available; Not Available; Not Available	Not Available; Not Available; Not Available; Not Available; Not Available	NO; NO; NO; NO; NO	Chemotherapy; Chemotherapy; Chemotherapy; Chemotherapy; Chemotherapy	Not Available; Not Available; Not Available; Not Available; Not Available	Not Available; Not Available; Not Available; Not Available; Not Available	Not Available; Not Available; Not Available; Not Available; Not Available	YES; NO; NO; NO; NO
TCGA-DK-A3IQ	199.71.0	Nationwide Children's Hospital	22	BLCA	139C2064-E912-464C-8FF8-F3D588866D56	12	TCGA	2016			74	Not Available	Wall Posterior	TCGA-DK-A3IQ	E44F60EC-66C4-45A2-A003-0A1FAF1D6E03	Not Available	Breast-Fem; Lung/Bronchus; Colon; Kidney-except Pelvis; Multiple Myeloma	Mother; Father; Brother	Not Available	12	-27194	Not Applicable	0	319	Not Available	Papillary	Not Available	TCGA-DK-A3IQ-D38697; TCGA-DK-A3IQ-D38698	FEA4C980-10BE-4F36-9C2F-B2F48E8007A1; 70BA0E25-A08A-4327-B527-C11B8935C88E	Not Available; Not Available	20; 20	319; 417	277; 277	Carboplatin; Gemcitabine	Not Available; Stable Disease	12; 12	Not Available; Not Available	Not Available; Not Available	Not Available; Not Available	Not Available; Not Available	Not Applicable; Not Applicable	Not Available; Not Available	Not Available; Not Available	NO; NO	Chemotherapy; Chemotherapy	Not Available; Not Available	Not Available; Not Available	Not Available; Not Available	NO; NO
TCGA-KQ-A41R	356.43.0	Nationwide Children's Hospital	22	BLCA	63A36DEB-866E-403B-8E91-17EA13E68070	12	TCGA	2016			80	23	Bladder - NOS	TCGA-KQ-A41R	E492D5A9-7EC5-454B-AE89-077C90F67489	Not Available	Not Available	Not Available	Not Available	13	-29351	Not Applicable	0	1350	Not Available	Papillary	Not Available
TCGA-CF-A47V	252.57.0	Nationwide Children's Hospital	22	BLCA	3B65EB6E-7C1D-460F-A075-CADC6609B56A	12	TCGA	2016			52	Not Available	Bladder - NOS	TCGA-CF-A47V	E5086EAB-C920-4E3E-A965-90F3F495363A	Not Available	Not Available	Not Available	Not Available	11	-19265	Not Applicable	0	3	Not Available	Papillary	Not Available
TCGA-ZF-AA4X	391.38.0	Nationwide Children's Hospital	22	BLCA	348F0DB7-EC0C-4C70-BE08-684B09D875D1	12	TCGA	2016			56	Not Available	Bladder - NOS	TCGA-ZF-AA4X	E6F7BF6C-92B1-4795-94FC-B189D0C7877F	Not Available	Colon	Mother	nil	12	-20579	Not Applicable	0	1917	Not Available	Non-Papillary	Not Available
TCGA-GU-A766	328.48.0	Nationwide Children's Hospital	22	BLCA	D8B05245-AFD2-405F-8432-344C50BACAD0	12	TCGA	2016			62	Not Available	Neck; Wall NOS	TCGA-GU-A766	E7680A8E-1C0E-426B-ABD8-D0D8E7D0E5AA	Not Available	Prostate; Prostate; Lung/Bronchus	Father; Grandfather; Brother	ALUMINUM	19	-22774	Not Applicable	0	171	Not Available	Non-Papillary	NO
TCGA-XF-AAN0	433.36.0	Nationwide Children's Hospital	22	BLCA	0139A5F6-CBC1-4817-A0BC-D44579CCF1B4	12	TCGA	2016			68	17	Bladder - NOS	TCGA-XF-AAN0	E7E95597-EF88-4442-8C01-8D633822E7B5	Focal	Lung/Bronchus	Mother	Not Available	19	-24877	1718	0	Not Available	Not Available	Non-Papillary	YES	TCGA-XF-AAN0-D62515; TCGA-XF-AAN0-D62516; TCGA-XF-AAN0-D62517; TCGA-XF-AAN0-D62518; TCGA-XF-AAN0-D62519; TCGA-XF-AAN0-D62520; TCGA-XF-AAN0-D62521; TCGA-XF-AAN0-D62522; TCGA-XF-AAN0-D62523; TCGA-XF-AAN0-D62524; TCGA-XF-AAN0-D62525; TCGA-XF-AAN0-D62526; TCGA-XF-AAN0-D62527; TCGA-XF-AAN0-D62528; TCGA-XF-AAN0-D62529; TCGA-XF-AAN0-D62530; TCGA-XF-AAN0-D62531	31A1CF90-2836-422A-A78F-40F78E13C639; 00007185-662F-4AF9-B90F-B73DEDEAE8A7; 93A46A11-39E8-4593-AE3F-4AB50B3E623D; 6C3388FA-B1D4-4315-BE94-CC4E39FAB53E; B7F6E64F-1BB2-4388-AABF-F62AB860C455; 535127D6-B422-4608-A7D1-1B0ED7D63611; 60FD150C-836A-4098-905F-CB879F56DF75; BA0FAC90-B83B-4B17-9C03-35C0198A3273; BB3FECDF-1F45-42B9-BC18-242AB337CFE0; F0FF819C-FA2C-4E7B-A1CA-8CD498BD3371; 2A7E98EA-34FF-45BB-…	Not Available; Not Available; Not Available; Anti-tubulin agent; Not Available; Not Available; Not Available; Not Available; Not Available; Not Available; Not Available; Not Available; Not Available; Not Available; Not Available; mTOR inhibitor; anti-mitotic, vinca alkaloid	19; 19; 19; 19; 19; 19; 19; 19; 19; 19; 19; 19; 19; 19; 19; 19; 19	53; 175; 175; 866; 1052; 1052; 1052; 1136; 1136; 1318; 1318; 1486; 1486; 1598; 1598; 1703; 1703	53; 53; 53; 614; 898; 898; 898; 1094; 1094; 1265; 1265; 1423; 1465; 1598; 1598; 1703; 1703	Cisplatin; Pacitaxol; Gemzar; Halichondrin; Ifosfamide; Taxol; Cisplatin; Adriamycin (doxorubicin); Gemcitabine; Adriamycin (doxorubicin); Gemcitabine; Gemcitabine; Adriamycin (doxorubicin); Gemcitabine; Adriamycin (doxorubicin); Temsirolimus; Vinorelbine	Unknown; Complete Response; Complete Response; Partial Response; Partial Response; Partial Response; Partial Response; Partial Response; Partial Response; Partial Response; Partial Response; Partial Response; Partial Response; Clinical Progressive Disease; Clinical Progressive Disease; Unknown; Unknown	7; 7; 7; 7; 7; 7; 7; 7; 7; 7; 7; 7; 7; 7; 7; 7; 7	Not Available; Not Available; Not Available; Not Available; Not Available; Not Available; Not Available; Not Available; Not Available; Not Available; Not Available; Not Available; Not Available; Not Available; Not Available; Not Available; Not Available	Not Available; Not Available; Not Available; Not Available; Not Available; Not Available; Not Available; Not Available; Not Available; Not Available; Not Available; Not Available; Not Available; Not Available; Not Available; Not Available; Not Available	Not Available; Not Available; Not Available; Not Available; Not Available; Not Available; Not Available; Not Available; Not Available; Not Available; Not Available; Not Available; Not Available; Not Available; Not Available; Not Available; Not Available	Not Available; Not Available; Not Available; Not Available; Not Available; Not Available; Not Available; Not Available; Not Available; Not Available; Not Available; Not Available; Not Available; Not Available; Not Available; Not Available; Not Available	Not Applicable; Not Applicable; Not Applicable; Not Applicable; Not Applicable; Not Applicable; Not Applicable; Not Applicable; Not Applicable; Not Applicable; Not Applicable; Not Applicable; Not Applicable; Not Applicable; Not Applicable; Not Applicable; Not Applicable	Not Available; Not Available; Not Available; Not Available; Not Available; Not Available; Not Available; Not Available; Not Available; Not Available; Not Available; Not Available; Not Available; Not Available; Not Available; Not Available; Not Available	Not Available; Not Available; Not Available; Not Available; Not Available; Not Available; Not Available; Not Available; Not Available; Not Available; Not Available; Not Available; Not Available; Not Available; Not Available; Not Available; Not Available	NO; NO; NO; NO; NO; NO; NO; NO; NO; NO; NO; NO; NO; NO; NO; NO; NO	Chemotherapy; Chemotherapy; Chemotherapy; Chemotherapy; Chemotherapy; Chemotherapy; Chemotherapy; Chemotherapy; Chemotherapy; Chemotherapy; Chemotherapy; Chemotherapy; Chemotherapy; Chemotherapy; Chemotherapy; Chemotherapy; Chemotherapy	Not Available; Not Available; Not Available; Not Available; Not Available; Not Available; Not Available; Not Available; Not Available; Not Available; Not Available; Not Available; Not Available; Not Available; Not Available; Not Available; Not Available	Not Available; Not Available; Not Available; Not Available; Not Available; Not Available; Not Available; Not Available; Not Available; Not Available; Not Available; Not Available; Not Available; Not Available; Not Available; Not Available; Not Available	Not Available; Not Available; Not Available; Not Available; Not Available; Not Available; Not Available; Not Available; Not Available; Not Available; Not Available; Not Available; Not Available; Not Available; Not Available; Not Available; Not Available	NO; NO; NO; YES; NO; NO; NO; NO; NO; NO; NO; NO; NO; NO; NO; YES; YES
TCGA-ZF-AA56	401.37.0	Nationwide Children's Hospital	22	BLCA	2348C10E-AD47-450D-BF33-AF611B3F096A	12	TCGA	2016			79	Not Available	Bladder - NOS	TCGA-ZF-AA56	EB30AE33-2076-475D-AAC9-804A8F1119A0	Not Available	Prostate; Colon	Brother; Mother	nil to note	15	-28937	259	0	Not Available	Not Available	Non-Papillary	Not Available
TCGA-DK-AA77	401.37.0	Nationwide Children's Hospital	22	BLCA	3A7DF2B3-DEC4-4D6B-A4EE-22FEC0AA89FF	12	TCGA	2016			61	Not Available	Bladder - NOS	TCGA-DK-AA77	EB4F8C76-08D9-4BA4-846E-969FDED63A87	Not Available	Multiple Myeloma	Father	Not Available	8	-22365	Not Applicable	0	323	Not Available	Papillary	Unknown	TCGA-DK-AA77-D71291; TCGA-DK-AA77-D71292	F449613B-5D29-4046-B813-CE6027B59AC9; 14E324EF-5C14-41E0-9F64-8A2BB52381EA	Not Available; Not Available	24; 24	Not Available; Not Available	601; 601	Ipilimumab; Nivolumab	Not Available; Not Available	3; 3	Not Available; Not Available	Not Available; Not Available	Not Available; Not Available	Not Available; Not Available	Not Applicable; Not Applicable	Not Available; Not Available	Not Available; Not Available	YES; YES	Immunotherapy; Immunotherapy	Not Available; Not Available	Not Available; Not Available	Not Available; Not Available	YES; YES
TCGA-ZF-A9R9	391.38.0	Nationwide Children's Hospital	22	BLCA	FFCB7F6A-31FF-478A-A42E-5AEEEEEAF06C	12	TCGA	2016			58	16	Bladder - NOS	TCGA-ZF-A9R9	EBAD8BC9-F196-4F53-BFEA-DE38488EB4E1	Not Available	Not Available	Not Available	nil	14	-21491	864	0	Not Available	Not Available	Non-Papillary	NO
TCGA-BL-A13I	113.83.0	Nationwide Children's Hospital	22	BLCA	CB2C5876-ACF4-41A8-BDDF-215E4705B787	12	TCGA	2016	FPPP	TCGA	57	27	Bladder - NOS	TCGA-BL-A13I	ebc094a6-cdc9-4c02-b8ec-a181b25a364d	Not Available			Not Available	28	-20885	223	0	Not Available	Not Available	Non-Papillary	Not Available
TCGA-BT-A20N	128.75.0	Nationwide Children's Hospital	22	BLCA	E181BD85-BFF0-4791-BE53-24CB5FC84C67	12	TCGA	2016			72	Not Available	Trigone	TCGA-BT-A20N	ebedab7c-dd7c-448e-8324-78c86f13be8b	Not Available			Not Available	5	-26456	795	0	Not Available	Not Available	Non-Papillary	Not Available	TCGA-BT-A20N-D44812; TCGA-BT-A20N-D44813	C5775BA6-A233-4EF4-B47C-9C5F34A26DB8; E926C775-6E1D-4366-9740-C919D36E9569	Not Available; Not Available	27; 27	323; 323	198; 198	Gemzar; Cisplatin	Clinical Progressive Disease; Clinical Progressive Disease	6; 6	Not Available; Not Available	Not Available; Not Available	Not Available; Not Available	Not Available; Not Available	Not Applicable; Not Applicable	Not Available; Not Available	Not Available; Not Available	NO; NO	Chemotherapy; Chemotherapy	Not Available; Not Available	Not Available; Not Available	Not Available; Not Available	NO; NO
TCGA-LT-A5Z6	294.54.0	Nationwide Children's Hospital	22	BLCA	31328A81-B02B-43BE-AAEA-D807288DB9B1	12	TCGA	2016			56	Not Available	Bladder - NOS	TCGA-LT-A5Z6	EC7FC492-53CC-4B71-A66A-1CEF1ADEBA33	Not Available	Head/Face/Neck; Prostate	Mother; Father	Not Available	3	-20746	Not Applicable	0	105	Not Available	Non-Papillary	Not Available	TCGA-LT-A5Z6-D43759; TCGA-LT-A5Z6-D45446	92EF1CC6-534C-4021-ADF7-5DF2B386E56F; 822C656A-0E82-4336-A8C3-5771FBBDC47D	Not Available; Not Available	3; 15	166; 166	29; 29	Gemcitabine; Cisplatin	Complete Response; Complete Response	6; 7	Not Available; Not Available	Not Available; Not Available	Not Available; Not Available	Not Available; Not Available	Not Applicable; Not Applicable	Not Available; Not Available	Not Available; Not Available	NO; NO	Chemotherapy; Chemotherapy	Not Available; Not Available	Not Available; Not Available	Not Available; Not Available	NO; NO
TCGA-XF-AAMZ	433.36.0	Nationwide Children's Hospital	22	BLCA	EDF4D026-BB70-4DF8-962E-9E30F8A5B2FF	12	TCGA	2016			81	Not Available	Bladder - NOS	TCGA-XF-AAMZ	ED36D054-53C4-465C-BD84-6EC5227097BF	Focal	Not Available	Not Available	Not Available	15	-29667	1348	0	Not Available	Not Available	Papillary	YES	TCGA-XF-AAMZ-D62345	FEC38DE9-1E37-4277-B128-DE87B74E792C	Not Available	15	0	0	BCG	Clinical Progressive Disease	7	Not Available	Not Available	Not Available	Not Available	Not Applicable	Not Available	Not Available	NO	Immunotherapy	Not Available	Not Available	Not Available	NO
TCGA-XF-AAMX	433.36.0	Nationwide Children's Hospital	22	BLCA	CC401535-5CAC-448C-9A7D-CE7C19EBDAC9	12	TCGA	2016			87	Not Available	Bladder - NOS	TCGA-XF-AAMX	EDC290BF-9731-4F03-BC37-64542E78E8BB	Not Available	Not Available	Not Available	Not Available	14	-31884	206	0	Not Available	Not Available	Non-Papillary	NO
TCGA-K4-A5RH	309.52.0	Nationwide Children's Hospital	22	BLCA	D76C6195-9638-4790-9182-4C3E2BCADABD	12	TCGA	2016			69	30	Trigone	TCGA-K4-A5RH	EECA58FE-B5CB-4D13-A93F-A5A2CA00B6E2	Not Available	Not Available	Not Available	Not Available	20	-25305	Not Applicable	0	276	Not Available	Non-Papillary	Not Available
TCGA-XF-A8HI	391.38.0	Nationwide Children's Hospital	22	BLCA	6AFD71D4-DD94-44B4-A790-5441771A6114	12	TCGA	2016			57	Not Available	Bladder - NOS	TCGA-XF-A8HI	EED3908F-F1BD-4254-BCA8-BC1A7427E95C	Focal	Not Available	Not Available	none	13	-21059	544	0	Not Available	Not Available	Papillary	YES	TCGA-XF-A8HI-D56265	A25AFABE-9CE2-4884-8B35-F3B678CF3ECE	Not Available	13	544	161	Not Available	Clinical Progressive Disease	3	Not Available	Not Available	Not Available	Not Available	Not Applicable	Not Available	Not Available	NO	Chemotherapy	Not Available	Not Available	Not Available	NO
TCGA-FD-A3B7	199.71.0	Nationwide Children's Hospital	22	BLCA	FBC8F7EF-C54F-4C4A-BB47-94991950689E	12	TCGA	2016			66	16	Wall Lateral	TCGA-FD-A3B7	EF5DD4B3-B77A-444A-B5B0-C999A5A3D129	Not Available			Not Available	12	-24245	122	0	Not Available	Not Available	Non-Papillary	Not Available
TCGA-4Z-AA7S	401.37.0	Nationwide Children's Hospital	22	BLCA	8BC24027-E14A-4698-9404-B48485D862D8	12	TCGA	2016			66	Not Available	Bladder - NOS	TCGA-4Z-AA7S	F001CC02-8119-4726-B41C-14AC1E6A4216	Not Available	Not Available	Not Available	Not Available	5	-24111	1064	0	Not Available	Not Available	Non-Papillary	NO
TCGA-DK-A1AB	113.83.0	Nationwide Children's Hospital	22	BLCA	A56AD5A0-EC53-4C1C-97BB-321BF945342A	12	TCGA	2016			74	Not Available	Wall Posterior	TCGA-DK-A1AB	f027d254-ec01-4882-a8a7-964ae90b7d49	Not Available	Liver-Primary-NOS; Pancreas	Mother; Father	None	12	-27126	Not Applicable	0	271	Not Available	Non-Papillary	YES	TCGA-DK-A1AB-D21694	007C4BCC-890D-4D72-8668-29EEC0F26562	Not Available	15	Not Available	Not Available	Not Available	Not Available	2	Not Available	Not Available	Not Available	PROGRESSION	Not Applicable	1st Line	Not Available	NO	Not Available	Not Available	Not Available	Not Available	Not Available
TCGA-DK-A3IU	199.71.0	Nationwide Children's Hospital	22	BLCA	CBFDA5E6-0035-4F5C-9CA7-320CDFEFB94B	12	TCGA	2016			58	21	Wall Posterior	TCGA-DK-A3IU	F093F043-EFD4-4CBA-A87F-8CBB5C1ACD9E	Not Available	Prostate; Leukemia-NOS	Father; Mother	Not Available	10	-21369	Not Applicable	0	352	Not Available	Not Available	Not Available	TCGA-DK-A3IU-D38824; TCGA-DK-A3IU-D38825	A2C1A3DA-2C5B-4B1E-BE7A-4FED623CA6EF; F3DF4793-4AAA-4016-B88B-2797DCD1D9E0	Not Available; Not Available	27; 27	578; 578	521; 521	Gemcitabine; Carboplatin	Clinical Progressive Disease; Clinical Progressive Disease	12; 12	Not Available; Not Available	Not Available; Not Available	Not Available; Not Available	Not Available; Not Available	Not Applicable; Not Applicable	Not Available; Not Available	Not Available; Not Available	NO; NO	Chemotherapy; Chemotherapy	Not Available; Not Available	Not Available; Not Available	Not Available; Not Available	NO; NO
TCGA-ZF-A9R1	401.37.0	Nationwide Children's Hospital	22	BLCA	C5918347-0952-4D9A-A3E2-804190A3D3A8	12	TCGA	2016			81	Not Available	Bladder - NOS; Wall NOS	TCGA-ZF-A9R1	F1BD8305-5C3F-4C82-9E68-BA9CF4ECDF7B	Focal	Not Available	Not Available	crack detection dyes, borax, cadmium, chromium, rust proofing	15	-29610	Not Applicable	0	224	Not Available	Non-Papillary	YES
TCGA-CF-A3MI	199.71.0	Nationwide Children's Hospital	22	BLCA	4212FE91-802D-4C12-8357-52D3866E7F34	12	TCGA	2016			62	23	Bladder - NOS	TCGA-CF-A3MI	F1EBF96B-8DF9-4E59-ACEF-7AD433E40214	Not Available			Not Available	6	-22716	Not Applicable	0	0	Not Available	Papillary	Not Available
TCGA-DK-A1AF	113.83.0	Nationwide Children's Hospital	22	BLCA	98E44158-E848-439C-822C-6EF695D89E91	12	TCGA	2016			84	Not Available	Trigone	TCGA-DK-A1AF	f3104468-bf17-434b-8a7e-bc3b253121ea	Not Available	Liver-Primary-NOS; Liver-Primary-NOS	Brother; Brother	None	13	-30914	Not Applicable	0	178	Not Available	Non-Papillary	YES	TCGA-DK-A1AF-D21714	089CDB21-384B-4FB8-8630-778116D6187E	Not Available	17	435	289	Gemcitabine	Not Available	2	6	800	mg/m2	PROGRESSION	Not Applicable	1st Line	IV	NO	Chemotherapy	Not Available	1200	mg	Not Available
TCGA-BT-A20P	128.75.0	Nationwide Children's Hospital	22	BLCA	9D1C0DBD-5CAD-4A26-ACC4-6B11A349F5BC	12	TCGA	2016			81	Not Available	Not Available	TCGA-BT-A20P	f48937ed-e294-41f0-8872-7010391167a9	Not Available			Not Available	5	-29634	544	0	Not Available	Not Available	Non-Papillary	Not Available
TCGA-ZF-A9RD	433.36.0	Nationwide Children's Hospital	22	BLCA	D7CE1AB0-0141-4736-9A7A-3D158A46D254	12	TCGA	2016			75	18	Bladder - NOS	TCGA-ZF-A9RD	F57122DD-A6F1-484D-B08A-CB1194DE2F9D	Not Available	Not Available	Not Available	Not Available	15	-27496	408	0	Not Available	Not Available	Non-Papillary	Unknown
TCGA-GV-A6ZA	337.48.0	Nationwide Children's Hospital	22	BLCA	ED259039-23DF-4D11-8206-B4EE90018581	12	TCGA	2016			54	Not Available	Bladder - NOS	TCGA-GV-A6ZA	F5C187EF-DC08-4466-932A-43AA33285673	Not Available	Not Available	Not Available	Not Available	7	-19871	Not Applicable	0	351	Not Available	Papillary	Unknown
TCGA-XF-A9SW	433.36.0	Nationwide Children's Hospital	22	BLCA	26BC6FBB-FAE1-431D-B7AA-6679D4584852	12	TCGA	2016			85	Not Available	Bladder - NOS	TCGA-XF-A9SW	F5E03536-26E1-480D-A7BB-010EB8210CD6	Not Available	Prostate; Breast-Fem; Pancreas; Lung/Bronchus; Prostate; Breast-Fem	Father; Sister; Sister; Brother; Brother; Child	Not Available	5	-31049	362	0	Not Available	Not Available	Non-Papillary	NO
TCGA-GU-A763	328.48.0	Nationwide Children's Hospital	22	BLCA	75E115AE-45B2-4A6E-959F-2A3DFD608F0B	12	TCGA	2016			72	16	Wall Lateral	TCGA-GU-A763	F632BC31-3AA0-4783-B10B-818ECB26D40B	Extensive	Ovary-NOS	Child	Not Available	19	-26527	Not Applicable	0	625	Not Available	Papillary	YES
TCGA-2F-A9KR	391.38.0	Nationwide Children's Hospital	22	BLCA	BB54D007-3841-4DF6-830A-CFE184E684DE	12	TCGA	2016			59	Not Available	Bladder - NOS	TCGA-2F-A9KR	F6D916B0-8E4C-49CB-A0D4-883908F3284F	Not Available	Not Available	Not Available	Not Available	19	-21848	Not Applicable	0	3148	Not Available	Non-Papillary	Not Available
TCGA-ZF-AA5N	433.36.0	Nationwide Children's Hospital	22	BLCA	BC6DF028-D549-4E9D-AAAE-E8CE938DC8C1	12	TCGA	2016			62	18	Bladder - NOS; Wall NOS	TCGA-ZF-AA5N	F78CB4FA-5548-40F8-B71B-663DDE47F539	Not Available	Ovary-NOS; Lung/Bronchus	Mother; Grandmother	nil to note	7	-22741	168	0	Not Available	Not Available	Non-Papillary	Not Available
TCGA-E7-A3Y1	235.63.0	Nationwide Children's Hospital	22	BLCA	F41A5CF3-A096-41F0-928B-BF70D957E4E0	12	TCGA	2016			57	Not Available	Bladder - NOS	TCGA-E7-A3Y1	F7C891EB-3B09-4E01-BB8A-53D570518CBE	Not Available	Not Available	Not Available	Not Available	12	-20917	Not Applicable	0	3	Not Available	Papillary	Not Available
TCGA-BT-A20R	150.72.0	Nationwide Children's Hospital	22	BLCA	34C6AA28-4780-47B0-B37A-ECFF31C10280	12	TCGA	2016			79	Not Available	Bladder - NOS	TCGA-BT-A20R	f8780a4b-7f55-41d1-bf92-8513955d150e	Not Available			Teacher's aide	5	-28987	154	0	Not Available	Not Available	Non-Papillary	Not Available
TCGA-DK-A1AG	113.83.0	Nationwide Children's Hospital	22	BLCA	03328210-AD20-44F4-8D37-861AE2BF78C1	12	TCGA	2016			65	Not Available	Trigone	TCGA-DK-A1AG	f8c0a69c-df53-4a0a-a30e-4424c0ce3dd5	Not Available	Bladder; Bladder	Sister; Brother	None	13	-24095	Not Applicable	0	202	Not Available	Papillary	Not Available
TCGA-UY-A9PB	391.38.0	Nationwide Children's Hospital	22	BLCA	0991D393-3D2F-406C-A743-CC4D298E3544	12	TCGA	2016			49	Not Available	Bladder - NOS	TCGA-UY-A9PB	F90CFF19-1C16-4514-8BC1-169539D01FCA	Not Available	Not Available	Not Available	Not Available	1	-17885	Not Applicable	0	660	Not Available	Non-Papillary	Not Available
TCGA-DK-A3IV	207.69.0	Nationwide Children's Hospital	22	BLCA	A51F0614-FA52-431E-88B7-3A3DDA6C2779	12	TCGA	2016			60	Not Available	Wall Lateral	TCGA-DK-A3IV	F953DC5D-58BF-4936-B9FE-74B45E8C00E5	Not Available	Prostate; Lung/Bronchus	Brother; Sister	Not Available	12	-22237	294	0	Not Available	Not Available	Non-Papillary	Not Available	TCGA-DK-A3IV-D38827; TCGA-DK-A3IV-D38830	162913EB-0994-47A2-950C-E51ABFA2A821; 8CEBEFB0-57C2-4AB5-9120-A03E28ECB960	Not Available; Not Available	27; 27	87; 87	17; 17	Gemcitabine; Cisplatin	Clinical Progressive Disease; Clinical Progressive Disease	12; 12	Not Available; Not Available	Not Available; Not Available	Not Available; Not Available	Not Available; Not Available	Not Applicable; Not Applicable	Not Available; Not Available	Not Available; Not Available	NO; NO	Chemotherapy; Chemotherapy	Not Available; Not Available	Not Available; Not Available	Not Available; Not Available	NO; NO
TCGA-XF-A9T4	401.37.0	Nationwide Children's Hospital	22	BLCA	64B6B324-E28C-4EB4-8518-18573F207EA8	12	TCGA	2016			48	Not Available	Bladder - NOS	TCGA-XF-A9T4	F9A03EAA-A228-429C-99C5-8E877379DB0F	Not Available	Not Available	Not Available	Not Available	1	-17728	495	0	Not Available	Not Available	Non-Papillary	NO	TCGA-XF-A9T4-D61598; TCGA-XF-A9T4-D61599; TCGA-XF-A9T4-D61600; TCGA-XF-A9T4-D61601; TCGA-XF-A9T4-D61602	8569E177-53CE-4F0A-A13B-A91033FBCA52; 37732A8A-3221-43E0-9005-D6DD476681B4; C7B176F7-AE11-4554-9D9E-BE4ACD7E4D05; 4202EF5B-25B9-4985-A80C-D178F51C37CE; 566FD975-165D-48C5-B55E-F799C2467205	Not Available; Not Available; Not Available; Not Available; Not Available	1; 1; 1; 1; 1	281; 281; 436; 436; 436	158; 158; 402; 402; 402	Cisplatin; Gemcitabine; Ifosfamide; Paclitaxel; Cisplatin	Partial Response; Partial Response; Clinical Progressive Disease; Clinical Progressive Disease; Clinical Progressive Disease	7; 7; 7; 7; 7	Not Available; Not Available; Not Available; Not Available; Not Available	Not Available; Not Available; Not Available; Not Available; Not Available	Not Available; Not Available; Not Available; Not Available; Not Available	Not Available; Not Available; Not Available; Not Available; Not Available	Not Applicable; Not Applicable; Not Applicable; Not Applicable; Not Applicable	Not Available; Not Available; Not Available; Not Available; Not Available	Not Available; Not Available; Not Available; Not Available; Not Available	NO; NO; NO; NO; NO	Chemotherapy; Chemotherapy; Chemotherapy; Chemotherapy; Chemotherapy	Not Available; Not Available; Not Available; Not Available; Not Available	Not Available; Not Available; Not Available; Not Available; Not Available	Not Available; Not Available; Not Available; Not Available; Not Available	NO; NO; NO; NO; NO
TCGA-XF-A9T5	433.36.0	Nationwide Children's Hospital	22	BLCA	19B34EBE-9612-4478-99D9-004E7D646E3A	12	TCGA	2016			78	Not Available	Bladder - NOS	TCGA-XF-A9T5	F9A7AB94-70DF-4194-8102-66021D01DADD	Not Available	Prostate	Brother	Not Available	5	-28578	Not Applicable	0	2027	Not Available	Non-Papillary	NO	TCGA-XF-A9T5-D61658; TCGA-XF-A9T5-D61661	5A0BF7D9-C1D3-40C8-A743-08C9DC439BFD; 4CD8075E-9FC3-4BC0-854E-7E1757A94428	Not Available; Not Available	2; 2	757; 757	687; 687	Gemcitabine; Cisplatin	Complete Response; Complete Response	7; 7	Not Available; Not Available	Not Available; Not Available	Not Available; Not Available	Not Available; Not Available	Not Applicable; Not Applicable	Not Available; Not Available	Not Available; Not Available	NO; NO	Chemotherapy; Chemotherapy	Not Available; Not Available	Not Available; Not Available	Not Available; Not Available	NO; NO
TCGA-ZF-A9RF	391.38.0	Nationwide Children's Hospital	22	BLCA	F1C03970-0981-41FD-9030-495F9E846306	12	TCGA	2016			74	18	Bladder - NOS; Wall Lateral	TCGA-ZF-A9RF	FA05F7F6-50E9-4878-A834-F655C0877394	Not Available	Breast-Fem	Sister	machine oil, nil else to note	11	-27281	Not Applicable	0	1604	Not Available	Non-Papillary	Not Available
TCGA-UY-A8OD	367.41.0	Nationwide Children's Hospital	22	BLCA	22F184F2-5E3E-4845-B9E8-0849FFFD24D6	12	TCGA	2016			68	Not Available	Bladder - NOS	TCGA-UY-A8OD	FA2410B1-4F69-446D-99EE-A10A00034C42	Not Available	Not Available	Not Available	Not Available	18	-24588	Not Applicable	0	3432	Not Available	Non-Papillary	Not Available
TCGA-FJ-A3ZF	249.61.0	Nationwide Children's Hospital	22	BLCA	C36547FD-EA63-4375-93FB-0549ECAB1927	12	TCGA	2016			73	25	Dome; Wall Anterior	TCGA-FJ-A3ZF	FAE38579-5FE2-4D81-9729-39FDE866D18C	Not Available	Lung/Bronchus	Sister	Not Available	28	-26825	Not Applicable	0	124	Not Available	Papillary	Not Available	TCGA-FJ-A3ZF-D35448; TCGA-FJ-A3ZF-D35449	915AE1D4-FC2F-435B-A9C0-50399F927849; 46DD0CD8-0491-49DE-8BA6-AEA205781F11	Not Available; Not Available	28; 28	104; 104	41; 41	Gemcitabine; Cisplatin	Unknown; Unknown	9; 9	Not Available; Not Available	Not Available; Not Available	Not Available; Not Available	Not Available; Not Available	Not Applicable; Not Applicable	Not Available; Not Available	Not Available; Not Available	NO; NO	Chemotherapy; Chemotherapy	Not Available; Not Available	Not Available; Not Available	Not Available; Not Available	NO; NO
TCGA-E7-A6MF	328.48.0	Nationwide Children's Hospital	22	BLCA	1422E317-3672-49EC-A170-E323EEA10E9A	12	TCGA	2016			37	22	Wall NOS	TCGA-E7-A6MF	FAF3C230-C661-4D6E-9B73-2B679BC6DEFF	Not Available	Not Available	Not Available	Not Available	30	-13867	Not Applicable	0	41	Not Available	Papillary	NO
TCGA-E7-A4IJ	279.55.0	Nationwide Children's Hospital	22	BLCA	2B30B832-CF9F-4F96-BC8C-697479209BBE	12	TCGA	2016			56	30	Wall NOS	TCGA-E7-A4IJ	FAF4C71C-C4F3-4513-8C44-9114A5D3729A	Not Available	Not Available	Not Available	Not Available	11	-20723	Not Applicable	0	15	Not Available	Papillary	Not Available
TCGA-DK-A3IN	199.71.0	Nationwide Children's Hospital	22	BLCA	E9372273-FC71-4CF9-80F4-46F1FB5E46E0	12	TCGA	2016			72	Not Available	Wall Lateral	TCGA-DK-A3IN	FC0032DB-B6D8-4DA3-BD1B-BEEC4196ABF0	Not Available	GI; Colon	Brother; Brother	Not Available	12	-26562	250	0	Not Available	Not Available	Papillary	Not Available
TCGA-FD-A6TA	337.48.0	Nationwide Children's Hospital	22	BLCA	E5C2EBF3-0402-4C46-A1AF-9E173C6B6AC2	12	TCGA	2016			58	Not Available	Dome; Trigone; Wall Anterior; Wall Lateral; Wall Posterior	TCGA-FD-A6TA	FCDA9873-3A93-40B2-913D-4DF1E6A27EFB	Not Available	Not Available	Not Available	Not Available	5	-21196	Not Applicable	0	1541	Not Available	Papillary	Not Available	TCGA-FD-A6TA-D52340; TCGA-FD-A6TA-D68612; TCGA-FD-A6TA-D68613; TCGA-FD-A6TA-D68614	7F99BFE6-098D-42D2-ACF4-4DE6EBCD0CF9; 53028C3F-EDF0-42BA-B671-46F9CE25945F; 5ADC65CB-A99A-4D85-BF5E-4ED74495D402; 3AEE3F5E-6B5D-4567-B3A5-8AD855BB1CD7	Not Available; Not Available; Not Available; Not Available	5; 3; 3; 3	92; 92; 92; 92	55; 55; 55; 55	Methotrexate; Vinblastine; Adriamycin; Cisplatin	Not Available; Not Available; Not Available; Not Available	12; 12; 12; 12	Not Available; Not Available; Not Available; Not Available	Not Available; Not Available; Not Available; Not Available	Not Available; Not Available; Not Available; Not Available	Not Available; Not Available; Not Available; Not Available	Not Applicable; Not Applicable; Not Applicable; Not Applicable	Not Available; Not Available; Not Available; Not Available	Not Available; Not Available; Not Available; Not Available	NO; NO; NO; NO	Chemotherapy; Chemotherapy; Chemotherapy; Chemotherapy	Not Available; Not Available; Not Available; Not Available	Not Available; Not Available; Not Available; Not Available	Not Available; Not Available; Not Available; Not Available	NO; NO; NO; NO
TCGA-UY-A8OB	433.36.0	Nationwide Children's Hospital	22	BLCA	D975674C-F84C-4052-AA25-D943646C88AB	12	TCGA	2016			63	Not Available	Bladder - NOS	TCGA-UY-A8OB	FE33E5E0-A54D-481A-897C-E32B4708DA69	Not Available	Not Available	Not Available	Not Available	1	-23360	Not Applicable	0	2000	Not Available	Non-Papillary	Not Available	TCGA-UY-A8OB-D70404; TCGA-UY-A8OB-D71221	69B088FE-1097-4781-BCC0-EF0EA698B9DC; 75DB2664-316D-409E-BF69-FB0D747D9638	Not Available; Not Available	11; 23	Not Available; Not Available	Not Available; Not Available	Gemcitabine; Cisplatin	Complete Response; Complete Response	2; 3	Not Available; Not Available	Not Available; Not Available	Not Available; Not Available	Not Available; Not Available	Not Applicable; Not Applicable	Not Available; Not Available	Not Available; Not Available	NO; NO	Chemotherapy; Chemotherapy	Not Available; Not Available	Not Available; Not Available	Not Available; Not Available	NO; NO
TCGA-UY-A9PE	391.38.0	Nationwide Children's Hospital	22	BLCA	F42CB6BF-9870-44C5-83E5-B67DC18A22AD	12	TCGA	2016			86	Not Available	Bladder - NOS	TCGA-UY-A9PE	FED69898-A229-4B81-BBD9-CDCB164DAE7B	Not Available	Not Available	Not Available	Not Available	1	-31755	Not Applicable	0	138	Not Available	Non-Papillary	Not Available
[truncated: 133 more columns]

## Sheet: Sheet 1 (3)
sample_id	admin.batch_number	admin.bcr	admin.day_of_dcc_upload	admin.disease_code	admin.file_uuid	admin.month_of_dcc_upload	admin.project_code	admin.year_of_dcc_upload	patient.additional_studies.additional_study.disease_code	patient.additional_studies.additional_study.project_code	patient.age_at_initial_pathologic_diagnosis	patient.anatomic_neoplasm_subdivisions.anatomic_neoplasm_subdivision	patient.axillary_lymph_node_stage_method_type	patient.axillary_lymph_node_stage_other_method_descriptive_text	patient.bcr_patient_barcode	patient.bcr_patient_uuid	patient.breast_cancer_surgery_margin_status	patient.breast_carcinoma_estrogen_receptor_status	patient.breast_carcinoma_immunohistochemistry_er_pos_finding_scale	patient.breast_carcinoma_immunohistochemistry_pos_cell_score	patient.breast_carcinoma_immunohistochemistry_progesterone_receptor_pos_finding_scale	patient.breast_carcinoma_primary_surgical_procedure_name	patient.breast_carcinoma_progesterone_receptor_status	patient.breast_carcinoma_surgical_procedure_name	patient.breast_neoplasm_other_surgical_procedure_descriptive_text	patient.cytokeratin_immunohistochemistry_staining_method_micrometastasis_indicator	patient.day_of_form_completion	patient.days_to_birth	patient.days_to_death	patient.days_to_initial_pathologic_diagnosis	patient.days_to_last_followup	patient.days_to_last_known_alive	patient.distant_metastasis_present_ind2	patient.drugs.drug.bcr_drug_barcode	patient.drugs.drug.bcr_drug_uuid	patient.drugs.drug.clinical_trail_drug_classification	patient.drugs.drug.day_of_form_completion	patient.drugs.drug.days_to_drug_therapy_end	patient.drugs.drug.days_to_drug_therapy_start	patient.drugs.drug.drug_name	patient.drugs.drug.measure_of_response	patient.drugs.drug.month_of_form_completion	patient.drugs.drug.number_cycles	patient.drugs.drug.prescribed_dose	patient.drugs.drug.prescribed_dose_units	patient.drugs.drug.regimen_indication	patient.drugs.drug.regimen_indication_notes	patient.drugs.drug.regimen_number	patient.drugs.drug.route_of_administrations.route_of_administration
TCGA-LQ-A4E4	271.57.0	Nationwide Children's Hospital	22	BRCA	3B796416-C9A6-4B2D-8189-3F53C266EF6E	12	TCGA	2016			73	Right Upper Outer Quadrant	Sentinel lymph node biopsy plus axillary dissection	Not Available	TCGA-LQ-A4E4	4F321D41-3255-46A4-AE0D-1CF39699E624	Not Available	Positive	3 Point Scale	1+	3 Point Scale	Not Evaluated	Positive	Modified Radical Mastectomy	Not Applicable	NO	5	-26883	Not Applicable	0	484	Not Available	Not Available	TCGA-LQ-A4E4-D37612	A6AB6FB7-5552-45E1-9CE2-F1DB3B0752D9	Not Available	5	Not Available	111	Anastrozole	Not Applicable	12	Not Available	Not Available	Not Available	Not Available	Not Applicable	Not Available	Not Available
TCGA-A7-A13D	96.80.0	Nationwide Children's Hospital	22	BRCA	EB26200D-0FA2-4687-B356-C86652208735	12	TCGA	2016	FPPP	TCGA	46	Right Upper Outer Quadrant	Sentinel node biopsy alone	Not Available	TCGA-A7-A13D	8785012f-f73e-4d68-87cf-1d804af32782	Negative	Negative	Not Available	Not Available	Not Available	Lumpectomy	Positive	Lumpectomy	Not Applicable	NO	23	-17070	Not Applicable	0	267	Not Available	Not Available	TCGA-A7-A13D-D8216; TCGA-A7-A13D-D8215	c345ebac-a9ee-49bc-b310-9629cee33830; 559c6d67-c4d2-4b4d-bf0b-b13454988426	Not Available; Not Available	23; 23	155; 155	71; 71	Cytoxan; Taxotere	Not Available; Not Available	2; 2	5; 5	1410-1428; 176-179	mg; mg	ADJUVANT; ADJUVANT	Not Applicable; Not Applicable	1; 1	IV; IV
TCGA-BH-A201	124.81.0	Nationwide Children's Hospital	22	BRCA	268E21E3-3133-4BFC-BBC7-6F14D43D1346	12	TCGA	2016			64	Left	Not Available	Not Available	TCGA-BH-A201	3bf81a9f-abb4-4495-a514-fd3865e13a03	Not Available	Positive	Not Available	Not Available	Not Available	Not Available	Positive	Other	Not Applicable	Not Available	8	-23423	Not Applicable	0	210	Not Available	Not Available
TCGA-AN-A04A	56.91.0	Nationwide Children's Hospital	22	BRCA	40AB4C9F-85CD-4F27-8CAB-05EA6082CA92	12	TCGA	2016			36	Left Lower Inner Quadrant; Left Lower Outer Quadrant	No axillary staging	Not Available	TCGA-AN-A04A	e5aae05a-478e-4a55-a27c-12b2b4be302a	Not Available	Positive	Not Available	1+	Not Available	Modified radical mastectomy	Positive	Simple Mastectomy	Not Applicable	NO	29	-13445	Not Applicable	0	90	Not Available	Not Available
TCGA-D8-A27M	147.76.0	Nationwide Children's Hospital	22	BRCA	23E19394-C354-4FBB-85CB-FD02DC50D9CD	12	TCGA	2016			59	Left Upper Outer Quadrant	Sentinel node biopsy alone	Not Available	TCGA-D8-A27M	ae65baeb-6b78-492a-8c63-bb7e93e83dc2	Not Available	Negative	Not Available	Not Available	Not Available	Not Available	Negative	Modified Radical Mastectomy	Not Applicable	NO	17	-21910	Not Applicable	0	145	Not Available	NO	TCGA-D8-A27M-D29593	0BE1EFFF-4959-45B6-A90D-D5954D024746	Not Available	26	238	84	methotrexate+5 fluorouracil+cyclophosphamide	Not Available	3	6	40+600+100	mg/m2	ADJUVANT	Not Applicable	Not Available	IV
TCGA-A2-A0YF	74.88.0	Nationwide Children's Hospital	22	BRCA	B680A4C5-8CD5-4547-99D3-C3842700BED5	12	TCGA	2016			67	Right	Sentinel node biopsy alone	Not Available	TCGA-A2-A0YF	ae8c77fe-e6c8-44d5-8265-4a38c637bbef	Not Available	Positive	Not Available	0	Not Available	Not Available	Negative	Simple Mastectomy	Not Applicable	YES	2	-24660	Not Applicable	0	289	Not Available	Not Available	TCGA-A2-A0YF-D5507	481c8460-6527-43a9-a403-f39ee68057e2	Not Available	2	Not Available	Not Available	Arimidex	Not Available	12	Not Available	1	mg/day	ADJUVANT	Not Applicable	1	PO
TCGA-E2-A1IL	120.77.0	Nationwide Children's Hospital	22	BRCA	940B52D8-0A70-4493-A436-63AE2608B58E	12	TCGA	2016			78	Left Upper Outer Quadrant	Sentinel node biopsy alone	Not Available	TCGA-E2-A1IL	b63391a0-73f8-4544-9e94-f6529245ca2a	Not Available	Positive	Not Available	Not Available	Not Available	Not Available	Positive	Lumpectomy	Not Applicable	NO	29	-28495	Not Applicable	0	14	Not Available	NO	TCGA-E2-A1IL-D20281	383F11A4-7593-479A-95EA-EBB7ED807F66	Not Available	3	Not Available	64	Arimidex	Not Available	1	Not Available	1	mg/day	ADJUVANT	Not Applicable	1	PO
TCGA-A8-A090	47.98.0	Nationwide Children's Hospital	22	BRCA	59556EDE-1083-42BD-A7C3-6457679465A8	12	TCGA	2016			74	Right	Not Available	Not Available	TCGA-A8-A090	f4b69043-4a67-48e3-a4d1-72a21ae2d175	Not Available	Positive	Not Available	Not Available	Not Available	Not Available	Positive	Other	Not Applicable	Not Available	27	-27121	Not Applicable	0	0	Not Available	Not Available
TCGA-E2-A105	80.84.0	Nationwide Children's Hospital	22	BRCA	672DDBD0-4AEC-48C6-9648-5658FF188682	12	TCGA	2016			79	Left Upper Inner Quadrant	Sentinel node biopsy alone	Not Available	TCGA-E2-A105	b0bcb829-cee0-4247-bb75-093a5bea89ee	Not Available	Positive	Not Available	Not Available	Not Available	Not Available	Positive	Lumpectomy	Not Applicable	NO	11	-28855	Not Applicable	0	1163	Not Available	Not Available	TCGA-E2-A105-D7696	e88c01a6-d3d9-48bf-8e5e-929c0c0c7d9a	Not Available	14	Not Available	65	Arimidex	Not Available	2	Not Available	1	mg/day	ADJUVANT	Not Applicable	1	PO
TCGA-AR-A1AX	96.80.0	Nationwide Children's Hospital	22	BRCA	F4B9C234-B305-48F0-B744-EAB6AA0C0252	12	TCGA	2016			64	Left Upper Inner Quadrant; Left Upper Outer Quadrant	Sentinel lymph node biopsy plus axillary dissection	Not Available	TCGA-AR-A1AX	f72c1d69-da35-459f-8542-59bfd6c09c23	Not Available	Positive	Not Available	Not Available	Not Available	Not Available	Positive	Other	Not Applicable	YES	14	-23507	Not Applicable	0	1103	Not Available	Not Available	TCGA-AR-A1AX-D22145; TCGA-AR-A1AX-D22147; TCGA-AR-A1AX-D22144; TCGA-AR-A1AX-D22143; TCGA-AR-A1AX-D22146; TCGA-AR-A1AX-D22142	8B22C59E-5DAE-4372-A2A9-CD57D6D84D53; B73644E2-BE84-462A-8A8A-7DD3B1096370; 34AD7E93-C4C1-4D25-AB5B-2DB9F3864B85; 9E6B462C-33CD-4914-B565-BF5F728AA385; D3CAF54C-B16D-4B4C-BB7E-85033DB79E0E; EBFA7185-C765-4E3A-95B6-F841E01AD17C	Not Available; Not Available; Not Available; Not Available; Not Available; Not Available	1; 1; 1; 1; 1; 1	482; Not Available; 160; Not Available; 295; Not Available	117; 341; Not Available; 54; 249; 54	Trastuzumab; Letrozole; Paclitaxel; Cytoxan; Exemestane; Doxorubicin	Not Available; Not Available; Not Available; Not Available; Not Available; Not Available	3; 3; 3; 3; 3; 3	Not Available; Not Available; 4; 4; Not Available; 4	2; 2.5; Not Available; Not Available; 25; Not Available	mg/kg; mg/day; Not Available; Not Available; mg/day; Not Available	ADJUVANT; ADJUVANT; ADJUVANT; ADJUVANT; ADJUVANT; ADJUVANT	Not Applicable; Not Applicable; Not Applicable; Not Applicable; Not Applicable; Not Applicable	2; 4; 1; 1; 3; 1	IV; PO; Not Available; Not Available; PO; Not Available
TCGA-EW-A6SA	334.46.0	Nationwide Children's Hospital	22	BRCA	804F99AD-E435-4BA1-8EBA-715AB72D748A	12	TCGA	2016			59	Left; Left Lower Inner Quadrant	Sentinel node biopsy alone	Not Available	TCGA-EW-A6SA	ABA5F46A-E67A-4CD2-9C52-C0686968FF04	Not Available	Positive	Not Available	Not Available	Not Available	Not Available	Negative	Simple Mastectomy	Not Applicable	YES	27	-21623	Not Applicable	0	510	Not Available	Not Available
TCGA-E2-A576	322.50.0	Nationwide Children's Hospital	22	BRCA	3AEA50E4-C91A-470B-A3B5-3072CBB7E063	12	TCGA	2016			69	Left Upper Outer Quadrant	Sentinel node biopsy alone	Not Available	TCGA-E2-A576	F04DCA9E-409B-4300-B11D-12243E5D361D	Not Available	Positive	Not Available	Not Available	Not Available	Not Available	Positive	Lumpectomy	Not Applicable	YES	10	-25350	Not Applicable	0	578	Not Available	Not Available	TCGA-E2-A576-D48243; TCGA-E2-A576-D48244; TCGA-E2-A576-D48245	D025BAD3-CE6C-4A32-8E2E-A500F7284F31; 5706041F-0C16-4D3D-AC37-E6AA13567E0B; 5A282F3D-A833-4F32-B7F1-29B0C86F8E79	Not Available; Not Available; Not Available	10; 10; 10	Not Available; 151; 151	252; 88; 88	Arimidex; Taxotere; Cytoxan	Not Applicable; Unknown; Unknown	9; 9; 9	Not Available; Not Available; Not Available	Not Available; Not Available; Not Available	Not Available; Not Available; Not Available	Not Available; Not Available; Not Available	Not Applicable; Not Applicable; Not Applicable	Not Available; Not Available; Not Available	Not Available; Not Available; Not Available
TCGA-AC-A2FE	185.70.0	Nationwide Children's Hospital	22	BRCA	9BDBA69A-14C1-4912-9257-3F27BAE63E73	12	TCGA	2016			62	Right Upper Outer Quadrant	Sentinel lymph node biopsy plus axillary dissection	Not Available	TCGA-AC-A2FE	F6EEBD4B-B63A-4A9C-92D3-0D954A8A6655	Not Available	Positive	Not Available	Not Available	Not Available	Not Available	Positive	Modified Radical Mastectomy	Not Applicable	NO	3	-22746	Not Applicable	0	791	Not Available	Not Available	TCGA-AC-A2FE-D37368; TCGA-AC-A2FE-D37369; TCGA-AC-A2FE-D37370; TCGA-AC-A2FE-D47779; TCGA-AC-A2FE-D47781; TCGA-AC-A2FE-D47782	B60BCD38-9FFA-43B5-B2C0-C855C05883BB; 516F7FB6-37E9-4E44-AD00-37D688CD51FA; 4DF74C32-567B-4238-B008-44BA2231AC3A; A99BF733-8B3D-4B21-921E-79FDE40A04AF; 8AC64C61-1BA6-4891-B438-AFF91FC30F54; E2A083D8-3A0B-465B-9603-BE32342ACC48	Not Available; Not Available; Not Available; Not Available; Not Available; Not Available	3; 3; 3; 28; 28; 28	173; 173; Not Available; 173; Not Available; Not Available	67; 67; 273; 67; 2516; 2516	Adriamycin; Taxol; Arimidex; Cytoxan; Xeloda; Abraxane	Partial Response; Partial Response; Not Available; Complete Response; Clinical Progressive Disease; Clinical Progressive Disease	12; 12; 12; 8; 8; 8	Not Available; Not Available; Not Available; Not Available; Not Available; Not Available	Not Available; Not Available; Not Available; Not Available; Not Available; Not Available	Not Available; Not Available; Not Available; Not Available; Not Available; Not Available	Not Available; Not Available; Not Available; Not Available; Not Available; Not Available	Not Applicable; Not Applicable; Not Applicable; Not Applicable; Not Applicable; Not Applicable	Not Available; Not Available; Not Available; Not Available; Not Available; Not Available	Not Available; Not Available; Not Available; Not Available; Not Available; Not Available
TCGA-E2-A15F	85.86.0	Nationwide Children's Hospital	22	BRCA	3BFD643F-BE1C-41ED-A3DB-D584D386E5A8	12	TCGA	2016			64	Left Upper Outer Quadrant	Sentinel node biopsy alone	Not Available	TCGA-E2-A15F	ec77a23d-84f5-47e4-bf2a-fa1c03baf3db	Not Available	Positive	3 Point Scale	3+	3 Point Scale	Not Available	Positive	Lumpectomy	Not Applicable	NO	13	-23660	Not Applicable	0	469	Not Available	NO	TCGA-E2-A15F-D18907	1EAC6D1E-0E8F-4AD2-8571-21809FF6F41C	Not Available	10	Not Available	87	Arimidex	Not Available	11	Not Available	1	mg/day	ADJUVANT	Not Applicable	1	PO
TCGA-D8-A1JH	109.89.0	Nationwide Children's Hospital	22	BRCA	088159B5-93E7-4F1C-B3D7-AB4044C70F50	12	TCGA	2016			56	Right Lower Outer Quadrant	Axillary lymph node dissection alone	Not Available	TCGA-D8-A1JH	4d1bf9e6-5837-4aed-b568-92f014ed5a4b	Not Available	Positive	Not Available	Not Available	Not Available	Not Available	Positive	Modified Radical Mastectomy	Not Applicable	Not Available	28	-20497	Not Applicable	0	284	Not Available	Not Available	TCGA-D8-A1JH-D14056	59F08533-A2E2-4306-8DF3-F18CCAA18F58	Not Available	18	Not Available	66	nolvadex	Not Available	7	Not Available	20	mg/day	ADJUVANT	Not Applicable	Not Available	PO
TCGA-AN-A0AR	47.98.0	Nationwide Children's Hospital	22	BRCA	C5AACF94-7079-4926-9D95-68CAD42AB000	12	TCGA	2016			55	Right Upper Inner Quadrant	No axillary staging	Not Available	TCGA-AN-A0AR	ebc460c2-df88-4dc0-a2c0-aca8072b75ad	Not Available	Negative	Not Available	0	Not Available	Not Available	Negative	Modified Radical Mastectomy	Not Applicable	NO	28	-20152	Not Applicable	0	10	Not Available	Not Available
TCGA-EW-A1IZ	109.89.0	Nationwide Children's Hospital	22	BRCA	85E16246-47E0-43C6-8C95-DAAA0A723555	12	TCGA	2016			53	Left Lower Outer Quadrant	Axillary lymph node dissection alone	Not Available	TCGA-EW-A1IZ	c0f88fc5-56b0-4255-bbd1-9a21ced8b37b	Not Available	Positive	3 Point Scale	3+	3 Point Scale	Not Available	Positive	Modified Radical Mastectomy	Not Applicable	NO	11	-19706	Not Applicable	0	260	Not Available	NO	TCGA-EW-A1IZ-D21547; TCGA-EW-A1IZ-D21573; TCGA-EW-A1IZ-D29260; TCGA-EW-A1IZ-D29261	748A06A9-BBDF-473E-A546-C7831FAD5211; 31800857-4883-46B8-B764-56614F4F4DD8; F8E114ED-A2E9-45CF-8C5D-262BC6C1502D; 8F111407-47A7-4A8E-AAFB-EB76FC42375C	Not Available; Not Available; Not Available; Not Available	15; 15; 13; 13	176; Not Available; 176; 176	70; 199; 70; 70	Taxotere; Femara; Adriamycin; Cyclophosphamide	Not Available; Not Available; Not Available; Not Available	2; 2; 3; 3	6; Not Available; 6; 6	139; 2.5; 69; 694	mg; mg/day; mg; mg	ADJUVANT; ADJUVANT; ADJUVANT; ADJUVANT	Not Applicable; Not Applicable; Not Applicable; Not Applicable	TAC; Not Available; TAC; TAC	IV; PO; IV; IV
TCGA-C8-A3M8	202.70.0	Nationwide Children's Hospital	22	BRCA	54D134F4-56DA-4E1F-9A06-AA84E13B5695	12	TCGA	2016			68	Right Upper Outer Quadrant	Axillary lymph node dissection alone	Not Available	TCGA-C8-A3M8	C1E704D6-A33B-4891-90BD-992B0040C075	Not Available	Positive	Not Available	Not Available	Not Available	Not Available	Positive	Modified Radical Mastectomy	Not Applicable	NO	6	-24877	Not Applicable	0	7	Not Available	NO	TCGA-C8-A3M8-D70780	1A0AC881-C2A3-4989-8D7D-837481DF0F5B	Not Available	9	Not Available	79	Tamoxifen	Complete Response	3	Not Available	Not Available	Not Available	Not Available	Not Applicable	Not Available	Not Available
TCGA-AO-A1KO	109.89.0	Nationwide Children's Hospital	22	BRCA	9AAC397F-CB7D-4A5A-9AB6-DB9889EBAD34	12	TCGA	2016			46	Left Upper Outer Quadrant; Left Lower Outer Quadrant; Left	Sentinel lymph node biopsy plus axillary dissection	Not Available	TCGA-AO-A1KO	c25898b4-eb33-42f4-bf3f-bf532a929e7d	Not Available	Positive	4 Point Scale	4+	4 Point Scale	Not Available	Positive	Simple Mastectomy	Not Applicable	YES	1	-16817	Not Applicable	0	448	Not Available	NO	TCGA-AO-A1KO-D9902; TCGA-AO-A1KO-D9900; TCGA-AO-A1KO-D9903; TCGA-AO-A1KO-D9901	6524d129-d2a8-47ca-8d86-a659d0f1289b; 20a6f8cb-e82a-4275-99dd-c1dec8bbf00b; 994fc070-2c81-4aec-ad37-86de8d038e4a; fdaf8481-4ae7-4917-a33f-7f4624338ea8	Not Available; Not Available; Not Available; Not Available	1; 1; 1; 1	160; 160; Not Available; 160	70; 70; 231; 70	Paclitaxel; Cyclophosphamide; Tamoxifen; Doxorubicin	Not Available; Not Available; Not Available; Not Available	4; 4; 4; 4	4; 4; Not Available; 4	175; 600; 20; 60	mg/m2; mg/m2; mg/day; mg/m2	ADJUVANT; ADJUVANT; ADJUVANT; ADJUVANT	Not Applicable; Not Applicable; Not Applicable; Not Applicable	1; 1; 1; 1	IV; IV; PO; IV
TCGA-AN-A0FN	56.91.0	Nationwide Children's Hospital	22	BRCA	3A4E87A0-4BD8-421C-BCF8-963C67D70075	12	TCGA	2016			61	Right Lower Outer Quadrant	Axillary lymph node dissection alone	Not Available	TCGA-AN-A0FN	c2a742fe-3e8b-4210-85a6-7191a1123609	Not Available	Positive	Not Available	1+	Not Available	Not Available	Positive	Modified Radical Mastectomy	Not Applicable	NO	28	-22629	Not Applicable	0	218	Not Available	Not Available
TCGA-EW-A1PD	117.79.0	Nationwide Children's Hospital	22	BRCA	59E18D87-C6C9-4117-ADAC-7DDE235D8818	12	TCGA	2016			61	Right	Sentinel lymph node biopsy plus axillary dissection	Not Available	TCGA-EW-A1PD	4dfc233b-ed03-4825-8089-e04cdee99996	Not Available	Positive	3 Point Scale	3+	3 Point Scale	Not Available	Positive	Modified Radical Mastectomy	Not Applicable	NO	18	-22536	Not Applicable	0	175	Not Available	NO	TCGA-EW-A1PD-D30290; TCGA-EW-A1PD-D30289; TCGA-EW-A1PD-D30291	1681B955-E38A-4793-BD18-B508BA3EC40A; 87DA1EC9-4D7A-47A4-8455-BB95C304B65C; FD142565-E97D-46EE-AB46-9AB855E32A3B	Not Available; Not Available; Not Available	8; 8; 8	217; 405; 217	112; 112; 112	Docetaxel; Trastuzumab; Carboplatin	Not Available; Not Available; Not Available	3; 3; 3	6; 14; 6	145; 500; 669	mg; mg; mg	ADJUVANT; ADJUVANT; ADJUVANT	Not Applicable; Not Applicable; Not Applicable	1; 1; 1	IV; IV; IV
TCGA-AN-A0XN	74.88.0	Nationwide Children's Hospital	22	BRCA	F2B73FDC-1209-4B9E-8A59-2067E65A72B5	12	TCGA	2016			68	Right Upper Inner Quadrant	Not Available	Not Available	TCGA-AN-A0XN	4e3699da-4367-4a43-9d66-a117d3ad460d	Not Available	Negative	Not Available	Not Available	Not Available	Not Available	Positive	Not Available	Not Applicable	Not Available	25	-25029	Not Applicable	0	10	Not Available	NO
TCGA-AO-A03P	47.98.0	Nationwide Children's Hospital	22	BRCA	9894D732-34AC-425E-AD68-FAF30CB8CA92	12	TCGA	2016			54	Right Upper Outer Quadrant; Right	Sentinel lymph node biopsy plus axillary dissection	Not Available	TCGA-AO-A03P	2d4c778c-7f77-4f0a-8261-2086accf15fd	Not Available	Positive	Not Available	2+	Not Available	Not Available	Positive	Lumpectomy	Not Applicable	YES	19	-19724	Not Applicable	0	2576	Not Available	Not Available	TCGA-AO-A03P-D3084; TCGA-AO-A03P-D3083; TCGA-AO-A03P-D3082; TCGA-AO-A03P-D3079; TCGA-AO-A03P-D15460	a2e0b197-c210-47bf-94ae-a6c24311cc17; 9d61ae92-631d-4965-be2d-59cb2d7b83eb; 726efafa-90dd-4a5e-b0fd-4e283d1caebb; fd50d042-4a2a-43d3-9cd4-d7f90dd15f4e; 0431F2EF-29FF-4AD2-A3CC-BF47622615EA	Not Available; Not Available; Not Available; Not Available; Not Available	6; 19; 19; 19; 22	2822; 2839; 2422; 2331; 2881	2451; 2422; 2332; 1918; 2853	BEVACIZUMAB; CAPECITABINE; EXEMESTANE (AROMASIN); LETROZOLE (FEMARA); FULVESTRANT	Not Available; Not Available; Not Available; Not Available; Not Available	9; 9; 9; 9; 8	27; Not Available; Not Available; Not Available; 3	10; 1500; 25; 2.5; 500	mg/kg; mg/day; mg/day; mg/day; mg	RECURRENCE; RECURRENCE; RECURRENCE; RECURRENCE; OTHER, SPECIFY IN NOTES	Not Applicable; Not Applicable; Not Applicable; Not Applicable; Estrogen receptor antagonist in metastatic breast cancer	3; 3; 2; 1; 5	IV; PO; PO; PO; IM
TCGA-AN-A03Y	47.98.0	Nationwide Children's Hospital	22	BRCA	7E5FF110-BD86-469A-BE7D-0865939339DC	12	TCGA	2016			66	Left Upper Outer Quadrant	No axillary staging	Not Available	TCGA-AN-A03Y	a991644b-3ee6-4cda-acf0-e37de48a49fc	Not Available	Positive	Not Available	Not Available	Not Available	Not Available	Positive	Modified Radical Mastectomy	Not Applicable	NO	29	-24232	Not Applicable	0	10	Not Available	Not Available
TCGA-OL-A5D6	288.55.0	Nationwide Children's Hospital	22	BRCA	03B32027-E299-4867-B933-8D6CBDB57165	12	TCGA	2016			71	Left Lower Outer Quadrant	Sentinel node biopsy alone	Not Available	TCGA-OL-A5D6	C3A981C7-F148-4252-BD50-AF8A49EC0DF8	Not Available	Negative	Not Available	Not Available	Not Available	Not Available	Negative	Simple Mastectomy	Not Applicable	Unknown	19	-26052	Not Applicable	0	385	Not Available	Not Available
TCGA-A1-A0SD	85.86.0	Nationwide Children's Hospital	22	BRCA	7B615689-1B5C-4C0C-ACA9-35365CC3C1EF	12	TCGA	2016			59	Left	Sentinel lymph node biopsy plus axillary dissection	Not Available	TCGA-A1-A0SD	c462e422-eb8d-4daf-9897-2a9c6cbd783a	Negative	Positive	Not Available	Not Available	Not Available	Lumpectomy	Positive	Lumpectomy	Not Applicable	Not Available	7	-21793	Not Applicable	0	437	Not Available	Not Available
TCGA-AR-A0TR	72.91.0	Nationwide Children's Hospital	22	BRCA	84291684-8F8F-43A6-92C0-6FB0D704D4FA	12	TCGA	2016			68	Left	Sentinel lymph node biopsy plus axillary dissection	Not Available	TCGA-AR-A0TR	d1703dbd-5c93-4cf2-a4d1-0d90640882bd	Not Available	Positive	Not Available	Not Available	Not Available	Not Available	Positive	Modified Radical Mastectomy	Not Applicable	NO	8	-25190	160	0	Not Available	Not Available	Not Available	TCGA-AR-A0TR-D19370	1D3E42DF-081F-4DA4-927E-03701EF9B270	Not Available	12	160	25	Tamoxifen	Not Available	12	Not Available	20	mg/dL	ADJUVANT	Not Applicable	1	PO
TCGA-AQ-A1H2	109.89.0	Nationwide Children's Hospital	22	BRCA	98841A8C-08EF-4E4D-87F6-71ABBDCEEBC6	12	TCGA	2016			84	Right Upper Outer Quadrant	Axillary lymph node dissection alone	Not Available	TCGA-AQ-A1H2	4d120899-9a80-4736-b097-285e9e261bcb	Not Available	Positive	Not Available	Not Available	Not Available	Not Available	Positive	Modified Radical Mastectomy	Not Applicable	NO	20	-30958	Not Applicable	0	230	Not Available	NO	TCGA-AQ-A1H2-D19898; TCGA-AQ-A1H2-D19899; TCGA-AQ-A1H2-D19897	BB2A1345-F78E-4367-87E6-5C17B4221F19; C7DE7726-8978-4819-B64A-71AE48B4A1FF; 94375318-4D27-4A4B-A198-FD922F5A1BA1	Not Available; Not Available; Not Available	3; 3; 3	462; Not Available; 182	98; 378; 98	Herceptin; Arimidex; Taxol	Not Available; Not Available; Not Available	1; 1; 1	Not Available; Not Available; 12	2; 1; 80	mg/kg; mg/day; mg/m2	ADJUVANT; ADJUVANT; ADJUVANT	Not Applicable; Not Applicable; Not Applicable	1; 1; 1	IV; PO; IV
TCGA-BH-A0EE	56.91.0	Nationwide Children's Hospital	22	BRCA	F2C333EA-7256-4BB1-8FE0-5CA0FAA06326	12	TCGA	2016			68	Right Upper Inner Quadrant; Right	Sentinel node biopsy alone	Not Available	TCGA-BH-A0EE	ca76c6fc-ff30-4833-884d-3a94fe53ff17	Not Available	Negative	Not Available	0	Not Available	Not Available	Negative	Simple Mastectomy	Not Applicable	NO	9	-24850	Not Applicable	0	943	Not Available	Not Available	TCGA-BH-A0EE-D4671; TCGA-BH-A0EE-D4670; TCGA-BH-A0EE-D4672; TCGA-BH-A0EE-D4673	578D5C85-931D-4D7F-A308-7699D8870212; 8B266B9C-45E7-4072-A13E-0146D0834946; 5C2E885D-E1C2-409E-BBF0-05B55F3AF8B7; 03244A97-6A7C-44C9-86DC-65110C599437	Not Available; Not Available; Not Available; Not Available	18; 18; 18; 18	173; 173; 173; 411	47; 47; 47; 47	Docetaxel; Docetaxel; Carboplatin; Trastuzumab	Not Available; Not Available; Not Available; Not Available	11; 11; 11; 11	6; 6; 6; 17	130; 130; 540; 549	mg; mg; mg; mg	ADJUVANT; ADJUVANT; ADJUVANT; ADJUVANT	Not Applicable; Not Applicable; Not Applicable; Not Applicable	1; 1; 1; 1	IV; IV; IV; IV
TCGA-A7-A6VY	338.46.0	Nationwide Children's Hospital	22	BRCA	FF943261-47BF-4F7A-A30E-C50543467925	12	TCGA	2016			48	Right; Right Upper Outer Quadrant	Sentinel lymph node biopsy plus axillary dissection	Not Available	TCGA-A7-A6VY	E8EA576B-EB16-44F7-B241-DAEFC1375388	Not Available	Negative	Not Available	Not Available	Not Available	Not Available	Negative	Lumpectomy	Not Applicable	NO	25	-17640	Not Applicable	0	125	Not Available	Not Available	TCGA-A7-A6VY-D57229; TCGA-A7-A6VY-D57230; TCGA-A7-A6VY-D57231	5D3D1784-E381-460E-B773-DE56BABA6BCF; 2DB83098-CA32-424E-ACFA-3207D2899E95; 5D349A3C-E310-48A5-A0E1-248ABE65246D	Not Available; Not Available; Not Available	6; 6; 6	111; 111; 167	68; 68; 126	Cyclophosphamide; Doxorubicin; Paclitaxel	Complete Response; Complete Response; Complete Response	3; 3; 3	Not Available; Not Available; Not Available	Not Available; Not Available; Not Available	Not Available; Not Available; Not Available	Not Available; Not Available; Not Available	Not Applicable; Not Applicable; Not Applicable	Not Available; Not Available; Not Available	Not Available; Not Available; Not Available
TCGA-A2-A0CX	47.98.0	Nationwide Children's Hospital	22	BRCA	07E09D1C-C972-4C87-93A0-8E84E8961A12	12	TCGA	2016			52	Left	Sentinel node biopsy alone	Not Available	TCGA-A2-A0CX	c744fc13-3aca-4245-9e24-abd368cc8bef	Not Available	Positive	Not Available	Not Available	Not Available	Not Available	Negative	Lumpectomy	Not Applicable	YES	10	-19152	Not Applicable	0	1303	Not Available	Not Available	TCGA-A2-A0CX-D1966; TCGA-A2-A0CX-D1963; TCGA-A2-A0CX-D1962; TCGA-A2-A0CX-D1964; TCGA-A2-A0CX-D1965; TCGA-A2-A0CX-D1967; TCGA-A2-A0CX-D1968	f97daa85-db58-457f-9c18-66c61a97cfcf; dcb6e770-4623-4b7b-81dc-ed8d4d0a0f44; 76481ee3-1221-4453-8712-e377d62dadcc; b6f6197b-da60-4a3c-8ad3-684df50b6dfa; f31ba050-8c08-4914-b20d-75d85501bb13; 7eae7122-ba45-4ed8-86c7-0b0b15f5a9e8; aa0d58a3-07f6-4683-b664-53d0eec5ffcf	Not Available; Not Available; Not Available; Not Available; Not Available; Not Available; Not Available	13; 13; 13; 13; 13; 13; 13	Not Available; 127; 127; 169; 367; Not Available; 1273	601; 64; 64; 148; 162; 686; 1184	Zoladex; Adriamycin; Cytoxan; Taxol; Herceptin; Letrozole; Tamoxifen	Not Available; Not Available; Not Available; Not Available; Not Available; Not Available; Not Available	9; 9; 9; 9; 9; 9; 9	Not Available; 4; 4; 4; Not Available; Not Available; Not Available	3.6; 126; 1250; 165; 200-600; 2.5; 20 mg daily	mg; mg; mg; mg; mg; mg; mg	OTHER, SPECIFY IN NOTES; ADJUVANT; ADJUVANT; ADJUVANT; ADJUVANT; ADJUVANT; ADJUVANT	Given to induce menopause; Not Applicable; Not Applicable; Not Applicable; Not Applicable; Not Applicable; Not Applicable	5; 2; 1; 3; 4; 6; 7	IM; IV; IV; IV; IV; PO; PO
TCGA-EW-A1P1	120.77.0	Nationwide Children's Hospital	22	BRCA	6FB2617D-07DB-4D08-8B20-DB1A1FDF6B77	12	TCGA	2016			68	Right Upper Outer Quadrant	Sentinel lymph node biopsy plus axillary dissection	Not Available	TCGA-EW-A1P1	f2e28af9-c40e-41c4-9e82-205cca38f26a	Not Available	Negative	3 Point Scale	Not Available	3 Point Scale	Not Available	Negative	Lumpectomy	Not Applicable	NO	27	-24923	Not Applicable	0	920	Not Available	YES	TCGA-EW-A1P1-D29234; TCGA-EW-A1P1-D29233; TCGA-EW-A1P1-D29235; TCGA-EW-A1P1-D29275; TCGA-EW-A1P1-D29274; TCGA-EW-A1P1-D29276	48C077A1-8D4D-4F04-9651-C690CC977963; 4741983E-274B-433C-B89D-5BEAE68D4803; F27A496D-E750-4C38-8AB0-8E9458182736; 1C58018D-9EDE-4229-BE75-BAF2AE767EB5; 409B60F9-D4ED-4733-A1F0-318ED27B2FA3; 8A876DD1-A78D-4A4E-ABE0-48E9D87B5018	Not Available; Not Available; Not Available; Not Available; Not Available; Not Available	12; 12; 12; 13; 13; 13	147; 119; 178; 119; 119; 178	140; 77; 157; 77; 77; 157	Taxol; Taxotere; Adriamycin; Cyclophosphamide; Adriamycin; Cyclophosphamide	Not Available; Not Available; Not Available; Not Available; Not Available; Not Available	3; 3; 3; 3; 3; 3	2; 3; 2; 3; 3; 2	144; 131; 108; 875; 88; 1080	mg; mg; mg; mg; mg; mg	ADJUVANT; ADJUVANT; ADJUVANT; ADJUVANT; ADJUVANT; ADJUVANT	Not Applicable; Not Applicable; Not Applicable; Not Applicable; Not Applicable; Not Applicable	Not Available; TAC; AC; TAC; TAC; Not Available	IV; IV; IV; IV; IV; IV
TCGA-AR-A0TZ	72.91.0	Nationwide Children's Hospital	22	BRCA	36D3C384-FFB9-4146-BA5F-EEE155C9B9CB	12	TCGA	2016			43	Left Upper Outer Quadrant	Not Available	Not Available	TCGA-AR-A0TZ	c7c34fd9-3021-45b7-b6ff-30b4196585a8	Not Available	Positive	Not Available	Not Available	Not Available	Not Available	Positive	Modified Radical Mastectomy	Not Applicable	Not Available	7	-15720	Not Applicable	0	2316	Not Available	Not Available	TCGA-AR-A0TZ-D19580; TCGA-AR-A0TZ-D19585; TCGA-AR-A0TZ-D19584; TCGA-AR-A0TZ-D19586; TCGA-AR-A0TZ-D19582	6D665117-F247-42AF-BCEE-58D9E5A8C4AA; DDAECFBE-9A39-40E2-9949-5BA7F0E59972; 12E885E0-147E-493C-80A3-3FC7FA47B11A; 7476015B-5A4D-4FC4-8716-34E766F01ACC; 0D4D40A8-8486-46B8-9F85-FD8B559B4437	Not Available; Not Available; Not Available; Not Available; Not Available	15; 15; 15; 15; 15	Not Available; Not Available; Not Available; Not Available; Not Available	Not Available; Not Available; Not Available; Not Available; Not Available	Doxorubicin; Tamoxifen; Paclitaxel; Not Available; Cytoxan	Not Available; Not Available; Not Available; Not Available; Not Available	12; 12; 12; 12; 12	Not Available; Not Available; Not Available; Not Available; Not Available	Not Available; Not Available; Not Available; Not Available; Not Available	Not Available; Not Available; Not Available; Not Available; Not Available	ADJUVANT; ADJUVANT; ADJUVANT; ADJUVANT; ADJUVANT	Not Applicable; Not Applicable; Not Applicable; Not Applicable; Not Applicable	1; 1; 1; 1; 1	Not Available; Not Available; Not Available; Not Available; Not Available
TCGA-E2-A158	93.87.0	Nationwide Children's Hospital	22	BRCA	0BAD8C97-2056-4987-8C09-FB60F07423E4	12	TCGA	2016			43	Left Upper Inner Quadrant; Left Upper Outer Quadrant	Sentinel node biopsy alone	Not Available	TCGA-E2-A158	a6edb6ca-ae9f-4da7-8ebe-92d83d2987fb	Not Available	Negative	Not Available	Not Available	Not Available	Not Available	Negative	Simple Mastectomy	Not Applicable	NO	7	-15903	Not Applicable	0	450	Not Available	NO	TCGA-E2-A158-D18963; TCGA-E2-A158-D18958; TCGA-E2-A158-D18960; TCGA-E2-A158-D18961	B94489C2-71D2-40FE-86DD-A3E999BF3373; A3051694-896A-4A9D-9178-CA248163F114; 8C16F7B2-EFBC-4B7E-AA40-8A152D0E4F0F; 67C4C12D-8CB3-4ED8-8913-666D05A6057D	Not Available; Not Available; Not Available; Not Available	8; 8; 8; 8	Not Available; 228; 228; 228	450; Not Available; Not Available; Not Available	arimidex; doxorubicin; cytoxan; Taxane	Not Available; Not Available; Not Available; Not Available	11; 11; 11; 11	Not Available; Not Available; Not Available; Not Available	1; Not Available; Not Available; Not Available	mg; Not Available; Not Available; Not Available	ADJUVANT; ADJUVANT; ADJUVANT; ADJUVANT	Not Applicable; Not Applicable; Not Applicable; Not Applicable	3; 1; 1; 2	PO; Not Available; Not Available; Not Available
TCGA-E2-A109	80.84.0	Nationwide Children's Hospital	22	BRCA	87CB2251-2392-4919-AC87-C6CE19062047	12	TCGA	2016			64	Right Upper Outer Quadrant	Sentinel node biopsy alone	Not Available	TCGA-E2-A109	f0787165-6f58-4d67-b510-928eea2c4882	Not Available	Positive	Not Available	Not Available	Not Available	Not Available	Negative	Simple Mastectomy	Not Applicable	NO	11	-23521	Not Applicable	0	1172	Not Available	Not Available	TCGA-E2-A109-D7772; TCGA-E2-A109-D7765; TCGA-E2-A109-D7760; TCGA-E2-A109-D7769; TCGA-E2-A109-D7762; TCGA-E2-A109-D7764; TCGA-E2-A109-D7763; TCGA-E2-A109-D7767	c3820a88-cd09-4aa5-bfb5-d4812af05d33; c11ab503-55a1-4706-8e19-4306df0021b6; 87fba7ad-05d6-4c59-a6de-0c0c59379e51; c186939c-e896-47d0-8370-b151b3b79e00; 596420b7-1032-4b1e-bac4-031b00ef07c2; c755119e-684b-49ba-9d65-985dcde6d41b; 8df90aa0-372a-4649-9663-282c2d48b544; db4b5ad5-5f00-43e8-8a2c-e32766f985ff	Not Available; Not Available; Not Available; Not Available; Not Available; Not Available; Not Available; Not Available	14; 14; 14; 14; 14; 14; 14; 14	Not Available; 685; 215; 807; 209; 608; 300; 734	857; 643; 111; 734; 111; 318; 230; 699	Femara; Aromasin; Cytoxan; Tamoxifen; Adriamycin; Arimidex; Taxol; Femara	Not Available; Not Available; Not Available; Not Available; Not Available; Not Available; Not Available; Not Available	2; 2; 2; 2; 2; 2; 2; 2	Not Available; Not Available; 15; Not Available; 15; Not Available; 6; Not Available	2.5; 25; 60; 20; 24; 1; 367; 2.5	mg/day; mg/day; mg/m2/day; mg/day; mg/m2/day; mg/day; mg; mg/day	ADJUVANT; ADJUVANT; ADJUVANT; ADJUVANT; ADJUVANT; ADJUVANT; ADJUVANT; ADJUVANT	Not Applicable; Not Applicable; Not Applicable; Not Applicable; Not Applicable; Not Applicable; Not Applicable; Not Applicable	6; 3; 1; 5; 1; 2; 1; 4	PO; PO; PO; PO; IV; PO; IV; PO
TCGA-C8-A27B	142.79.0	Nationwide Children's Hospital	22	BRCA	E6A2CB3D-7765-467C-A6AE-728FBFB75A10	12	TCGA	2016			48	Left	Not Available	Not Available	TCGA-C8-A27B	f0d8a1fe-e313-44f1-99cc-b965cbeeff0e	Not Available	Negative	Not Available	Not Available	Not Available	Not Available	Negative	Modified Radical Mastectomy	Not Applicable	Not Available	21	-17763	Not Applicable	0	30	Not Available	Not Available	TCGA-C8-A27B-D70782; TCGA-C8-A27B-D70783; TCGA-C8-A27B-D70784; TCGA-C8-A27B-D70785	DA6B28FB-BAD1-4A40-9E5F-0B1F39CF0496; C4415E67-02A8-44F6-A28B-1ADA98E0EFC9; AB7C57F0-657B-482F-BAD3-11C849B1AD7D; 18D1F0D1-A458-40F2-B27C-6E5C94FED213	Not Available; Not Available; Not Available; Not Available	9; 9; 9; 9	85; 85; 85; 85	62; 62; 62; 62	5-Flourouracil; Cyclophosphamide; Doxorubicin; Taxol	Complete Response; Complete Response; Complete Response; Complete Response	3; 3; 3; 3	Not Available; Not Available; Not Available; Not Available	Not Available; Not Available; Not Available; Not Available	Not Available; Not Available; Not Available; Not Available	Not Available; Not Available; Not Available; Not Available	Not Applicable; Not Applicable; Not Applicable; Not Applicable	Not Available; Not Available; Not Available; Not Available	Not Available; Not Available; Not Available; Not Available
TCGA-E2-A2P5	185.70.0	Nationwide Children's Hospital	22	BRCA	13D741DD-D540-4F3D-B84E-D8F6269A658A	12	TCGA	2016			78	Left	Axillary lymph node dissection alone	Not Available	TCGA-E2-A2P5	F0DE67FF-8967-4FCE-9C12-0E07193285CD	Not Available	Positive	Not Available	Not Available	Not Available	Not Available	Positive	Modified Radical Mastectomy	Not Applicable	NO	19	-28621	Not Applicable	0	326	Not Available	NO	TCGA-E2-A2P5-D33517	BB98F3FD-3E77-42DE-B60F-4556F6BBDBEF	Not Available	5	Not Available	163	Arimidex	Not Applicable	7	Not Available	Not Available	Not Available	Not Available	Not Applicable	Not Available	Not Available
TCGA-A7-A0DB	47.98.0	Nationwide Children's Hospital	22	BRCA	72816BD2-7C5C-4F2D-9079-529B4F248205	12	TCGA	2016	FPPP	TCGA	56	Right	Sentinel lymph node biopsy plus axillary dissection	Not Available	TCGA-A7-A0DB	f130f376-5801-40f9-975d-a7e2f7b5670d	Not Available	Positive	Not Available	Not Available	Not Available	Not Available	Positive	Simple Mastectomy	Not Applicable	YES	4	-20570	Not Applicable	0	141	Not Available	Not Available	TCGA-A7-A0DB-D2932	bcfb5d3f-efe5-4ea8-be83-bee5a5a802a4	Not Available	5	Not Available	141	Arimidex	Not Available	11	Not Available	1	mg	ADJUVANT	Not Applicable	1	PO
TCGA-AR-A1AT	96.80.0	Nationwide Children's Hospital	22	BRCA	4934F76D-BBAC-4EBF-958B-2F58A5E29A1F	12	TCGA	2016			62	Left Upper Outer Quadrant	Sentinel lymph node biopsy plus axillary dissection	Not Available	TCGA-AR-A1AT	4d26dada-5eb7-4d4e-8eb8-f5465c5c3428	Not Available	Positive	Not Available	Not Available	Not Available	Not Available	Positive	Other	Not Applicable	YES	14	-22942	1272	0	Not Available	Not Available	Not Available	TCGA-AR-A1AT-D22153; TCGA-AR-A1AT-D22152; TCGA-AR-A1AT-D22150	46749B9C-613A-40A5-B0CB-44978EEF1A91; 022F99BE-9A3B-44EF-94DE-B304CF259B65; 63B8C39E-9EA4-4B8E-9431-A97DAA709EB4	Not Available; Not Available; Not Available	1; 1; 1	1272; Not Available; Not Available	174; Not Available; Not Available	Anastrozole; Trastuzumab; Not otherwise specified	Not Available; Not Available; Not Available	3; 3; 3	Not Available; Not Available; Not Available	1; Not Available; Not Available	mg/day; Not Available; Not Available	ADJUVANT; ADJUVANT; ADJUVANT	Not Applicable; Not Applicable; Not Applicable	3; 2; 1	PO; Not Available; Not Available
TCGA-AR-A24V	142.79.0	Nationwide Children's Hospital	22	BRCA	C3B609F6-FE93-4AC0-B65B-C59A806C4A67	12	TCGA	2016			52	Right Upper Outer Quadrant	Sentinel lymph node biopsy plus axillary dissection	Not Available	TCGA-AR-A24V	3cb06c7a-f2a8-448b-91a8-dd201bbf2ddd	Not Available	Positive	Not Available	Not Available	Not Available	Not Available	Positive	Other	Not Applicable	YES	29	-19027	Not Applicable	0	1648	Not Available	Not Available	TCGA-AR-A24V-D31619; TCGA-AR-A24V-D31620; TCGA-AR-A24V-D31622; TCGA-AR-A24V-D31623; TCGA-AR-A24V-D31624; TCGA-AR-A24V-D31625	ECA738C2-9571-4A0C-A17D-D3A9713FC600; 076FC6CD-C7E1-47EF-A4D3-A1C9A5B32DB3; C613A54C-32DC-42A4-93AF-B9A4921BBF5D; A9AD5C02-19DC-42F0-B096-8FA618C4F7D3; 22B76231-6512-4D60-8D8E-3E9413F870FA; B34AEFC3-E29F-4CBD-B443-2FEE1DB17665	Not Available; Not Available; Not Available; Not Available; Not Available; Not Available	21; 21; 21; 21; 21; 21	95; 95; 151; 178; 1027; Not Available	53; 53; 109; 109; 193; 1027	Doxorubicin; Cytoxan; Paclitaxel; Bevacizumab; Tamoxifen; Anastrozole	Not Available; Not Available; Not Available; Not Available; Not Available; Not Available	5; 5; 5; 5; 5; 5	Not Available; Not Available; Not Available; Not Available; Not Available; Not Available	Not Available; Not Available; Not Available; Not Available; Not Available; Not Available	Not Available; Not Available; Not Available; Not Available; Not Available; Not Available	Not Available; Not Available; Not Available; Not Available; Not Available; Not Available	Not Applicable; Not Applicable; Not Applicable; Not Applicable; Not Applicable; Not Applicable	Not Available; Not Available; Not Available; Not Available; Not Available; Not Available	Not Available; Not Available; Not Available; Not Available; Not Available; Not Available
TCGA-E9-A1R6	120.77.0	Nationwide Children's Hospital	22	BRCA	720F6984-3D10-4B20-BDBD-06FDC0618EDF	12	TCGA	2016			63	Right Upper Outer Quadrant	Axillary lymph node dissection alone	Not Available	TCGA-E9-A1R6	4842bac3-abaa-4900-871f-f2c3ba6457f5	Not Available	Not Evaluated	Not Available	Not Available	Not Available	Not Available	Not Evaluated	Lumpectomy	Not Applicable	NO	28	-23347	Not Applicable	0	84	Not Available	NO	TCGA-E9-A1R6-D30848	04E8410B-36AD-4102-B74E-60586DD6717C	Not Available	17	Not Available	66	Tamoxifen	Not Available	4	Not Available	20	mg/day	ADJUVANT	Not Applicable	Not Available	PO
TCGA-AC-A8OQ	379.35.0	Nationwide Children's Hospital	22	BRCA	B2A7B142-7468-40EA-BE5E-84ED2474F134	12	TCGA	2016			72	Right Upper Outer Quadrant	Sentinel node biopsy alone	Not Available	TCGA-AC-A8OQ	DFAABD03-2D40-4422-B210-CAF112FF4229	Not Available	Negative	Not Available	Not Available	Not Available	Not Available	Negative	Lumpectomy	Not Applicable	NO	26	-26535	Not Applicable	0	34	Not Available	Not Available
TCGA-A7-A425	255.57.0	Nationwide Children's Hospital	22	BRCA	6C88AFD2-D05B-4979-A7B6-AD4A26F49768	12	TCGA	2016			70	Right	Sentinel lymph node biopsy plus axillary dissection	Not Available	TCGA-A7-A425	A8F5C479-8685-4E2D-BB60-63F1CC651083	Not Available	Positive	3 Point Scale	2+	3 Point Scale	Not Available	Positive	Modified Radical Mastectomy	Not Applicable	YES	5	-25678	Not Applicable	0	293	Not Available	Not Available	TCGA-A7-A425-D36587; TCGA-A7-A425-D36588; TCGA-A7-A425-D36589; TCGA-A7-A425-D41690	7AA4AFE0-6678-4A17-96DE-062AB5E85D67; 65234BE9-7E88-41BF-9163-37261DF76FED; D8A19C0E-E2E4-410F-B480-D1FC1EAEA6CD; 3E02A5A3-AF45-42DE-BF76-E56FAE2440DA	Not Available; Not Available; Not Available; Not Available	5; 5; 5; 26	197; 197; 288; Not Available	127; 127; 211; 378	Adriamycin; Cytoxan; Taxol; Arimidex	Unknown; Unknown; Unknown; Not Applicable	11; 11; 11; 3	Not Available; Not Available; Not Available; Not Available	Not Available; Not Available; Not Available; Not Available	Not Available; Not Available; Not Available; Not Available	Not Available; Not Available; Not Available; Not Available	Not Applicable; Not Applicable; Not Applicable; Not Applicable	Not Available; Not Available; Not Available; Not Available	Not Available; Not Available; Not Available; Not Available
TCGA-AO-A0JA	61.89.0	Nationwide Children's Hospital	22	BRCA	0CEB9A42-E024-4DFC-B792-543B592EDE15	12	TCGA	2016			36	Right Upper Inner Quadrant; Right Lower Inner Quadrant; Right	Sentinel lymph node biopsy plus axillary dissection	Not Available	TCGA-AO-A0JA	86b7b206-8e69-432d-acc9-bccce710955e	Not Available	Positive	Not Available	1+	Not Available	Not Available	Positive	Modified Radical Mastectomy	Not Applicable	NO	19	-13307	Not Applicable	0	346	Not Available	Not Available	TCGA-AO-A0JA-D3170; TCGA-AO-A0JA-D3168; TCGA-AO-A0JA-D3169; TCGA-AO-A0JA-D3167	357e7201-60df-425e-9cab-dd4722ff6b34; 3e3ada60-dd5a-4b4e-8cf2-53587263d938; bdf4593a-cafd-4db8-b132-eb1d37a76eee; 3c735330-523e-41f1-9fad-ef714a373d23	Not Available; Not Available; Not Available; Not Available	19; 19; 19; 19	Not Available; Not Available; Not Available; 242	292; 166; 166; 166	PACLITAXEL; LEUPROLIDE ACETATE (LUPRON); ZOLEDRONIC ACID; TAMOXIFEN	Not Available; Not Available; Not Available; Not Available	9; 9; 9; 9	7; Not Available; 6; Not Available	80; 7.5; 4; 20	mg/m2; mg; mg; mg/day	PROGRESSION; RECURRENCE; RECURRENCE; RECURRENCE	Not Applicable; Not Applicable; Not Applicable; Not Applicable	1; 1; 1; 1	IV; IM; IV; PO
TCGA-C8-A12P	85.86.0	Nationwide Children's Hospital	22	BRCA	1A15D322-3966-4E2C-9C6E-4DAF9EE83C83	12	TCGA	2016			55	Left	Not Available	Not Available	TCGA-C8-A12P	abdc76db-f85e-4337-a57e-6d098789da03	Not Available	Negative	Not Available	Not Available	Not Available	Not Available	Negative	Other	Not Applicable	Not Available	13	-20332	Not Applicable	0	0	Not Available	Not Available
TCGA-AR-A24X	142.79.0	Nationwide Children's Hospital	22	BRCA	2221AACC-78F7-4770-8B5F-F95C53B0148C	12	TCGA	2016			52	Right Upper Inner Quadrant	Sentinel lymph node biopsy plus axillary dissection	Not Available	TCGA-AR-A24X	491d5ebb-e9ab-4b17-acb8-630ff9fef0f2	Not Available	Positive	Not Available	Not Available	Not Available	Not Available	Positive	Simple Mastectomy	Not Applicable	YES	30	-19030	Not Applicable	0	1465	Not Available	Not Available	TCGA-AR-A24X-D31644; TCGA-AR-A24X-D31645; TCGA-AR-A24X-D31646	4A49DB24-6D72-4CF9-A396-F9FEC2E3A3FF; D805353E-47A2-4282-9237-2CAC88D2665E; 5D4ED2DA-2DBA-474E-911D-6EFAE11A411B	Not Available; Not Available; Not Available	21; 21; 21	Not Available; Not Available; 1926	Not Available; Not Available; 130	Doxorubicin; Cytoxan; Tamoxifen	Not Available; Not Available; Not Available	5; 5; 5	Not Available; Not Available; Not Available	Not Available; Not Available; Not Available	Not Available; Not Available; Not Available	Not Available; Not Available; Not Available	Not Applicable; Not Applicable; Not Applicable	Not Available; Not Available; Not Available	Not Available; Not Available; Not Available
TCGA-E9-A1R3	124.81.0	Nationwide Children's Hospital	22	BRCA	CD48E47B-72E0-4299-ACB0-A22F3855FD51	12	TCGA	2016			70	Right Upper Outer Quadrant	Axillary lymph node dissection alone	Not Available	TCGA-E9-A1R3	4922cddc-575c-4b8a-8245-ce5f6876760c	Not Available	Not Evaluated	Not Available	Not Available	Not Available	Not Available	Not Evaluated	Modified Radical Mastectomy	Not Applicable	NO	28	-25693	Not Applicable	0	64	Not Available	NO	TCGA-E9-A1R3-D30823; TCGA-E9-A1R3-D30824; TCGA-E9-A1R3-D30826; TCGA-E9-A1R3-D30822	42526DF7-F5F2-4212-80D8-73443892CEB6; 57C90782-1DBC-41F4-8674-D1FB85B98542; 63FBD160-E49D-4A37-ADC7-7BF300319F6A; 8AAB711A-821D-49F2-97B5-DB26D061A35B	Not Available; Not Available; Not Available; Not Available	17; 17; 17; 17	50; 50; Not Available; 50	41; 41; 45; 41	Methotrexate; Cyclophosphamide; Tamoxifen; 5-Fluorouracil	Not Available; Not Available; Not Available; Not Available	4; 4; 4; 4	1; 1; Not Available; 1	100; 2000; 20; 2000	mg; mg; mg/day; mg	ADJUVANT; ADJUVANT; ADJUVANT; ADJUVANT	Not Applicable; Not Applicable; Not Applicable; Not Applicable	Not Available; Not Available; Not Available; Not Available	IV; IV; PO; IV
TCGA-A8-A085	47.98.0	Nationwide Children's Hospital	22	BRCA	489BC622-728D-4656-944E-FAEF3050AE2A	12	TCGA	2016			44	Left	Not Available	Not Available	TCGA-A8-A085	3c08aabd-d5b5-4bbe-857c-38a7527b2163	Not Available	Positive	Not Available	Not Available	Not Available	Not Available	Positive	Other	Not Applicable	Not Available	27	-16377	Not Applicable	0	1124	Not Available	Not Available	TCGA-A8-A085-D37772	DA0D6313-0886-4A80-817A-6FDF72104A27	n/a	6	Not Available	394	Tamoxifen	Not Applicable	12	Not Available	Not Available	Not Available	Not Available	Not Applicable	Not Available	Not Available
TCGA-E9-A1N8	117.79.0	Nationwide Children's Hospital	22	BRCA	F54629FA-03B1-49E5-B46D-FE842C80758C	12	TCGA	2016			48	Right Upper Outer Quadrant	Axillary lymph node dissection alone	Not Available	TCGA-E9-A1N8	ac075bc0-1b59-4557-beea-541694faee03	Not Available	Negative	Not Available	Not Available	Not Available	Not Available	Not Evaluated	Not Available	Not Applicable	NO	23	-17652	Not Applicable	0	0	Not Available	NO	TCGA-E9-A1N8-D29135; TCGA-E9-A1N8-D29137; TCGA-E9-A1N8-D29138	3D42D744-34FF-4E25-862B-1766D65AE0A2; D95B794D-470B-454C-AD92-C20080A5BB02; 6D5C845C-F385-41B2-ABCB-2CC309BAA5DF	Not Available; Not Available; Not Available	9; 9; 9	107; 107; 107	22; 22; 22	Doxorubicin; 5-Fluorouracil; Cyclophosphane	Not Available; Not Available; Not Available	3; 3; 3	4; 4; 4	80; 800; 800	mg/day; mg/day; mg/day	ADJUVANT; ADJUVANT; ADJUVANT	Not Applicable; Not Applicable; Not Applicable	1; 1; 1	IV; IV; IV
TCGA-BH-A0W3	74.88.0	Nationwide Children's Hospital	22	BRCA	92EE0155-A5D8-4101-91C1-79B6D0A5DF61	12	TCGA	2016			58	Left Upper Inner Quadrant	Not Available	Not Available	TCGA-BH-A0W3	3c612e12-6de8-44fa-a095-805c45474821	Not Available	Positive	Not Available	Not Available	Not Available	Not Available	Positive	Other	Not Applicable	Not Available	14	-21369	Not Applicable	0	180	Not Available	Not Available
TCGA-EW-A1OV	117.79.0	Nationwide Children's Hospital	22	BRCA	06765B8F-72D5-463A-BE3D-83A7DD82728C	12	TCGA	2016			56	Right Lower Outer Quadrant	Sentinel node biopsy alone	Not Available	TCGA-EW-A1OV	ac68d219-5670-4ddd-8df6-8aa7ad59e5c7	Negative	Negative	3 Point Scale	Not Available	3 Point Scale	Modified radical mastectomy	Negative	Lumpectomy	Not Applicable	YES	27	-20764	Not Applicable	0	523	Not Available	NO	TCGA-EW-A1OV-D30309; TCGA-EW-A1OV-D30310; TCGA-EW-A1OV-D30308; TCGA-EW-A1OV-D29120	A35B4531-1DC9-46D1-A861-9056798B1594; D43BD34B-E399-4B01-9711-CFC5C3099BB2; 438AC993-E582-4312-9218-95B3B4AF3C80; 0F1217D3-7BF4-4145-9240-DE1C87BE3F50	Not Available; Not Available; Not Available; Not Available	7; 7; 7; 8	252; 314; 252; 252	203; 273; 203; 203	Epirubicin; Docetaxel; Cyclophosphamide; Fluorouracil	Not Available; Not Available; Not Available; Not Available	3; 3; 3; 3	3; 3; 3; 3	178; 180; 890; 890	mg; mg; mg; mg	ADJUVANT; ADJUVANT; ADJUVANT; ADJUVANT	Not Applicable; Not Applicable; Not Applicable; Not Applicable	1; 1; 1; 1	IV; IV; IV; IV
TCGA-BH-A0H6	61.89.0	Nationwide Children's Hospital	22	BRCA	8BE288CE-BB4C-4F75-BB36-BD3F225F71B9	12	TCGA	2016			82	Right Upper Inner Quadrant; Right Upper Outer Quadrant; Right	No axillary staging	Not Available	TCGA-BH-A0H6	aeb6a3a6-b57a-4c53-90e6-e833777dd2a1	Not Available	Positive	Not Available	3+	Not Available	Not Evaluated	Positive	Other	Not Applicable	NO	10	-30125	Not Applicable	0	747	Not Available	Not Available
TCGA-E2-A1AZ	96.80.0	Nationwide Children's Hospital	22	BRCA	3FCCA35D-A8C6-4A33-8897-CF4CADDBB95F	12	TCGA	2016			63	Left Upper Inner Quadrant	Sentinel node biopsy alone	Not Available	TCGA-E2-A1AZ	89128dba-403f-4a96-bb3b-23ed0d5e2147	Not Available	Negative	3 Point Scale	Not Available	3 Point Scale	Not Available	Negative	Lumpectomy	Not Applicable	NO	25	-23230	Not Applicable	0	1965	Not Available	NO	TCGA-E2-A1AZ-D19468; TCGA-E2-A1AZ-D19476	A7A7027F-58E3-4B34-B912-C6A0C84BECC8; 64F31114-ABD4-4E0D-BAAD-06531F01F8A0	Not Available; Not Available	6; 6	121; 121	61; 61	Adriamycin; Cytoxan	Not Available; Not Available	12; 12	4; 4	115; 1125	mg; mg	ADJUVANT; ADJUVANT	Not Applicable; Not Applicable	1; 1	IV; IV
TCGA-BH-A0HQ	56.91.0	Nationwide Children's Hospital	22	BRCA	70016A04-8B81-4D49-90C8-9569BF1BAE21	12	TCGA	2016			56	Left Upper Outer Quadrant; Left	Sentinel node biopsy alone	Not Available	TCGA-BH-A0HQ	f31c21b6-0f7f-435b-9e24-97c909755c36	Not Available	Positive	Not Available	3+	Not Available	Not Evaluated	Positive	Other	Not Applicable	YES	11	-20719	Not Applicable	0	1121	Not Available	Not Available	TCGA-BH-A0HQ-D4790	BA4DBB81-7F70-4C31-9A0A-D7FEB14DA787	Not Available	17	Not Available	70	Arimidex	Not Available	11	Not Available	1	mg/day	ADJUVANT	Not Applicable	1	PO
TCGA-EW-A1PE	117.79.0	Nationwide Children's Hospital	22	BRCA	08748B98-4164-4103-A719-CE8EF1DB758E	12	TCGA	2016			56	Left Upper Outer Quadrant	Axillary lymph node dissection alone	Not Available	TCGA-EW-A1PE	f3b86c02-09a5-4e97-aa7a-86f13f7cda4b	Not Available	Positive	3 Point Scale	3+	3 Point Scale	Not Available	Positive	Lumpectomy	Not Applicable	NO	27	-20694	Not Applicable	0	107	Not Available	NO	TCGA-EW-A1PE-D30264; TCGA-EW-A1PE-D30263; TCGA-EW-A1PE-D30262; TCGA-EW-A1PE-D30702; TCGA-EW-A1PE-D30261	9419C58F-6F5C-443B-A471-E46D727005DE; DD378684-5C18-47DC-902E-D3280283DAAB; 9592447F-C6E8-43AF-8E6D-A30F6ED75544; 9A2FDA20-E99F-42D4-B233-C6EBD504545D; 12C9B1C5-FC49-432B-BDD4-5492291120CA	Not Available; Not Available; Not Available; Not Available; Not Available	8; 8; 8; 8; 8	174; 111; 111; Not Available; 111	132; 71; 71; 269; 71	Taxotere; Fluorouracil; Cyclophosphamide; Exemestane; Epirubicin	Not Available; Not Available; Not Available; Not Available; Not Available	3; 3; 3; 3; 3	3; 3; 3; Not Available; 3	200; 200; 1000; 25; 1000	mg; mg; mg; mg/day; mg	ADJUVANT; ADJUVANT; ADJUVANT; ADJUVANT; ADJUVANT	Not Applicable; Not Applicable; Not Applicable; Not Applicable; Not Applicable	FEC then T; FEC then T; FEC then T; 2; FEC then T	IV; IV; IV; PO; IV
TCGA-E2-A1IH	109.89.0	Nationwide Children's Hospital	22	BRCA	FFA6746C-9F8C-4DF8-B673-1631FD13F57F	12	TCGA	2016			80	Right Upper Inner Quadrant	Sentinel node biopsy alone	Not Available	TCGA-E2-A1IH	ec0155ab-1b14-498d-8fa9-9f63e3ccb990	Not Available	Positive	Not Available	Not Available	Not Available	Not Available	Positive	Lumpectomy	Not Applicable	NO	28	-29444	Not Applicable	0	658	Not Available	NO	TCGA-E2-A1IH-D19961	ADCF42F6-D220-4FED-B497-03BA85C4304D	Not Available	21	Not Available	32	Aromasin	Not Available	12	Not Available	25	mg/day	ADJUVANT	Not Applicable	1	PO
TCGA-E2-A14W	93.87.0	Nationwide Children's Hospital	22	BRCA	1EEDF7C6-AE8F-4EE1-9C69-32AFC896927F	12	TCGA	2016			78	Left Upper Outer Quadrant	Sentinel node biopsy alone	Not Available	TCGA-E2-A14W	eadb0562-2165-4adb-ad58-018e73f82780	Not Available	Positive	3 Point Scale	Not Available	3 Point Scale	Not Available	Positive	Simple Mastectomy	Not Applicable	NO	25	-28664	Not Applicable	0	834	Not Available	NO	TCGA-E2-A14W-D18806; TCGA-E2-A14W-D18804; TCGA-E2-A14W-D18808; TCGA-E2-A14W-D18811	25E2567F-6AC2-4B0C-BB4C-6288D9260C8F; 44D83D4E-70ED-4A03-8A24-AA0FAF79C3B9; 9A006D8C-5728-4281-81D4-F33365AFA016; 632F839F-82AA-43E0-BC1A-9CFCEB78B2CC	Not Available; Not Available; Not Available; Not Available	4; 4; 4; 4	106; 321; 106; Not Available	43; 43; 43; 169	Cytoxan; Herceptin; Docetaxel; Tamoxifen	Not Available; Not Available; Not Available; Not Available	11; 11; 11; 11	4; 16; 4; Not Available	1122; 585; 140; 20	mg; mg; mg; mg/day	ADJUVANT; ADJUVANT; ADJUVANT; ADJUVANT	Not Applicable; Not Applicable; Not Applicable; Not Applicable	1; 1; 1; 2	IV; IV; IV; PO
TCGA-E9-A1ND	117.79.0	Nationwide Children's Hospital	22	BRCA	3A3597F1-5CFE-4CA1-9DAB-1BB1FC0A2666	12	TCGA	2016			75	Left Upper Outer Quadrant	Axillary lymph node dissection alone	Not Available	TCGA-E9-A1ND	f06f09f3-8133-4a92-ac86-fbe64295e0d8	Not Available	Negative	Not Available	Not Available	Not Available	Not Available	Negative	Not Available	Not Applicable	YES	23	-27400	Not Applicable	0	0	Not Available	NO	TCGA-E9-A1ND-D30738; TCGA-E9-A1ND-D30736	FE127B51-D86A-4837-BD0A-0BE45831808C; C52B4951-6F14-4E15-850F-E75D2A3B32AC	Not Available; Not Available	16; 16	Not Available; 78	31; 31	Aromasin; Tamoxifen	Not Available; Not Available	4; 4	Not Available; Not Available	25; 20	mg/day; mg/day	ADJUVANT; ADJUVANT	Not Applicable; Not Applicable	1; 1	PO; PO
TCGA-AR-A1AR	103.79.0	Nationwide Children's Hospital	22	BRCA	FF03E332-A196-452D-8E5F-3440301F9B41	12	TCGA	2016			50	Left Lower Inner Quadrant	Axillary lymph node dissection alone	Not Available	TCGA-AR-A1AR	eda6d2d5-4199-4f76-a45b-1d0401b4e54c	Not Available	Negative	Not Available	Not Available	Not Available	Not Available	Negative	Lumpectomy	Not Applicable	Not Available	28	-18482	524	0	Not Available	Not Available	Not Available	TCGA-AR-A1AR-D21852; TCGA-AR-A1AR-D21854; TCGA-AR-A1AR-D21853	A68EA7A7-0E11-4956-8188-70EA2C45DECF; 7B4BBD98-19AC-4156-B24A-AE9E584860AB; 8E6652BF-209E-4F74-87AE-371F6CB1244D	Not Available; Not Available; Not Available	27; 27; 27	159; 159; 159	Not Available; Not Available; Not Available	Docetaxel; Not Available; Doxorubicin	Not Available; Not Available; Not Available	2; 2; 2	Not Available; Not Available; Not Available	Not Available; Not Available; Not Available	Not Available; Not Available; Not Available	ADJUVANT; ADJUVANT; ADJUVANT	Not Applicable; Not Applicable; Not Applicable	1; 1; 1	Not Available; Not Available; Not Available
TCGA-EW-A1P6	117.79.0	Nationwide Children's Hospital	22	BRCA	978A77BE-ABA3-46CF-A11F-152C44813620	12	TCGA	2016			64	Right Upper Outer Quadrant	Sentinel lymph node biopsy plus axillary dissection	Not Available	TCGA-EW-A1P6	ee5744c0-a8dc-43f2-abdd-0b5529a3e9fb	Not Available	Positive	3 Point Scale	3+	3 Point Scale	Not Available	Positive	Lumpectomy	Not Applicable	YES	19	-23485	Not Applicable	0	312	Not Available	NO	TCGA-EW-A1P6-D30269; TCGA-EW-A1P6-D30271; TCGA-EW-A1P6-D30270; TCGA-EW-A1P6-D30268; TCGA-EW-A1P6-D30267; TCGA-EW-A1P6-D30273	D3941135-B841-428D-B697-006C00F9A233; 0F16DDBE-E7EC-4A73-AD9D-C03723C57A19; AFDF574F-0437-489B-AD18-43196C2A548A; 3A0A588D-DF4B-450F-A1BD-06F255D551B7; 635E9C0E-99F9-4277-A604-E090DC019E30; B13DE4DD-820A-49D2-AD88-0F26B649546B	Not Available; Not Available; Not Available; Not Available; Not Available; Not Available	7; 7; 7; 7; 7; 7	205; 303; 233; 205; 205; Not Available	162; 254; 233; 162; 162; 444	Cyclophosphamide; Paclitaxel; Docetaxel; Fluorouracil; Epirubicin; Arimidex	Not Available; Not Available; Not Available; Not Available; Not Available; Not Available	3; 3; 3; 3; 3; 3	3; 8; 1; 3; 3; Not Available	870; 131; 164; 870; 172; 1	mg; mg; mg; mg; mg; mg/day	ADJUVANT; ADJUVANT; ADJUVANT; ADJUVANT; ADJUVANT; ADJUVANT	Not Applicable; Not Applicable; Not Applicable; Not Applicable; Not Applicable; Not Applicable	1; 3; 2; 1; 1; 4	IV; IV; IV; IV; IV; PO
TCGA-BH-A0C1	93.87.0	Nationwide Children's Hospital	22	BRCA	C4121BEA-2CCC-4ECE-81DD-566C682EA541	12	TCGA	2016			61	Right	Not Available	Not Available	TCGA-BH-A0C1	d10a4887-373b-4726-a61d-126f950e4a06	Not Available	Positive	Not Available	Not Available	Not Available	Not Available	Positive	Modified Radical Mastectomy	Not Applicable	Not Available	11	-22377	Not Applicable	0	1339	Not Available	YES	TCGA-BH-A0C1-D63401; TCGA-BH-A0C1-D63402	61C5552F-F0F5-40A2-9749-2A2F13D9FFDA; 5104D7EB-AA20-495D-B052-EA95B8DB9658	Not Available; Not Available	7; 7	1167; 1167	119; 119	Adriamycin; Cytoxan	Clinical Progressive Disease; Clinical Progressive Disease	8; 8	Not Available; Not Available	Not Available; Not Available	Not Available; Not Available	Not Available; Not Available	Not Applicable; Not Applicable	Not Available; Not Available	Not Available; Not Available
TCGA-LL-A5YN	296.55.0	Nationwide Children's Hospital	22	BRCA	99E023F3-2656-4DFB-AB35-1FD8DAF30689	12	TCGA	2016			46	Right; Right Upper Inner Quadrant	Sentinel node biopsy alone	Not Available	TCGA-LL-A5YN	EF1B3332-CD7F-41BB-A2D3-2538E7BECC5C	Not Available	Positive	3 Point Scale	3+	3 Point Scale	Not Available	Positive	Lumpectomy	Not Applicable	NO	20	-16884	Not Applicable	0	111	Not Available	Not Available	TCGA-LL-A5YN-D43375; TCGA-LL-A5YN-D43376; TCGA-LL-A5YN-D43377; TCGA-LL-A5YN-D59363	A44314A0-B6F0-45D4-811F-53215A4E052C; 8DF86AE2-2A1A-48D5-B349-97263291088C; C9597303-18A1-441B-99D5-56DE1239A057; 867990D7-24CC-4A86-A294-79C35DFE9907	Not Available; Not Available; Not Available; Not Available	20; 20; 20; 9	166; 166; 421; Not Available	55; 55; 55; 229	Carboplatin; Docetaxel; Trastuzumab; tamoxifen citrate	Unknown; Unknown; Unknown; Not Applicable	5; 5; 5; 5	Not Available; Not Available; Not Available; Not Available	Not Available; Not Available; Not Available; Not Available	Not Available; Not Available; Not Available; Not Available	Not Available; Not Available; Not Available; Not Available	Not Applicable; Not Applicable; Not Applicable; Not Applicable	Not Available; Not Available; Not Available; Not Available	Not Available; Not Available; Not Available; Not Available
TCGA-AC-A5EH	296.55.0	Nationwide Children's Hospital	22	BRCA	0911BEB7-C587-4F92-B2B2-5642CDC2C64D	12	TCGA	2016			76	Left Upper Outer Quadrant	Axillary lymph node dissection alone	Not Available	TCGA-AC-A5EH	D13FB44B-291B-4EA4-920C-142DAA8D1989	Not Available	Positive	Not Available	Not Available	Not Available	Not Available	Negative	Modified Radical Mastectomy	Not Applicable	NO	12	-27964	Not Applicable	0	63	Not Available	Not Available
TCGA-AC-A2QI	185.70.0	Nationwide Children's Hospital	22	BRCA	67183F78-2467-46CF-9620-37A3FA4B6355	12	TCGA	2016			76	Right	Sentinel node biopsy alone	Not Available	TCGA-AC-A2QI	C57835BE-77AB-4CF5-9B23-62C11A7B2EAF	Not Available	Positive	Not Available	Not Available	Not Available	Not Available	Negative	Other	Not Applicable	Not Available	18	-27865	Not Applicable	0	28	Not Available	NO	TCGA-AC-A2QI-D57049; TCGA-AC-A2QI-D57050; TCGA-AC-A2QI-D57051	7AE4D249-9E5B-463E-9352-BB540E0FD3AB; 811FCC91-6880-400D-B7BB-C848DF5A5C23; ED0E149B-307C-4202-9AD7-09B21CE8FAB9	Not Available; Not Available; Not Available	28; 28; 28	275; 275; 275	100; 100; 100	Cytoxan; 5-FU; Methotrexate	Complete Response; Complete Response; Complete Response	2; 2; 2	Not Available; Not Available; Not Available	Not Available; Not Available; Not Available	Not Available; Not Available; Not Available	Not Available; Not Available; Not Available	Not Applicable; Not Applicable; Not Applicable	Not Available; Not Available; Not Available	Not Available; Not Available; Not Available
TCGA-OL-A5D7	288.55.0	Nationwide Children's Hospital	22	BRCA	5D22A0F8-3723-4C88-B397-2F1541413E0F	12	TCGA	2016			70	Left Upper Outer Quadrant	Sentinel node biopsy alone	Not Available	TCGA-OL-A5D7	C8F39325-5382-447C-9291-A6915FC978B8	Not Available	Negative	Not Available	Not Available	Not Available	Not Available	Negative	Lumpectomy	Not Applicable	Unknown	19	-25643	Not Applicable	0	1416	Not Available	Not Available	TCGA-OL-A5D7-D65248; TCGA-OL-A5D7-D65249	3B824D33-1415-4513-BD99-B3D2EB3268E0; 34732C91-371D-4928-9C31-6B8D6A5D76CB	Not Available; Not Available	24; 24	104; 104	41; 41	Cytoxan; Taxotere	Complete Response; Complete Response	9; 9	Not Available; Not Available	Not Available; Not Available	Not Available; Not Available	Not Available; Not Available	Not Applicable; Not Applicable	Not Available; Not Available	Not Available; Not Available
TCGA-A2-A0SU	72.91.0	Nationwide Children's Hospital	22	BRCA	5098B392-3230-49B2-91CC-4197D002A43A	12	TCGA	2016			66	Left	Sentinel node biopsy alone	Not Available	TCGA-A2-A0SU	c632675e-e8af-43cd-8744-5be3754c1c14	Not Available	Positive	Not Available	Not Available	Not Available	Not Available	Positive	Simple Mastectomy	Not Applicable	YES	17	-24219	Not Applicable	0	1352	Not Available	Not Available	TCGA-A2-A0SU-D3989	94ab7027-4e66-4e27-be4f-266bfe28933f	Not Available	17	Not Available	93	Arimidex	Not Available	11	Not Available	Not Available	mg	ADJUVANT	Not Applicable	1	PO
TCGA-B6-A0RQ	85.86.0	Nationwide Children's Hospital	22	BRCA	14D16F8F-31EB-43D1-8772-6C8F28CFB48B	12	TCGA	2016			68	Right Upper Outer Quadrant; Right	Axillary lymph node dissection alone	Not Available	TCGA-B6-A0RQ	caa9b533-24b4-4ecd-9159-c165de049f6a	Negative	Positive	Not Available	Not Available	Not Available	Not Available	Positive	Other	Not Applicable	NO	15	-25010	4267	0	Not Available	Not Available	Not Available
TCGA-E9-A1NI	120.77.0	Nationwide Children's Hospital	22	BRCA	767F2DE9-2FE4-4BA5-8815-27487FE17513	12	TCGA	2016			51	Left Upper Outer Quadrant	Axillary lymph node dissection alone	Not Available	TCGA-E9-A1NI	c65b835a-2d38-4250-a173-0780d2c2cf58	Not Available	Positive	Not Available	Not Available	Not Available	Not Available	Positive	Not Available	Not Applicable	YES	23	-18985	Not Applicable	0	-7	Not Available	NO	TCGA-E9-A1NI-D35022; TCGA-E9-A1NI-D35023; TCGA-E9-A1NI-D35027; TCGA-E9-A1NI-D35028	9DFDBBC7-631F-4C94-A923-948195F59A36; FD81C1FD-32D3-41C2-91E3-B62B8B916AE7; 216067BB-58F6-4991-9A18-2FCE36C80910; D4990B88-4B53-4E5A-A245-788D6F0CB831	Not Available; Not Available; Not Available; Not Available	13; 13; 13; 13	80; 80; 80; Not Available	0; 0; 0; 86	Doxorubicin; Cyclophosphane; 5-Fluorouracil; Tamoxifen	Complete Response; Complete Response; Complete Response; Not Applicable	9; 9; 9; 9	Not Available; Not Available; Not Available; Not Available	Not Available; Not Available; Not Available; Not Available	Not Available; Not Available; Not Available; Not Available	Not Available; Not Available; Not Available; Not Available	Not Applicable; Not Applicable; Not Applicable; Not Applicable	Not Available; Not Available; Not Available; Not Available	Not Available; Not Available; Not Available; Not Available
TCGA-E9-A1RF	136.77.0	Nationwide Children's Hospital	22	BRCA	4DC86321-75E7-4CB4-AD6E-844970BB5481	12	TCGA	2016			68	Left Upper Outer Quadrant	Axillary lymph node dissection alone	Not Available	TCGA-E9-A1RF	c694615c-b1c6-499c-8058-995633ebf948	Not Available	Not Evaluated	Not Available	Not Available	Not Available	Not Available	Not Evaluated	Modified Radical Mastectomy	Not Applicable	NO	2	-25119	Not Applicable	0	38	Not Available	NO	TCGA-E9-A1RF-D30635; TCGA-E9-A1RF-D30636; TCGA-E9-A1RF-D30637; TCGA-E9-A1RF-D30634	BB320C8C-AD02-463F-904A-B4301628BB5B; E24DA2B4-5273-4C8A-A468-E3BCF7FCD214; 90F42AFB-EFAC-4C90-999B-DA0E246EF300; 59D29C9B-773E-49D8-B79E-18BCF84061DC	Not Available; Not Available; Not Available; Not Available	13; 13; 13; 16	194; 194; Not Available; 194	54; 54; 30; 54	Doxorubicin; 5-Fluorouracil; Tamoxifen; Cyclophosphamide	Not Available; Not Available; Not Available; Not Available	4; 4; 4; 4	5; 5; Not Available; 5	100; 1000; 20; 1000	mg; mg; mg/day; mg	ADJUVANT; ADJUVANT; ADJUVANT; ADJUVANT	Not Applicable; Not Applicable; Not Applicable; Not Applicable	Not Available; Not Available; Not Available; Not Available	IV; IV; PO; IV
TCGA-AO-A129	80.84.0	Nationwide Children's Hospital	22	BRCA	7B0AADCB-AC35-433E-8E90-479F7F8E4FE1	12	TCGA	2016			29	Left Lower Outer Quadrant; Left	Axillary lymph node dissection alone	Not Available	TCGA-AO-A129	c70ee5e1-4703-4996-bb5c-f4cca0fb53ba	Not Available	Negative	Not Available	Not Available	Not Available	Not Available	Negative	Modified Radical Mastectomy	Not Applicable	NO	8	-10898	Not Applicable	0	2923	Not Available	Not Available	TCGA-AO-A129-D5950; TCGA-AO-A129-D5947; TCGA-AO-A129-D5949	2c562434-088f-444b-82ca-9ad77b8fdaa2; 592cacd9-a024-4b2d-a780-d45766869b1a; 7a4726f6-1df6-4d6c-af20-b21164882894	Not Available; Not Available; Not Available	10; 10; 10	162; 162; 162	67; 67; 67	Paclitaxel; Cyclophosphamide; Doxorubicin	Not Available; Not Available; Not Available	1; 1; 1	4; 4; 4	175; 600; 60	mg/m2; mg/m2; mg/m2	ADJUVANT; ADJUVANT; ADJUVANT	Not Applicable; Not Applicable; Not Applicable	1; 1; 1	IV; IV; IV
TCGA-E9-A1R0	147.76.0	Nationwide Children's Hospital	22	BRCA	228FB5BF-B0F7-4FE3-AEE6-1B51C35D9911	12	TCGA	2016			58	Left Upper Outer Quadrant	Axillary lymph node dissection alone	Not Available	TCGA-E9-A1R0	f2da1d3f-f226-4c99-a97e-9b26f67d7a5d	Not Available	Not Evaluated	Not Available	Not Available	Not Available	Not Available	Not Evaluated	Not Available	Not Applicable	Not Available	28	-21394	Not Applicable	0	0	Not Available	NO	TCGA-E9-A1R0-D29797; TCGA-E9-A1R0-D29805	62BE4AFA-184B-4008-A0DA-3C7ED6C00EB4; B560F532-8633-49E9-A9C7-AE671251F874	Not Available; Not Available	29; 29	103; 103	36; 36	Cyclophosphamide; Doxorubicin	Not Available; Not Available	3; 3	4; 4	800; 80	mg/day; mg/day	ADJUVANT; ADJUVANT	Not Applicable; Not Applicable	Not Available; Not Available	IV; IV
TCGA-A2-A25F	142.79.0	Nationwide Children's Hospital	22	BRCA	09FCC83B-E424-4D7B-B7DF-21857E773992	12	TCGA	2016			66	Right Upper Outer Quadrant	Sentinel node biopsy alone	Not Available	TCGA-A2-A25F	c836951b-3ffb-4e20-8504-0eccb7d50dd4	Not Available	Negative	Not Available	Not Available	Not Available	Not Available	Positive	Lumpectomy	Not Applicable	YES	26	-24319	Not Applicable	0	114	Not Available	NO	TCGA-A2-A25F-D31195; TCGA-A2-A25F-D31196	891B2981-580C-4A0A-9C41-BED150D2AEB8; D5EBB6A6-DE10-4033-AB1F-6ADA8072684A	Not Available; Not Available	19; 19	212; 212	64; 64	Taxotere; Cytoxan	Not Available; Not Available	4; 4	4; 4	Not Available; Not Available	Not Available; Not Available	ADJUVANT; ADJUVANT	Not Applicable; Not Applicable	1; 2	IV; IV
TCGA-E2-A15D	85.86.0	Nationwide Children's Hospital	22	BRCA	9CB43160-13D4-4B59-89D8-61F6950EE599	12	TCGA	2016			47	Right	Sentinel node biopsy alone	Not Available	TCGA-E2-A15D	c85f080a-1075-41df-959f-1b514a11b3c4	Not Available	Positive	Not Available	Not Available	Not Available	Not Available	Positive	Lumpectomy	Not Applicable	NO	13	-17224	Not Applicable	0	316	Not Available	NO	TCGA-E2-A15D-D18784	39818837-2CB1-402D-AEE7-456C52833C47	Not Available	9	316	111	Tamoxifen	Not Available	11	Not Available	20	mg	ADJUVANT	Not Applicable	1	PO
TCGA-AC-A23G	202.70.0	Nationwide Children's Hospital	22	BRCA	1DBE4CAE-B9B0-42AF-83B3-1B0F61FDCEAB	12	TCGA	2016			76	Right Upper Inner Quadrant	Not Available	Not Available	TCGA-AC-A23G	A721DAC6-0126-476C-B2D4-2DBF7406454B	Not Available	Positive	Not Available	Not Available	Not Available	Not Available	Positive	Other	Not Applicable	Not Available	14	-27934	Not Applicable	0	330	Not Available	NO	TCGA-AC-A23G-D43243; TCGA-AC-A23G-D43244; TCGA-AC-A23G-D43245; TCGA-AC-A23G-D43246	10502588-843C-4F06-BCB5-FC3640306A2F; AD503E66-08BD-4F4E-877D-4D9D499AB832; 24D15948-49E0-4B96-870D-492C786C0937; 8C1BBA20-CDAA-4C57-BAE6-BF46E12CFDE0	Not Available; Not Available; Not Available; Not Available	15; 15; 15; 15	190; 190; 220; Not Available	109; 109; 190; 237	Cytoxan; Adriamycin; Taxol; Arimidex	Complete Response; Complete Response; Complete Response; Complete Response	5; 5; 5; 5	Not Available; Not Available; Not Available; Not Available	Not Available; Not Available; Not Available; Not Available	Not Available; Not Available; Not Available; Not Available	Not Available; Not Available; Not Available; Not Available	Not Applicable; Not Applicable; Not Applicable; Not Applicable	Not Available; Not Available; Not Available; Not Available	Not Available; Not Available; Not Available; Not Available
TCGA-GM-A2DL	177.74.0	Nationwide Children's Hospital	22	BRCA	94880826-2C07-41EB-A3D9-C6F2368E6558	12	TCGA	2016			50	Left Upper Outer Quadrant	Sentinel node biopsy alone	Not Available	TCGA-GM-A2DL	A76774FE-7298-4D68-A2B2-C1BAD93F0C31	Not Available	Positive	Not Available	Not Available	Not Available	Not Available	Positive	Lumpectomy	Not Applicable	YES	29	-18475	Not Applicable	0	2763	Not Available	NO	TCGA-GM-A2DL-D47100; TCGA-GM-A2DL-D47102	64A06228-D44D-48D4-920A-2EF984608DE9; C22DF452-BBBA-49F3-ACF1-E448627C6D68	Not Available; Not Available	22; 22	1989; Not Available	158; 1990	Tamoxifen; Arimidex	Complete Response; Not Applicable	8; 8	Not Available; Not Available	Not Available; Not Available	Not Available; Not Available	Not Available; Not Available	Not Applicable; Not Applicable	Not Available; Not Available	Not Available; Not Available
TCGA-AC-A2QH	177.74.0	Nationwide Children's Hospital	22	BRCA	FC493905-E96A-4FA4-BF99-014F736EE8B3	12	TCGA	2016			58	Right Upper Outer Quadrant	Axillary lymph node dissection alone	Not Available	TCGA-AC-A2QH	67C5F371-3FA9-47C5-8B15-C2DD9ACC8519	Not Available	Negative	Not Available	Not Available	Not Available	Not Available	Negative	Modified Radical Mastectomy	Not Applicable	YES	18	-21488	Not Applicable	0	31	Not Available	NO	TCGA-AC-A2QH-D64102; TCGA-AC-A2QH-D64103; TCGA-AC-A2QH-D64104	35EB8EC6-E1A8-4C43-9FF1-8743A658A8F9; 5555AA7B-5597-4D92-BC2B-20E6EC3BB630; CFAD5F9E-8CC3-430E-A4BC-F6079D09BC84	Not Available; Not Available; Not Available	26; 26; 26	208; 208; 208	94; 94; 94	Cytoxan; Adriamycin; Aloxi	Complete Response; Complete Response; Complete Response	8; 8; 8	Not Available; Not Available; Not Available	Not Available; Not Available; Not Available	Not Available; Not Available; Not Available	Not Available; Not Available; Not Available	Not Applicable; Not Applicable; Not Applicable	Not Available; Not Available; Not Available	Not Available; Not Available; Not Available
TCGA-E2-A1L7	117.79.0	Nationwide Children's Hospital	22	BRCA	02D4D21D-21CF-4845-8164-AE3BA6242952	12	TCGA	2016			40	Right Upper Outer Quadrant	Axillary lymph node dissection alone	Not Available	TCGA-E2-A1L7	791c5768-f0f5-4ab6-86eb-998e5c4b49e3	Not Available	Negative	Not Available	Not Available	Not Available	Not Available	Negative	Modified Radical Mastectomy	Not Applicable	NO	1	-14854	Not Applicable	0	633	Not Available	NO	TCGA-E2-A1L7-D20590; TCGA-E2-A1L7-D20589; TCGA-E2-A1L7-D20592; TCGA-E2-A1L7-D20594; TCGA-E2-A1L7-D20591	36955FD4-89C2-4248-AAA1-8D8CE8F1DA04; B07261AA-1C81-4C97-9D43-2C0E1543ABFF; 0C4583A4-E88D-4BDE-9CB3-9938094B71F8; EAECF0E4-3985-48CF-AB0D-2AC40D9B4036; 42D99A31-F6C7-4E6D-9F04-7D6E1901B392	Not Available; Not Available; Not Available; Not Available; Not Available	12; 12; 12; 12; 12	83; 83; Not Available; Not Available; 153	41; 41; 170; 240; 97	Cyclophosphamide; Doxorubicin; Clodronate; Arimidex; Paclitaxel	Not Available; Not Available; Not Available; Not Available; Not Available	1; 1; 1; 1; 1	4; 4; Not Available; Not Available; 4	1200; 120; 1600; 1; 359	mg; mg; mg/day; mg/day; mg	ADJUVANT; ADJUVANT; ADJUVANT; ADJUVANT; ADJUVANT	Not Applicable; Not Applicable; Not Applicable; Not Applicable; Not Applicable	1; 1; 3; 4; 2	IV; IV; PO; PO; IV
TCGA-AR-A0U0	74.88.0	Nationwide Children's Hospital	22	BRCA	49F3B91D-A06A-4478-8C65-820BFBEC334F	12	TCGA	2016			73	Left Lower Inner Quadrant	Sentinel lymph node biopsy plus axillary dissection	Not Available	TCGA-AR-A0U0	e3c336f5-c32f-4c5d-81fb-e2408ae145b2	Not Available	Negative	Not Available	0	Not Available	Not Available	Negative	Simple Mastectomy	Not Applicable	YES	7	-26993	Not Applicable	0	8	Not Available	Not Available
TCGA-BH-A28O	227.61.0	Nationwide Children's Hospital	22	BRCA	B944C544-5457-49AC-8E2A-6B38236548B2	12	TCGA	2016			50	Right Lower Outer Quadrant	Sentinel node biopsy alone	Not Available	TCGA-BH-A28O	84B7CCF2-8AB3-4B21-96DE-800D231BC072	Not Available	Positive	Not Available	Not Available	Not Available	Not Available	Positive	Other	Not Applicable	NO	2	-18501	Not Applicable	0	324	Not Available	NO	TCGA-BH-A28O-D64238; TCGA-BH-A28O-D64239	CAD6922D-31F1-401F-AAA4-FCD9176D8DE1; 103854BD-AAE1-4387-84DC-33377016C730	Not Available; Not Available	27; 27	430; 430	338; 338	Cytoxan; Doxorubicin	Complete Response; Complete Response	8; 8	Not Available; Not Available	Not Available; Not Available	Not Available; Not Available	Not Available; Not Available	Not Applicable; Not Applicable	Not Available; Not Available	Not Available; Not Available
TCGA-A2-A0D4	47.98.0	Nationwide Children's Hospital	22	BRCA	B113E4F2-A6A5-4B81-9E12-E9B56ED022F9	12	TCGA	2016			37	Left	Axillary lymph node dissection alone	Not Available	TCGA-A2-A0D4	75113445-d2d6-44a0-866c-c9175e6d214b	Not Available	Positive	Not Available	Not Available	Not Available	Not Available	Positive	Lumpectomy	Not Applicable	NO	21	-13805	Not Applicable	0	496	Not Available	Not Available	TCGA-A2-A0D4-D1849; TCGA-A2-A0D4-D1846; TCGA-A2-A0D4-D1845; TCGA-A2-A0D4-D1848	04ba8237-4afb-4363-8a82-459dabc3dae3; dfa2e5c7-323c-4d7a-bd29-45874eb4249b; ccf14e19-fbff-4548-b109-e64aeb37f5b7; 8883ac5c-2a78-4739-b762-eb643646c226	Not Available; Not Available; Not Available; Not Available	22; 22; 22; 22	Not Available; 99; 99; 155	279; 57; 57; 113	Tamoxifen; Adriamycin; Cytoxan; Taxol	Not Available; Not Available; Not Available; Not Available	9; 9; 9; 9	Not Available; 4; 4; 4	20 mg daily; 130; 1304; 380	mg; mg; mg; mg	ADJUVANT; ADJUVANT; ADJUVANT; ADJUVANT	Not Applicable; Not Applicable; Not Applicable; Not Applicable	4; 2; 1; 3	PO; IV; IV; IV
TCGA-AO-A1KQ	109.89.0	Nationwide Children's Hospital	22	BRCA	F34EEE0A-D537-4AF9-B313-93A290E0C1A9	12	TCGA	2016			84	Left Upper Inner Quadrant; Left Upper Outer Quadrant; Left Lower Inner Quadrant; Left	Sentinel lymph node biopsy plus axillary dissection	Not Available	TCGA-AO-A1KQ	d2219a3f-4c55-4dee-9b08-c6f330dd1acf	Not Available	Positive	4 Point Scale	3+	4 Point Scale	Not Available	Positive	Modified Radical Mastectomy	Not Applicable	NO	1	-30859	Not Applicable	0	1519	Not Available	NO	TCGA-AO-A1KQ-D9884	0dd32c09-be32-467e-9a5b-83a6e7f6f713	Not Available	1	Not Available	49	Tamoxifen	Not Available	4	Not Available	20	mg/day	ADJUVANT	Not Applicable	1	PO
TCGA-B6-A0IK	61.89.0	Nationwide Children's Hospital	22	BRCA	539C63A3-061C-4EC0-83FA-D17F8BD2B4C7	12	TCGA	2016			63	Left	Not Available	Not Available	TCGA-B6-A0IK	0491063c-14a7-4104-8002-1459126332f3	Negative	Negative	Not Available	Not Available	Not Available	Modified radical mastectomy	Negative	Lumpectomy	Not Applicable	NO	2	-23150	571	0	Not Available	Not Available	Not Available
TCGA-EW-A6SD	338.46.0	Nationwide Children's Hospital	22	BRCA	F2E0ACE2-719C-4A5D-BCAC-147BBB53CEB1	12	TCGA	2016			32	Left; Left Upper Outer Quadrant	Not Available	Not Available	TCGA-EW-A6SD	42378DBC-A123-4CF9-8502-165E89FDA271	Not Available	Negative	Not Available	Not Available	Not Available	Not Available	Negative	Lumpectomy	Not Applicable	Not Available	14	-12006	Not Applicable	0	1010	Not Available	Not Available	TCGA-EW-A6SD-D71030	8617823B-CDC1-4292-A1A7-F1D9B9ABBA73	Not Available	14	198	86	TCH	Not Available	3	Not Available	Not Available	Not Available	Not Available	Not Applicable	Not Available	Not Available
TCGA-BH-A0B1	61.89.0	Nationwide Children's Hospital	22	BRCA	05AA1BBF-0D53-47F1-A88B-ECA7B9ADE49C	12	TCGA	2016			66	Right Upper Outer Quadrant; Right	Sentinel lymph node biopsy plus axillary dissection	Not Available	TCGA-BH-A0B1	b4e4fea2-b802-4a86-923e-3fcbd3c708fe	Not Available	Positive	Not Available	3+	Not Available	Not Available	Positive	Modified Radical Mastectomy	Not Applicable	NO	3	-24315	Not Applicable	0	1148	Not Available	Not Available	TCGA-BH-A0B1-D15430; TCGA-BH-A0B1-D15432; TCGA-BH-A0B1-D15431; TCGA-BH-A0B1-D15433	1B65710D-8E59-4084-9524-988DEC29A8B3; 03678C40-36FA-410E-8D6E-C971338392FB; 7DBDAF3F-FD88-4F6B-8AD8-B6E6830A8D92; 79FCFCBC-5F07-4265-95FB-659E6537BF46	Not Available; Not Available; Not Available; Not Available	3; 3; 3; 3	232; 311; 232; Not Available	53; 251; 53; 269	Adriamycin; Paclitaxel; Cytoxan; Arimidex	Not Available; Not Available; Not Available; Not Available	11; 11; 11; 11	4; 4; 4; Not Available	Not Available; Not Available; Not Available; 1	Not Available; Not Available; Not Available; mg/day	ADJUVANT; ADJUVANT; ADJUVANT; ADJUVANT	Not Applicable; Not Applicable; Not Applicable; Not Applicable	1; 1; 1; 1	IV; IV; IV; PO
TCGA-A2-A0YM	74.88.0	Nationwide Children's Hospital	22	BRCA	EEB96EDF-3F01-4D4F-84EB-0B53B945C440	12	TCGA	2016			67	Left Upper Outer Quadrant	Other (specify)	Sentinel lymph node biopsy and non-sentinel lymph node biopsy	TCGA-A2-A0YM	5cbf0aea-ebb4-4005-bdd5-14ef2dc6826c	Not Available	Negative	Not Available	Not Available	Not Available	Not Available	Negative	Lumpectomy	Not Applicable	YES	8	-24831	Not Applicable	0	662	Not Available	Not Available
TCGA-A8-A06T	47.98.0	Nationwide Children's Hospital	22	BRCA	0F73CFF4-105A-4D8D-BD64-6F2E2744B823	12	TCGA	2016			75	Left Upper Outer Quadrant	Not Available	Not Available	TCGA-A8-A06T	2c04a2f5-321e-4dea-8e00-268325da65cb	Not Available	Positive	Not Available	Not Available	Not Available	Not Available	Positive	Other	Not Applicable	Not Available	27	-27393	Not Applicable	0	1249	Not Available	Not Available	TCGA-A8-A06T-D37762	686C3C70-6D5F-4633-B169-6268CF0EF5A7	n/a	6	Not Available	0	Anastrozole	Not Applicable	12	Not Available	Not Available	Not Available	Not Available	Not Applicable	Not Available	Not Available
TCGA-AO-A03N	80.84.0	Nationwide Children's Hospital	22	BRCA	8472A047-CE2A-45C4-8F65-5B59B577FE49	12	TCGA	2016			59	Left Upper Inner Quadrant; Left Upper Outer Quadrant; Left	Sentinel lymph node biopsy plus axillary dissection	Not Available	TCGA-AO-A03N	9435447e-d65f-408b-863b-6576b1d652dd	Not Available	Positive	Not Available	1+	Not Available	Not Available	Positive	Modified Radical Mastectomy	Not Applicable	NO	13	-21816	Not Applicable	0	1645	Not Available	Not Available	TCGA-AO-A03N-D6118; TCGA-AO-A03N-D6120; TCGA-AO-A03N-D6114; TCGA-AO-A03N-D6113; TCGA-AO-A03N-D6116; TCGA-AO-A03N-D6117; TCGA-AO-A03N-D6119; TCGA-AO-A03N-D20929; TCGA-AO-A03N-D20930; TCGA-AO-A03N-D20927; TCGA-AO-A03N-D20923; TCGA-AO-A03N-D20931; TCGA-AO-A03N-D20932	bb405d51-df85-4189-a4ab-9692bcadc16d; 4dc6b6e5-f0c5-4dce-8cbc-a61ccc36b856; a849ee00-3092-4cca-a302-6ecb620fb617; bb14e284-9eb3-47cd-b0fa-660a24ff2c7b; e9d527b8-949b-464a-82d8-3c5b5812ce32; 6324b024-c954-4a43-b14e-c5c1a4acb314; 00512901-db10-4833-8adf-5b3734b5d64f; 182B47E5-FF2D-4BD1-A5D1-EBD1C0CDD4C0; C4226DFD-8E7A-4898-ACD6-2E907F30DD99; DC919671-3B3F-4A46-B89C-1B4BB7F356D1; 105C9E04-6F4F-4BC9-…	Not Available; Not Available; Not Available; Not Available; Not Available; Not Available; Not Available; Not Available; Not Available; Not Available; Not Available; Not Available; Not Available	13; 13; 13; 13; 13; 13; 13; 24; 24; 24; 24; 24; 24	820; Not Available; 153; 153; 153; 449; 1007; 1828; 1842; 1762; 1667; Not Available; Not Available	450; 1007; 55; 55; 55; 207; 821; 1814; 1835; 1699; 1639; 1857; 1989	Femara; Tamoxifen; Cyclophosphamide; Doxorubicin; Paclitaxel; Arimidex; Aromasin; Paclitaxel; Gemcitabine; Tesetaxel; Fulvestrant; Vinorelbine; Xgeva	Not Available; Not Available; Not Available; Not Available; Not Available; Not Available; Not Available; Not Available; Not Available; Not Available; Not Available; Not Available; Not Available	1; 1; 1; 1; 1; 1; 1; 1; 1; 1; 1; 1; 1	Not Available; Not Available; 4; 4; 4; Not Available; Not Available; 2; 2; 4; 3; 16; 2	2.5; 20; 600; 60; 175; 1; 25; 80; 800; 27; 250/5; 25; 120	mg/day; mg/day; mg/m2; mg/m2; mg/m2; mg/day; mg/day; mg/m2; mg/m2; mg/m2; mg/mL; mg/m2; mg	ADJUVANT; ADJUVANT; ADJUVANT; ADJUVANT; ADJUVANT; ADJUVANT; ADJUVANT; RECURRENCE; RECURRENCE; RECURRENCE; RECURRENCE; RECURRENCE; PROGRESSION	Not Applicable; Not Applicable; Not Applicable; Not Applicable; Not Applicable; Not Applicable; Not Applicable; Not Applicable; Not Applicable; Not Applicable; Not Applicable; Not Applicable; Not Applicable	2; 2; 1; 1; 1; 2; 2; 10; 11; 9; 8; 12; 13	PO; PO; IV; IV; IV; PO; PO; IV; IV; PO; IM; IV; SC
TCGA-A2-A4RW	271.57.0	Nationwide Children's Hospital	22	BRCA	900C0B48-C293-4066-9A23-B4D8FA785947	12	TCGA	2016			49	Right; Right Upper Outer Quadrant	Axillary lymph node dissection alone	Not Available	TCGA-A2-A4RW	0D146997-CFDC-4587-888C-E876FC455C80	Not Available	Positive	3 Point Scale	3+	3 Point Scale	Not Available	Positive	Modified Radical Mastectomy	Not Applicable	NO	27	-18060	Not Applicable	0	222	Not Available	Not Available
TCGA-OL-A5RY	296.55.0	Nationwide Children's Hospital	22	BRCA	F986E422-5101-4619-AB99-D7A50B51C515	12	TCGA	2016			52	Right	Sentinel node biopsy alone	Not Available	TCGA-OL-A5RY	8360CEC6-DAF6-41C9-9A4F-7FC03C958DCC	Negative	Positive	Not Available	Not Available	Not Available	Mastectomy NOS	Negative	Lumpectomy	Not Applicable	Unknown	16	-19216	Not Applicable	0	429	Not Available	Not Available
TCGA-A7-A0CD	47.98.0	Nationwide Children's Hospital	22	BRCA	8E7C692D-A44E-44A9-873A-AE2E0FC6C725	12	TCGA	2016			66	Left	Sentinel node biopsy alone	Not Available	TCGA-A7-A0CD	09765b0a-94f6-47d2-af56-93368084ac3a	Not Available	Positive	Not Available	Not Available	Not Available	Not Available	Positive	Lumpectomy	Not Applicable	NO	5	-24242	Not Applicable	0	171	Not Available	Not Available	TCGA-A7-A0CD-D4373	94451533-8be6-41aa-a175-9eaa6aae7381	Not Available	2	Not Available	112	Arimidex	Not Available	12	Not Available	1 mg Daily	mg	ADJUVANT	Not Applicable	1	PO
TCGA-E2-A1IG	117.79.0	Nationwide Children's Hospital	22	BRCA	3EC5DB22-A7A6-4AEE-9FD1-5FEF12F77600	12	TCGA	2016			45	Right Upper Inner Quadrant	Sentinel node biopsy alone	Not Available	TCGA-E2-A1IG	bc0bc70f-c6cf-4dbc-9dc3-8b7bc5f381a4	Not Available	Positive	3 Point Scale	Not Available	3 Point Scale	Not Available	Positive	Simple Mastectomy	Not Applicable	NO	28	-16757	Not Applicable	0	755	Not Available	NO	TCGA-E2-A1IG-D19935; TCGA-E2-A1IG-D19936; TCGA-E2-A1IG-D19933; TCGA-E2-A1IG-D19934; TCGA-E2-A1IG-D70393	35DF36F9-799F-4E34-98BB-453D807A55AF; 83E712C3-ABC5-4875-A5A1-4AEBEA1D27BA; 521E6E77-C1C4-4361-8566-1E7AE45D7CC4; 3DAFFE53-CA87-4B06-A70E-1F55782E3964; 86F3FAA8-97CD-4A7E-B217-21DCAB6419BA	Not Available; Not Available; Not Available; Not Available; Not Available	21; 21; 21; 21; 16	150; Not Available; 94; 94; Not Available	108; 234; 52; 52; 1991	Paclitaxel; Tamoxifen; Cyclophosphamide; Doxorubicin; Letrozole	Not Available; Not Available; Not Available; Not Available; Not Applicable	12; 12; 12; 12; 3	4; Not Available; 4; 4; Not Available	290; 20; 990; 99; Not Available	mg; mg/day; mg; mg; Not Available	ADJUVANT; ADJUVANT; ADJUVANT; ADJUVANT; Not Available	Not Applicable; Not Applicable; Not Applicable; Not Applicable; Not Applicable	2; 3; 1; 1; Not Available	IV; PO; IV; IV; Not Available
TCGA-OL-A6VQ	379.35.0	Nationwide Children's Hospital	22	BRCA	F06562A7-C8B0-453E-B86F-FD418B1EFD38	12	TCGA	2016			49	Right	Not Available	Not Available	TCGA-OL-A6VQ	34126CD5-CC38-4198-8582-C14FB5DB7ACB	Negative	Positive	Not Available	Not Available	Not Available	Mastectomy NOS	Positive	Lumpectomy	Not Applicable	Not Available	20	-18151	Not Applicable	0	229	Not Available	Not Available
TCGA-E2-A155	93.87.0	Nationwide Children's Hospital	22	BRCA	06843921-29B7-4397-93C9-2EFEE312390A	12	TCGA	2016			58	Left Upper Inner Quadrant; Left Lower Inner Quadrant	Axillary lymph node dissection alone	Not Available	TCGA-E2-A155	01f50abf-fc15-446e-9d07-edeecc545a32	Not Available	Positive	Not Available	Not Available	Not Available	Not Available	Negative	Modified Radical Mastectomy	Not Applicable	NO	7	-21348	Not Applicable	0	553	Not Available	NO	TCGA-E2-A155-D18962; TCGA-E2-A155-D19107; TCGA-E2-A155-D19105; TCGA-E2-A155-D18944; TCGA-E2-A155-D19111	E7F98449-1AD2-4788-98A9-C1B731F13D28; FF8866DF-0183-4B72-8285-E71C4F120359; 39BFC0D7-45BC-4640-BA13-4397A0A9CE06; C399DF54-62D4-49E4-AB11-5B0008E16218; DFA20391-05F7-4053-9EC5-1BD5F5261968	Not Available; Not Available; Not Available; Not Available; Not Available	8; 8; 8; 8; 8	Not Available; 249; Not Available; Not Available; Not Available	30; Not Available; Not Available; 30; 249	Cytoxan; Tamoxifen; Taxol; Adriamycin; Arimidex	Not Available; Not Available; Not Available; Not Available; Not Available	11; 11; 11; 11; 11	4; Not Available; 12; 4; Not Available	Not Available; 20; Not Available; Not Available; 1	Not Available; mg/day; Not Available; Not Available; mg/day	ADJUVANT; ADJUVANT; ADJUVANT; ADJUVANT; ADJUVANT	Not Applicable; Not Applicable; Not Applicable; Not Applicable; Not Applicable	1; 3; 2; 1; 4	Not Available; PO; Not Available; Not Available; PO
TCGA-C8-A134	85.86.0	Nationwide Children's Hospital	22	BRCA	1C662078-866B-4F61-8383-02F4BB3ED8BF	12	TCGA	2016			52	Left	Axillary lymph node dissection alone	Not Available	TCGA-C8-A134	f1692f4b-ce1b-4fc5-ac55-1022ecae0d1e	Not Available	Negative	Not Available	Not Available	Not Available	Not Available	Negative	Other	Not Applicable	Not Available	15	-19010	Not Applicable	0	14	Not Available	Not Available	TCGA-C8-A134-D70823; TCGA-C8-A134-D70824; TCGA-C8-A134-D70825	1808C5EE-0291-4C9E-9F3F-50A3ECD730CE; 3F5F3438-79BA-43E0-B135-7E37333FD8E2; BD0FF962-3C67-4CB2-880F-11E2B2F8EF7F	Not Available; Not Available; Not Available	9; 9; 9	41; 41; 41	38; 38; 38	5-Flourouracil; Epirubicin; Cyclophosphamide	Complete Response; Complete Response; Complete Response	3; 3; 3	Not Available; Not Available; Not Available	Not Available; Not Available; Not Available	Not Available; Not Available; Not Available	Not Available; Not Available; Not Available	Not Applicable; Not Applicable; Not Applicable	Not Available; Not Available; Not Available	Not Available; Not Available; Not Available
TCGA-AR-A2LE	167.75.0	Nationwide Children's Hospital	22	BRCA	8FCFBBD7-621C-4651-926C-F2629BC30FF0	12	TCGA	2016			69	Right	Sentinel node biopsy alone	Not Available	TCGA-AR-A2LE	E3FCBF94-D3EF-4A37-AA45-5297F96AF9EB	Not Available	Positive	Not Available	Not Available	Not Available	Not Available	Negative	Other	Not Applicable	YES	12	-25499	Not Applicable	0	3913	Not Available	NO	TCGA-AR-A2LE-D37189	D5991C24-5B04-45B5-B05F-7F2C6C1167C2	Not Available	6	1869	17	Tamoxifen	Not Available	12	Not Available	Not Available	Not Available	Not Available	Not Applicable	Not Available	Not Available
TCGA-BH-A0HA	96.80.0	Nationwide Children's Hospital	22	BRCA	720FF635-7D7A-461C-A8EE-FB0FDC28C7DC	12	TCGA	2016			31	Right	Not Available	Not Available	TCGA-BH-A0HA	e666081b-caaf-4e8b-9446-807be71201a5	Not Available	Positive	Not Available	Not Available	Not Available	Not Available	Positive	Other	Not Applicable	Not Available	2	-11379	Not Applicable	0	856	Not Available	NO
TCGA-AR-A0TS	85.86.0	Nationwide Children's Hospital	22	BRCA	93590B77-B018-43E2-B6F4-1066880ED062	12	TCGA	2016			46	Right	Sentinel lymph node biopsy plus axillary dissection	Not Available	TCGA-AR-A0TS	972447aa-4332-47e7-bddd-2eb699dbb664	Not Available	Negative	Not Available	0	Not Available	Not Available	Negative	Lumpectomy	Not Applicable	YES	8	-17141	Not Applicable	0	1138	Not Available	Not Available	TCGA-AR-A0TS-D19189; TCGA-AR-A0TS-D19194; TCGA-AR-A0TS-D19193	6DDD0B18-B972-42FE-81B7-F4D84C27F23E; 3B977891-44ED-474F-973E-0BB631AA37E4; 674B9434-AFDB-4831-BF85-31EAEBAB94D1	Not Available; Not Available; Not Available	12; 12; 12	100; 156; 100	61; 114; 61	Doxorubicin; Paclitaxel; Cytoxan	Not Available; Not Available; Not Available	12; 12; 12	4; 4; 4	60; 175; 600	mg/m2; mg/m2; mg/m2	ADJUVANT; ADJUVANT; ADJUVANT	Not Applicable; Not Applicable; Not Applicable	1; 1; 1	IV; IV; IV
TCGA-A2-A0CO	227.61.0	Nationwide Children's Hospital	22	BRCA	47AFF5DA-8019-4111-BE55-AFA8BED53698	12	TCGA	2016			85	Right	Axillary lymph node dissection alone	Not Available	TCGA-A2-A0CO	8E54232D-D8BB-4612-8B0E-4FEB076A60F9	Not Available	Positive	3 Point Scale	2+	3 Point Scale	Not Evaluated	Positive	Modified Radical Mastectomy	Not Applicable	NO	21	-31404	Not Applicable	0	1468	Not Available	NO	TCGA-A2-A0CO-D33663; TCGA-A2-A0CO-D33664	80B1C97B-8D60-43C3-BDCE-AC0B58A11419; 68699598-6953-48BB-BD8B-76AC54625819	Not Available; Not Available	12; 12	512; Not Available	84; 513	Tamoxifen; Arimidex	Complete Response; Unknown	7; 7	Not Available; Not Available	Not Available; Not Available	Not Available; Not Available	Not Available; Not Available	Not Applicable; Not Applicable	Not Available; Not Available	Not Available; Not Available
TCGA-E2-A572	322.50.0	Nationwide Children's Hospital	22	BRCA	46F146B9-DDC5-4586-87D4-7902F515A533	12	TCGA	2016			72	Left	Axillary lymph node dissection alone	Not Available	TCGA-E2-A572	06EF6E83-5583-45B9-A0BD-EDEA68943083	Not Available	Positive	3 Point Scale	1+	3 Point Scale	Not Available	Positive	Modified Radical Mastectomy	Not Applicable	YES	10	-26399	Not Applicable	0	831	Not Available	Not Available	TCGA-E2-A572-D48249; TCGA-E2-A572-D48250; TCGA-E2-A572-D48251	E2D5FD02-12D8-4B62-B9C9-CF7275EFA17A; D7049B0E-CA68-4603-B147-7FE56C43BF18; 50D48DA4-E3E7-49B4-9DCA-3BDA540825A4	Not Available; Not Available; Not Available	10; 10; 10	133; 200; Not Available	91; 147; 263	Doxorubicin; Taxol; Arimidex	Unknown; Complete Response; Not Applicable	9; 9; 9	Not Available; Not Available; Not Available	Not Available; Not Available; Not Available	Not Available; Not Available; Not Available	Not Available; Not Available; Not Available	Not Applicable; Not Applicable; Not Applicable	Not Available; Not Available; Not Available	Not Available; Not Available; Not Available
TCGA-BH-A28Q	147.76.0	Nationwide Children's Hospital	22	BRCA	4970D2C7-E07C-4A2F-A817-FB7B4B305284	12	TCGA	2016			46	Right	Not Available	Not Available	TCGA-BH-A28Q	32861b48-83f5-43a3-bb54-45215ad2c5d6	Not Available	Positive	Not Available	Not Available	Not Available	Not Available	Positive	Modified Radical Mastectomy	Not Applicable	Not Available	29	-16882	Not Applicable	0	196	Not Available	Not Available
TCGA-E2-A1IO	117.79.0	Nationwide Children's Hospital	22	BRCA	2D0DD59F-79E3-4106-A932-28441EB7D5CE	12	TCGA	2016			37	Right	Sentinel node biopsy alone	Not Available	TCGA-E2-A1IO	71fc8941-4cfb-47ea-a533-873d38f8c95c	Not Available	Positive	3 Point Scale	Not Available	3 Point Scale	Not Available	Positive	Lumpectomy	Not Applicable	NO	29	-13671	Not Applicable	0	498	Not Available	NO	TCGA-E2-A1IO-D20320; TCGA-E2-A1IO-D20319; TCGA-E2-A1IO-D20321	BFC8334A-C530-4EE0-860A-3473046CCE9F; 5CAD1231-055C-4E7F-AA97-689B30AEE887; 07023BDC-054F-4A18-BA92-A01D49FC2F1D	Not Available; Not Available; Not Available	4; 4; 4	147; 147; Not Available	84; 84; 266	Docetaxel; Cyclophosphamide; Tamoxifen	Not Available; Not Available; Not Available	1; 1; 1	4; 4; Not Available	115.5; 924; 20	mg; mg; mg/day	ADJUVANT; ADJUVANT; ADJUVANT	Not Applicable; Not Applicable; Not Applicable	1; 1; 2	IV; IV; PO
TCGA-AQ-A7U7	360.43.0	Nationwide Children's Hospital	22	BRCA	A71A8F5F-0CD6-4629-844F-81050C91451E	12	TCGA	2016			55	Left	Sentinel lymph node biopsy plus axillary dissection	Not Available	TCGA-AQ-A7U7	19015644-9C17-4AE7-A656-0FE8623C04AE	Not Available	Positive	Not Available	Not Available	Not Available	Not Available	Positive	Other	Not Applicable	YES	18	-20239	Not Applicable	0	304	Not Available	Not Available	TCGA-AQ-A7U7-D54378; TCGA-AQ-A7U7-D54381; TCGA-AQ-A7U7-D54382; TCGA-AQ-A7U7-D54385; TCGA-AQ-A7U7-D54386; TCGA-AQ-A7U7-D54387	F857DE6F-EDB7-4A82-8BE1-58094AF4D53A; EBE759A2-2DF0-4B0B-B155-47E54A053E90; 5AC8BA1D-DEBC-48E8-83C5-2866BCF86F9B; 894571F0-1421-4634-8EF3-350800E2C13A; F2C99A5C-0BC4-4921-952F-76BF03F2B539; CCBE1A5B-B0E1-430F-9221-C2B446502EEC	Not Available; Not Available; Not Available; Not Available; Not Available; Not Available	18; 18; 18; 18; 18; 18	193; 193; 193; 165; 193; Not Available	123; 123; 123; 123; 123; 296	Rituximab; Cyclophosphamide; Doxorubicin; Vincristine; Prednisone; Letrozole	Complete Response; Complete Response; Complete Response; Complete Response; Complete Response; Not Applicable	12; 12; 12; 12; 12; 12	Not Available; Not Available; Not Available; Not Available; Not Available; Not Available	Not Available; Not Available; Not Available; Not Available; Not Available; Not Available	Not Available; Not Available; Not Available; Not Available; Not Available; Not Available	Not Available; Not Available; Not Available; Not Available; Not Available; Not Available	Not Applicable; Not Applicable; Not Applicable; Not Applicable; Not Applicable; Not Applicable	Not Available; Not Available; Not Available; Not Available; Not Available; Not Available	Not Available; Not Available; Not Available; Not Available; Not Available; Not Available
TCGA-A1-A0SN	117.79.0	Nationwide Children's Hospital	22	BRCA	991FCC27-32FE-4340-8745-4F5FCAAF45CB	12	TCGA	2016			50	Left	Sentinel lymph node biopsy plus axillary dissection	Not Available	TCGA-A1-A0SN	0dc337fa-da8b-42c4-b9a7-fb76d81c161f	Not Available	Positive	Not Available	Not Available	Not Available	Not Available	Positive	Lumpectomy	Not Applicable	Not Available	23	-18401	Not Applicable	0	1196	Not Available	Not Available	TCGA-A1-A0SN-D12066; TCGA-A1-A0SN-D12067; TCGA-A1-A0SN-D12157	46FC4D8A-2EEC-454B-BC8F-447030B0D761; 6BE7B34C-4BFD-4AFD-B4FA-EF6DFA0CA6D0; 4E133864-9EDE-40C9-91C3-E5E05D9D8545	Not Available; Not Available; Not Available	23; 23; 24	179; 270; 879	87; 179; 179	ac; taxol; herceptin	Not Available; Not Available; Not Available	5; 5; 5	4; Not Available; Not Available	Not Available; Not Available; Not Available	Not Available; Not Available; Not Available	ADJUVANT; ADJUVANT; ADJUVANT	Not Applicable; Not Applicable; Not Applicable	Not Available; Not Available; Not Available	IV; IV; IV
TCGA-AN-A0FD	56.91.0	Nationwide Children's Hospital	22	BRCA	B9DD626D-736C-4C8A-BE15-DF291C50E381	12	TCGA	2016			71	Left Upper Outer Quadrant	Axillary lymph node dissection alone	Not Available	TCGA-AN-A0FD	c6086936-7544-4da0-8c0c-114166848483	Not Available	Positive	Not Available	1+	Not Available	Not Available	Positive	Modified Radical Mastectomy	Not Applicable	NO	20	-26007	Not Applicable	0	196	Not Available	Not Available
TCGA-D8-A1XL	124.81.0	Nationwide Children's Hospital	22	BRCA	DDA881A3-9DC4-478A-9055-C085AA70D1E4	12	TCGA	2016			34	Left Upper Outer Quadrant	Axillary lymph node dissection alone	Not Available	TCGA-D8-A1XL	2b19a6b4-7a17-4452-b4aa-6fc18adc0c3c	Not Available	Positive	Not Available	Not Available	Not Available	Not Available	Positive	Lumpectomy	Not Applicable	Not Available	9	-12668	Not Applicable	0	319	Not Available	NO	TCGA-D8-A1XL-D29992; TCGA-D8-A1XL-D29991	99E79238-A6D7-4960-8534-AC4370815F98; A6E0C004-801E-45BB-AC10-CCEC1557F108	Not Available; Not Available	31; 31	Not Available; 128	250; 65	tamoxiphene+leuporeline+gosereline; doxorubicine+cyclophosphamide+tamoxifen	Not Available; Not Available	3; 3	Not Available; 4	20+11.25+10.8; 100.8+1000.8	mg/day; mg/day	ADJUVANT; ADJUVANT	Not Applicable; Not Applicable	Not Available; Not Available	PO; IV
TCGA-B6-A0IP	56.91.0	Nationwide Children's Hospital	22	BRCA	F74E40CA-FE9D-4D3D-90C0-5356B3B01FB2	12	TCGA	2016			74	Left Upper Outer Quadrant	Axillary lymph node dissection alone	Not Available	TCGA-B6-A0IP	1402082d-25c9-4148-8a1e-f58450b706bb	Not Available	Positive	Not Available	Not Available	Not Available	Not Available	Positive	Modified Radical Mastectomy	Not Applicable	NO	2	-27047	Not Applicable	0	3374	Not Available	Not Available
TCGA-E9-A22A	136.77.0	Nationwide Children's Hospital	22	BRCA	3F888749-B3BB-407D-8A01-C28713965369	12	TCGA	2016			74	Right Lower Outer Quadrant	Axillary lymph node dissection alone	Not Available	TCGA-E9-A22A	4aacbc42-5ac5-4339-b9fa-c6e812084837	Not Available	Positive	Not Available	Not Available	Not Available	Not Available	Negative	Not Available	Not Applicable	YES	2	-27288	Not Applicable	0	0	Not Available	NO	TCGA-E9-A22A-D29838	5D55C0D5-040F-4184-A845-1D4A4FEB2ADC	Not Available	29	Not Available	111	Tamoxifen	Not Available	3	Not Available	20	mg/day	ADJUVANT	Not Applicable	Not Available	PO
TCGA-AR-A0TW	72.91.0	Nationwide Children's Hospital	22	BRCA	7B458107-2E93-412A-BF77-89224343ABF2	12	TCGA	2016			50	Right Upper Outer Quadrant; Right Lower Outer Quadrant	Not Available	Not Available	TCGA-AR-A0TW	8da3d6cf-381b-4d1b-93fa-41fd9d2b2e66	Not Available	Positive	Not Available	Not Available	Not Available	Not Available	Positive	Modified Radical Mastectomy	Not Applicable	Not Available	10	-18263	Not Applicable	0	739	Not Available	Not Available	TCGA-AR-A0TW-D19094; TCGA-AR-A0TW-D19101; TCGA-AR-A0TW-D19103	E7E1F747-7022-4E16-A1E8-F80ECF30503E; 0AA047EB-A95E-4620-BA52-2589D3AE3F8E; AA7EC35A-9A0F-46CC-B59E-CFC2A343EF76	Not Available; Not Available; Not Available	12; 12; 12	111; 111; 167	62; 62; 125	Doxorubicin; Cytoxan; Paclitaxel	Not Available; Not Available; Not Available	12; 12; 12	4; 4; 4	60; 600; 175	mg/m2; mg/m2; mg/m2	ADJUVANT; ADJUVANT; ADJUVANT	Not Applicable; Not Applicable; Not Applicable	1; 1; 1	IV; IV; IV
TCGA-B6-A0RM	72.91.0	Nationwide Children's Hospital	22	BRCA	289904F6-0504-45CB-BE6F-3661BA0704FF	12	TCGA	2016			57	Left	No axillary staging	Not Available	TCGA-B6-A0RM	151f3677-6854-4265-9126-d92c646c67ae	Not Available	Positive	Not Available	Not Available	Not Available	Not Available	Positive	Not Available	Not Applicable	NO	2	-21047	2373	0	Not Available	Not Available	Not Available
TCGA-AN-A0FZ	56.91.0	Nationwide Children's Hospital	22	BRCA	39F0CE12-F6A5-4C67-A071-881F752C8510	12	TCGA	2016			45	Left Upper Outer Quadrant	No axillary staging	Not Available	TCGA-AN-A0FZ	8240c4ae-f878-4882-aa07-7857c7ac52cf	Not Available	Positive	Not Available	Not Available	Not Available	Not Available	Negative	Modified Radical Mastectomy	Not Applicable	NO	29	-16533	Not Applicable	0	10	Not Available	Not Available
TCGA-AN-A0FL	56.91.0	Nationwide Children's Hospital	22	BRCA	4D169CF9-9F41-4082-963D-E275026CA85A	12	TCGA	2016			62	Left Upper Inner Quadrant	Axillary lymph node dissection alone	Not Available	TCGA-AN-A0FL	baf1207d-7d1a-4cad-ba58-62c26be2415e	Not Available	Negative	Not Available	1+	Not Available	Not Available	Negative	Modified Radical Mastectomy	Not Applicable	NO	28	-22805	Not Applicable	0	231	Not Available	Not Available
TCGA-C8-A12Y	93.87.0	Nationwide Children's Hospital	22	BRCA	6E4339CB-A73E-45BB-920D-9F55FA9A21DF	12	TCGA	2016			44	Left	Axillary lymph node dissection alone	Not Available	TCGA-C8-A12Y	298a1710-deb4-4064-a0f2-da32d43aa217	Not Available	Not Evaluated	Not Available	Not Available	Not Available	Not Available	Not Evaluated	Other	Not Applicable	Not Available	13	Not Available	Not Applicable	0	0	Not Available	NO
TCGA-E2-A14V	93.87.0	Nationwide Children's Hospital	22	BRCA	4A81BB26-A0FF-4522-9DE5-57273892EB64	12	TCGA	2016			53	Left Lower Inner Quadrant	Sentinel lymph node biopsy plus axillary dissection	Not Available	TCGA-E2-A14V	3144f1fb-4342-4079-bfe8-940da4bfd88e	Not Available	Positive	3 Point Scale	Not Available	3 Point Scale	Not Available	Positive	Lumpectomy	Not Applicable	NO	6	-19643	Not Applicable	0	748	Not Available	NO	TCGA-E2-A14V-D18889; TCGA-E2-A14V-D18891; TCGA-E2-A14V-D18914; TCGA-E2-A14V-D18872; TCGA-E2-A14V-D18886	AE8D09DE-A05B-4A3B-99CC-4CE7A88E8DF1; 3DFEAA7A-286F-4E35-840E-F22E6ABF302F; BB18FBCE-4921-4FD2-B7C0-CDA67CCD1AF5; AF33F97A-5569-496E-8D09-EE256571D9C4; A22C1AFA-B014-42F4-BAE1-B26AA885A2D4	Not Available; Not Available; Not Available; Not Available; Not Available	1; 7; 7; 7; 7	97; 195; 468; Not Available; 97	55; 118; 118; 304; 55	cyclophosphamide; paclitaxel; lapatinib; arimidex; doxorubicin	Not Available; Not Available; Not Available; Not Available; Not Available	11; 11; 11; 11; 11	4; 4; Not Available; Not Available; 4	1128; 152; 1500; 1; 112	mg; mg; mg/day; mg; mg	ADJUVANT; ADJUVANT; ADJUVANT; ADJUVANT; ADJUVANT	Not Applicable; Not Applicable; Not Applicable; Not Applicable; Not Applicable	1; 2; 2; 3; 1	IV; IV; PO; PO; IV
TCGA-A2-A3XT	234.54.0	Nationwide Children's Hospital	22	BRCA	045DF3D1-1A36-4EDC-AAEF-DCE0C4C0FC7A	12	TCGA	2016			45	Left	Other (specify)	FNA plus axillary lymph node dissection	TCGA-A2-A3XT	C72CB184-462D-4009-9CDB-848782FF8A76	Not Available	Negative	Not Available	Not Available	Not Available	Not Available	Negative	Modified Radical Mastectomy	Not Applicable	NO	17	-16649	Not Applicable	0	2238	Not Available	Not Available	TCGA-A2-A3XT-D34495; TCGA-A2-A3XT-D34496; TCGA-A2-A3XT-D34497	C93B9D6C-DE38-4B66-AA69-C788731E6DA2; 314F8E23-81C1-41B5-BB1D-78A78525EE50; 3E9B81CF-BFAD-4C78-AC24-32461C485692	Not Available; Not Available; Not Available	17; 17; 17	83; 83; 161	35; 35; 97	Cyclophosphamide; Doxorubicin; Docetaxel	Partial Response; Partial Response; Partial Response	8; 8; 8	Not Available; Not Available; Not Available	Not Available; Not Available; Not Available	Not Available; Not Available; Not Available	Not Available; Not Available; Not Available	Not Applicable; Not Applicable; Not Applicable	Not Available; Not Available; Not Available	Not Available; Not Available; Not Available
TCGA-D8-A1Y2	136.77.0	Nationwide Children's Hospital	22	BRCA	2B8945AC-4C8C-4CB6-8245-2080330D55CA	12	TCGA	2016			71	Right Lower Outer Quadrant	Axillary lymph node dissection alone	Not Available	TCGA-D8-A1Y2	c7d7a770-23c0-4310-ab48-1f6152dc2849	Not Available	Positive	Not Available	Not Available	Not Available	Not Available	Positive	Modified Radical Mastectomy	Not Applicable	Not Available	9	-26021	Not Applicable	0	73	Not Available	NO	TCGA-D8-A1Y2-D30087	8706F572-AB8C-430F-9761-2AEFA63F375B	Not Available	2	Not Available	66	Tamoxifen	Not Available	4	Not Available	20	mg/day	ADJUVANT	Not Applicable	Not Available	PO
TCGA-BH-A1FB	109.89.0	Nationwide Children's Hospital	22	BRCA	C1B99098-6A8C-4159-BC53-66624399A4C8	12	TCGA	2016			60	Right	Not Available	Not Available	TCGA-BH-A1FB	ecab16bc-28d5-4c3a-8735-3c785bd047c4	Not Available	Positive	Not Available	Not Available	Not Available	Not Available	Positive	Not Available	Not Applicable	Not Available	7	-21933	3669	0	Not Available	Not Available	Not Available
TCGA-E9-A5UP	296.55.0	Nationwide Children's Hospital	22	BRCA	6DAEFF30-E785-4E41-89B8-8996D59744D0	12	TCGA	2016			63	Left Upper Outer Quadrant	Axillary lymph node dissection alone	Not Available	TCGA-E9-A5UP	A412B374-4D25-491F-B76F-DDAA989ACF59	Not Available	Not Evaluated	Not Available	Not Available	Not Available	Not Available	Not Evaluated	Not Available	Not Applicable	NO	23	-23371	Not Applicable	0	0	Not Available	Not Available	TCGA-E9-A5UP-D57717	DCB3552D-9065-47A4-A78C-6C66D46F8D06	Not Available	21	Not Available	8	Tamoxifen	Not Applicable	3	Not Available	Not Available	Not Available	Not Available	Not Applicable	Not Available	Not Available
TCGA-E2-A14R	85.86.0	Nationwide Children's Hospital	22	BRCA	7C050C49-FF62-4DED-AA2F-8DF53BA24D45	12	TCGA	2016			62	Left	Sentinel lymph node biopsy plus axillary dissection	Not Available	TCGA-E2-A14R	4fba3deb-db94-44b5-a0f2-a575d270779e	Not Available	Negative	Not Available	Not Available	Not Available	Not Available	Negative	Lumpectomy	Not Applicable	NO	6	-22686	Not Applicable	0	845	Not Available	NO	TCGA-E2-A14R-D18840; TCGA-E2-A14R-D18842; TCGA-E2-A14R-D18841; TCGA-E2-A14R-D18839	02D7B362-61D3-42D6-85CD-44CEAFE39454; 4742335F-157B-4689-A300-FE62F824234D; 71BC8838-707A-4B8B-A57B-65DF043E1B53; 1F3203CD-3D0A-40D3-95B5-5B07E4987795	Not Available; Not Available; Not Available; Not Available	24; 24; 24; 24	131; 187; 145; 131	89; 128; 145; 89	Doxorubicin; Paclitaxel (Protein-Bound); Paclitaxel; Cyclophosphamide	Not Available; Not Available; Not Available; Not Available	10; 10; 10; 10	4; 3; 1; 4	143; 610; 413; 1428	mg; mg; mg; mg	ADJUVANT; ADJUVANT; ADJUVANT; ADJUVANT	Not Applicable; Not Applicable; Not Applicable; Not Applicable	1; 3; 2; 1	IV; IV; IV; IV
TCGA-AR-A0U3	74.88.0	Nationwide Children's Hospital	22	BRCA	5AB8A61F-B5A2-4CE7-9A58-FAE6D95754D3	12	TCGA	2016			59	Left Upper Inner Quadrant; Left Upper Outer Quadrant	Sentinel lymph node biopsy plus axillary dissection	Not Available	TCGA-AR-A0U3	c5f00132-1c6b-4337-af6f-596c652665cc	Not Available	Positive	Not Available	Not Available	Not Available	Not Available	Positive	Other	Not Applicable	NO	25	-21755	Not Applicable	0	2317	Not Available	Not Available	TCGA-AR-A0U3-D19028; TCGA-AR-A0U3-D19034; TCGA-AR-A0U3-D19031; TCGA-AR-A0U3-D19033	8B7D25A5-DF6C-4F1F-9018-189E343500BB; 3AB2189D-3925-4831-B00A-1E7791363CF8; 13CF7E01-51DD-4494-8E95-4C20C42A3E50; 0E604F50-B14A-4467-953D-6DDF69361452	Not Available; Not Available; Not Available; Not Available	12; 12; 12; 12	69; 2015; 69; 137	41; 166; 41; 95	Doxorubicin; Anastrozole; Cytoxan; Paclitaxel	Not Available; Not Available; Not Available; Not Available	12; 12; 12; 12	3; Not Available; 3; 4	60; 1; 600; 175	mg/m2; mg/day; mg/m2; mg/m2	ADJUVANT; ADJUVANT; ADJUVANT; ADJUVANT	Not Applicable; Not Applicable; Not Applicable; Not Applicable	1; 2; 1; 1	IV; PO; IV; IV
TCGA-A2-A0CL	85.86.0	Nationwide Children's Hospital	22	BRCA	9A045C4F-19A4-4A36-AC98-DDF385765F95	12	TCGA	2016			37	Right Lower Outer Quadrant	Axillary lymph node dissection alone	Not Available	TCGA-A2-A0CL	5c8983f2-9788-4dfa-971c-3ec457b6166e	Not Available	Positive	Not Available	Not Available	Not Available	Not Evaluated	Positive	Modified Radical Mastectomy	Not Applicable	NO	28	-13556	Not Applicable	0	1827	Not Available	Not Available	TCGA-A2-A0CL-D7408; TCGA-A2-A0CL-D7409; TCGA-A2-A0CL-D7415; TCGA-A2-A0CL-D7411; TCGA-A2-A0CL-D7417; TCGA-A2-A0CL-D7412; TCGA-A2-A0CL-D39784	6e17a5be-5bf0-4bf3-8e88-caab1ca38aed; 7f7f933f-bab0-42a9-b14f-e3b8eaee2866; 9ded5455-e05f-4b38-b10a-0accda9fdabb; 68e80464-73a4-4094-9487-d45dc4d516d7; 8844d562-a5b6-4ebb-9006-a8eba7177d29; c002a4ce-ae2a-4c04-9941-a4fa99d93666; 3CD728D5-9818-47B3-AED9-099463BAC77E	Not Available; Not Available; Not Available; Not Available; Not Available; Not Available; Antimetabolite	31; 31; 31; 31; 31; 31; 1	168; 112; Not Available; 112; Not Available; 504; 168	126; 69; 505; 69; 752; 269; 126	Taxol; Cytoxan; Arimidex; Adriamycin; Zometa; Tamoxifen; Gemcitabine	Not Available; Not Available; Not Available; Not Available; Not Available; Not Available; Complete Response	1; 1; 1; 1; 1; 1; 2	4; 4; Not Available; 4; Not Available; Not Available; Not Available	230-298; 1020; 1; 102; 4; 10; Not Available	mg; mg; mg; mg; mg; mg; Not Available	ADJUVANT; ADJUVANT; ADJUVANT; ADJUVANT; OTHER, SPECIFY IN NOTES; ADJUVANT; Not Available	Not Applicable; Not Applicable; Not Applicable; Not Applicable; Maintenance (for osteopenia); Not Applicable; Not Applicable	1; 2; 5; 3; 6; 4; Not Available	IV; IV; PO; IV; IV; PO; Not Available
TCGA-D8-A1XD	120.77.0	Nationwide Children's Hospital	22	BRCA	72536AA4-155C-495F-AA4E-133A17D66BAE	12	TCGA	2016			36	Left Upper Outer Quadrant	Axillary lymph node dissection alone	Not Available	TCGA-D8-A1XD	c4699748-f01d-4b30-9c74-1ca77fb84ac1	Not Available	Positive	Not Available	Not Available	Not Available	Not Available	Positive	Modified Radical Mastectomy	Not Applicable	NO	16	-13510	Not Applicable	0	155	Not Available	NO
TCGA-EW-A1J2	109.89.0	Nationwide Children's Hospital	22	BRCA	4AFDDC8A-9347-411E-B941-037334ABF06F	12	TCGA	2016			50	Right Lower Inner Quadrant	Sentinel lymph node biopsy plus axillary dissection	Not Available	TCGA-EW-A1J2	a381275f-8858-4793-a8a2-0ca9db7274c8	Not Available	Positive	3 Point Scale	3+	3 Point Scale	Not Available	Positive	Other	Not Applicable	YES	27	-18558	Not Applicable	0	140	Not Available	NO	TCGA-EW-A1J2-D21614; TCGA-EW-A1J2-D21615; TCGA-EW-A1J2-D29266	0BA44965-31D8-40C3-B712-C60B3D7BA6E7; D15551D0-9A3A-448E-9FAF-EEB581FFD077; 7CC33BB1-6AF2-42C9-9E77-17C799E6CB7E	Not Available; Not Available; Not Available	16; 16; 13	140; Not Available; 140	76; 150; 76	Taxotere; Arimidex; Cytoxan	Not Available; Not Available; Not Available	2; 2; 3	4; Not Available; 4	135; 1; 1080	mg; mg/day; mg	ADJUVANT; ADJUVANT; ADJUVANT	Not Applicable; Not Applicable; Not Applicable	TC; Not Available; TC	IV; PO; IV
TCGA-A1-A0SP	72.91.0	Nationwide Children's Hospital	22	BRCA	9433874D-D75A-403D-B560-3614F78E7B74	12	TCGA	2016			40	Right	Axillary lymph node dissection alone	Not Available	TCGA-A1-A0SP	a9bb8159-32f0-454c-a946-b3286a52b9d5	Not Available	Negative	Not Available	Not Available	Not Available	Not Available	Negative	Lumpectomy	Not Applicable	Not Available	6	-14954	Not Applicable	0	584	Not Available	Not Available	TCGA-A1-A0SP-D4489	D44AD8B4-4B21-4F10-A99A-EEB2C92222FD	Not Available	7	173	108	Not Available	Not Available	12	Not Available	Not Available	Not Available	ADJUVANT	Not Applicable	Not Available	IV
TCGA-C8-A278	142.79.0	Nationwide Children's Hospital	22	BRCA	B227517E-B65C-464D-AEE0-0EA336B595B5	12	TCGA	2016			61	Left	Not Available	Not Available	TCGA-C8-A278	65077db7-dd59-4362-9d28-d5a9154e9be0	Not Available	Negative	Not Available	Not Available	Not Available	Not Available	Negative	Other	Not Applicable	Not Available	21	-22598	Not Applicable	0	9	Not Available	Not Available	TCGA-C8-A278-D70993	C2C73BBA-5B7A-4D5E-9026-7C416C68754A	Not Available	12	Not Available	23	Tamoxifen	Discrepancy	3	Not Available	Not Available	Not Available	Not Available	Not Applicable	Not Available	Not Available
TCGA-BH-A1F8	109.89.0	Nationwide Children's Hospital	22	BRCA	FB005B56-AB5B-48F0-B35C-44FE858316D0	12	TCGA	2016			90	Left	Not Available	Not Available	TCGA-BH-A1F8	ee554215-bea2-4268-aaf9-784e68cdb969	Not Available	Positive	Not Available	Not Available	Not Available	Not Available	Positive	Modified Radical Mastectomy	Not Applicable	Not Available	7	-32871	1	0	Not Available	Not Available	Not Available
TCGA-BH-A6R8	338.46.0	Nationwide Children's Hospital	22	BRCA	F35792C1-94C1-439C-8216-F8EA0340A7CE	12	TCGA	2016			46	Left	Not Available	Not Available	TCGA-BH-A6R8	91B09291-5944-4691-A0D8-7D1CCC649B9B	Not Available	Positive	Not Available	Not Available	Not Available	Not Available	Positive	Lumpectomy	Not Applicable	Not Available	13	-16829	Not Applicable	0	293	Not Available	Not Available
TCGA-BH-A0W7	85.86.0	Nationwide Children's Hospital	22	BRCA	2FBF23D4-66B8-461D-A1F6-6FFE6CB494D2	12	TCGA	2016			49	Left Upper Outer Quadrant	Sentinel node biopsy alone	Not Available	TCGA-BH-A0W7	9f80649b-a249-4fb5-97ad-059a30e13fea	Not Available	Positive	Not Available	Not Available	Not Available	Not Available	Positive	Other	Not Applicable	Not Available	15	-17996	Not Applicable	0	558	Not Available	Not Available	TCGA-BH-A0W7-D34074; TCGA-BH-A0W7-D34075; TCGA-BH-A0W7-D34076; TCGA-BH-A0W7-D34077	0A4EE347-EE11-4426-A666-055E6317A805; 1D1011B2-5862-44A0-8E76-C71A08C733ED; 47152466-BCD7-423E-ACBE-8E1CC909F134; F892639C-D682-4FC7-AE4B-6FF21F295085	Not Available; Not Available; Not Available; Not Available	29; 29; 29; 29	138; 138; 1233; 1324	76; 76; 168; 1171	Taxotere; Cytoxan; Tamoxifen; Arimidex	Complete Response; Complete Response; Complete Response; Complete Response	7; 7; 7; 7	Not Available; Not Available; Not Available; Not Available	Not Available; Not Available; Not Available; Not Available	Not Available; Not Available; Not Available; Not Available	Not Available; Not Available; Not Available; Not Available	Not Applicable; Not Applicable; Not Applicable; Not Applicable	Not Available; Not Available; Not Available; Not Available	Not Available; Not Available; Not Available; Not Available
TCGA-A2-A1FW	109.89.0	Nationwide Children's Hospital	22	BRCA	7C60E814-E419-47DA-A57C-3E7026A0E90F	12	TCGA	2016			62	Right Upper Outer Quadrant	Sentinel lymph node biopsy plus axillary dissection	Not Available	TCGA-A2-A1FW	54883111-d475-4515-ba3f-fece8a71e79e	Not Available	Positive	Not Available	Not Available	Not Available	Not Available	Negative	Modified Radical Mastectomy	Not Applicable	NO	11	-22779	Not Applicable	0	221	Not Available	NO	TCGA-A2-A1FW-D11831; TCGA-A2-A1FW-D11823; TCGA-A2-A1FW-D11830; TCGA-A2-A1FW-D20812	1c60eee0-e3cd-4edb-8287-bf56a9f4efa9; 4ea58c35-fcc2-4136-9aa0-752ace9b87e0; 86b10331-62e5-40e8-bdc7-80184a5896d4; 4F2494FD-3934-42BA-8414-FE4FEFF62B75	Not Available; Not Available; Not Available; Not Available	17; 17; 17; 12	154; 154; 245; Not Available	65; 65; 175; 364	Cytoxan; Adriamycin; Taxotere; Femara	Not Available; Not Available; Not Available; Not Available	5; 5; 5; 1	4; 4; 4; Not Available	Not Available; Not Available; Not Available; 2.5	Not Available; Not Available; Not Available; mg	ADJUVANT; ADJUVANT; ADJUVANT; ADJUVANT	Not Applicable; Not Applicable; Not Applicable; Not Applicable	3; 1; 2; 4	IV; IV; IV; PO
TCGA-BH-A0H0	61.89.0	Nationwide Children's Hospital	22	BRCA	6C93CE68-4718-45D9-A859-0A0672C71DB4	12	TCGA	2016			69	Right Upper Outer Quadrant; Right	Sentinel node biopsy alone	Not Available	TCGA-BH-A0H0	96457ebf-ae88-41f4-97e5-cdc3163418aa	Not Available	Positive	Not Available	2+	Not Available	Not Evaluated	Positive	Other	Not Applicable	NO	10	-25223	Not Applicable	0	461	Not Available	Not Available	TCGA-BH-A0H0-D4700	A14326DB-605D-438E-8A8A-4F5740293909	Not Available	17	Not Available	67	ARIMIDEX	Not Available	11	Not Available	1	mg/day	ADJUVANT	Not Applicable	1	PO
TCGA-BH-A0H9	61.89.0	Nationwide Children's Hospital	22	BRCA	A040A41B-FD2B-4AC4-9DBC-436F5ECCE24A	12	TCGA	2016			69	Right Upper Outer Quadrant; Right	Sentinel node biopsy alone	Not Available	TCGA-BH-A0H9	0f64edec-0f1f-4025-8a53-75f9534f7828	Not Available	Positive	Not Available	1+	Not Available	Not Evaluated	Positive	Other	Not Applicable	NO	17	-25289	Not Applicable	0	1247	Not Available	Not Available	TCGA-BH-A0H9-D4699	DA3E47E4-D137-485D-BB51-268013C132C2	Not Available	17	Not Available	101	Arimidex	Not Available	11	Not Available	1	mg/day	ADJUVANT	Not Applicable	1	PO
TCGA-A8-A07I	47.98.0	Nationwide Children's Hospital	22	BRCA	E3712A14-8FEC-40EE-9D36-79ACA5650469	12	TCGA	2016			69	Left Upper Outer Quadrant	Not Available	Not Available	TCGA-A8-A07I	566792ae-f853-4a47-856d-f02cdcfcb18a	Not Available	Positive	Not Available	Not Available	Not Available	Not Available	Negative	Other	Not Applicable	Not Available	27	-25263	Not Applicable	0	426	Not Available	Not Available	TCGA-A8-A07I-D37873; TCGA-A8-A07I-D37874; TCGA-A8-A07I-D37875; TCGA-A8-A07I-D37876; TCGA-A8-A07I-D37877; TCGA-A8-A07I-D37878	2E3715CB-3802-4392-A7FD-4A36AE0E3D43; DEE16E8F-6322-49BB-8B56-D708F62283F3; D9C7F7BE-AA3C-45E5-B2B3-272DA8642C88; AF49DCB1-E14E-4848-9903-7D13E60573C7; 4626641D-270B-4338-980A-D4A594F94997; 5488CE4C-EA04-476A-AA6B-6FE37646BC75	Not Available; Not Available; Not Available; Not Available; Not Available; Not Available	6; 6; 6; 6; 6; 6	122; 122; 122; 183; Not Available; 334	61; 61; 61; 122; 183; 183	5-Fluorouracil; Epirubicin; Cyclophosphamide; Docetaxel; Exemestane; Trastuzumab	Complete Response; Complete Response; Complete Response; Complete Response; Clinical Progressive Disease; Complete Response	12; 12; 12; 12; 12; 12	Not Available; Not Available; Not Available; Not Available; Not Available; Not Available	Not Available; Not Available; Not Available; Not Available; Not Available; Not Available	Not Available; Not Available; Not Available; Not Available; Not Available; Not Available	Not Available; Not Available; Not Available; Not Available; Not Available; Not Available	Not Applicable; Not Applicable; Not Applicable; Not Applicable; Not Applicable; Not Applicable	Not Available; Not Available; Not Available; Not Available; Not Available; Not Available	Not Available; Not Available; Not Available; Not Available; Not Available; Not Available
TCGA-B6-A0IE	56.91.0	Nationwide Children's Hospital	22	BRCA	65D24304-E7AA-4F22-8323-1153CAE0C885	12	TCGA	2016			38	Left Upper Outer Quadrant; Left	Axillary lymph node dissection alone	Not Available	TCGA-B6-A0IE	3f834fa7-6d7b-4b85-98c0-5c55d55b6c95	Negative	Negative	Not Available	Not Available	Not Available	Not Available	Negative	Other	Not Applicable	NO	2	-13982	1993	0	Not Available	Not Available	Not Available
TCGA-A2-A0EQ	56.91.0	Nationwide Children's Hospital	22	BRCA	16F3C4D5-8148-413A-A09B-8536140E3DE0	12	TCGA	2016			64	Left	Other (specify)	Sentinel lymph node and non-sentinel lymph node biopsy	TCGA-A2-A0EQ	2192c1db-4718-4254-ba42-3ae7f30ad5a8	Negative	Negative	Not Available	0	Not Available	Lumpectomy	Negative	Lumpectomy	Not Applicable	YES	11	-23543	Not Applicable	0	2053	Not Available	Not Available	TCGA-A2-A0EQ-D1954; TCGA-A2-A0EQ-D1957; TCGA-A2-A0EQ-D1955; TCGA-A2-A0EQ-D1956; TCGA-A2-A0EQ-D1958	51e8ec2a-d6cf-441c-9bbb-e3cc24771544; 68372627-8263-45a3-8639-655764fcb576; 56d1ca0d-0923-4f84-9ede-e315f87f1648; f5f84132-0ffb-472d-bf1d-c1d076a7708b; 5dc02798-980f-40ea-b086-988e10bfba6d	Not Available; Not Available; Not Available; Not Available; Not Available	12; 12; 12; 12; 9	146; 586; 146; 167; 796	84; 229; 84; 167; 679	Adriamycin; Herceptin; Cytoxan; Paclitaxel; AE-37	Not Available; Not Available; Not Available; Not Available; Not Available	8; 8; 8; 8; 9	4; 22; 4; 1; 6	122; 195-594; 1218; 355; 500	mg; mg; mg; mg; ug	ADJUVANT; ADJUVANT; ADJUVANT; ADJUVANT; OTHER, SPECIFY IN NOTES	Not Applicable; Not Applicable; Not Applicable; Not Applicable; Cancer Vaccine Trial	1; 4; 2; 3; 5	IV; IV; IV; IV; Not Available
TCGA-BH-A0HN	72.91.0	Nationwide Children's Hospital	22	BRCA	500EBCC4-D28B-4429-8C7A-F5109E5C35D8	12	TCGA	2016			67	Left Upper Inner Quadrant; Left Upper Outer Quadrant; Left	Sentinel node biopsy alone	Not Available	TCGA-BH-A0HN	a68a3361-48b4-4bd0-999d-b4cc3d43eb4a	Negative	Positive	Not Available	3+	Not Available	Mastectomy NOS	Positive	Other	Not Applicable	NO	11	-24731	Not Applicable	0	516	Not Available	Not Available	TCGA-BH-A0HN-D4810	606F5F31-0DDC-48DB-954F-474604A3B7ED	Not Available	17	Not Available	82	ARIMIDEX	Not Available	11	Not Available	1	mg/day	ADJUVANT	Not Applicable	1	PO
TCGA-AO-A12A	85.86.0	Nationwide Children's Hospital	22	BRCA	2FB77E59-1E6B-45C7-BAA2-05AD548913CA	12	TCGA	2016			47	Right Upper Outer Quadrant; Right	Sentinel lymph node biopsy plus axillary dissection	Not Available	TCGA-AO-A12A	99927651-34be-4795-893a-128d8a1fdb30	Not Available	Positive	Not Available	4+	Not Available	Not Available	Positive	Modified Radical Mastectomy	Not Applicable	YES	8	-17420	Not Applicable	0	2755	Not Available	Not Available	TCGA-AO-A12A-D5955; TCGA-AO-A12A-D5951; TCGA-AO-A12A-D5956; TCGA-AO-A12A-D5952; TCGA-AO-A12A-D5954	f0990117-c231-40b2-9fdd-2e0c99c53259; 6e16923a-f894-4deb-96a0-7b875f5dd9c3; 12495058-61d2-4d20-850f-ddfc97c9b7e8; da66efbf-8091-4e5b-b1ce-b9427f0eb0e3; b5aa7d03-a502-4ee1-97df-86d2ea4a1a5d	Not Available; Not Available; Not Available; Not Available; Not Available	10; 10; 10; 10; 10	830; 112; 1918; 112; 168	186; 67; 831; 67; 126	Tamoxifen; Cyclophosphamide; Aromasin; Doxorubicin; Paclitaxel	Not Available; Not Available; Not Available; Not Available; Not Available	1; 1; 1; 1; 1	Not Available; 4; Not Available; 4; 4	20; 600; 25; 60; 175	mg/day; mg/m2; mg/day; mg/m2; mg/m2	ADJUVANT; ADJUVANT; ADJUVANT; ADJUVANT; ADJUVANT	Not Applicable; Not Applicable; Not Applicable; Not Applicable; Not Applicable	2; 1; 2; 1; 1	PO; IV; PO; IV; IV
TCGA-A8-A06Z	47.98.0	Nationwide Children's Hospital	22	BRCA	43FCDF6D-B8F9-4C74-8160-7EC8E141B944	12	TCGA	2016			84	Right Upper Outer Quadrant	Not Available	Not Available	TCGA-A8-A06Z	2399caeb-ead2-4003-af38-809db4ac2e2b	Not Available	Positive	Not Available	Not Available	Not Available	Not Available	Positive	Other	Not Applicable	Not Available	27	-30984	Not Applicable	0	31	Not Available	Not Available
TCGA-A8-A076	47.98.0	Nationwide Children's Hospital	22	BRCA	CF7EB6D8-04F5-4683-8A54-A71093CB087D	12	TCGA	2016			66	Left Upper Outer Quadrant	Not Available	Not Available	TCGA-A8-A076	23dabeef-8e3c-44bc-9a12-a9522d17be5c	Not Available	Positive	Not Available	Not Available	Not Available	Not Available	Positive	Other	Not Applicable	Not Available	27	-24230	Not Applicable	0	1642	Not Available	Not Available	TCGA-A8-A076-D37845	D9725F84-E2BD-4A29-8D96-2689DDF06EB0	n/a	6	Not Available	59	Anastrozole	Not Applicable	12	Not Available	Not Available	Not Available	Not Available	Not Applicable	Not Available	Not Available
TCGA-B6-A0RN	72.91.0	Nationwide Children's Hospital	22	BRCA	8A58CE65-AE1B-418D-8DFD-33AC2EFB13A7	12	TCGA	2016			60	Right Upper Inner Quadrant; Right	Axillary lymph node dissection alone	Not Available	TCGA-B6-A0RN	2199b7a1-bd47-4bb5-b36a-a3e291e3e259	Not Available	Negative	Not Available	Not Available	Not Available	Not Available	Negative	Modified Radical Mastectomy	Not Applicable	NO	2	-22077	Not Applicable	0	5261	Not Available	Not Available
TCGA-A1-A0SJ	72.91.0	Nationwide Children's Hospital	22	BRCA	F99FA595-E465-41EF-8B1E-4D399E7BAC74	12	TCGA	2016			39	Left	Sentinel lymph node biopsy plus axillary dissection	Not Available	TCGA-A1-A0SJ	a2db9dd1-44d5-48b5-817c-a21a85fadb21	Not Available	Positive	Not Available	Not Available	Not Available	Not Available	Positive	Modified Radical Mastectomy	Not Applicable	Not Available	6	-14383	Not Applicable	0	416	Not Available	Not Available
TCGA-BH-A18U	93.87.0	Nationwide Children's Hospital	22	BRCA	BEAE37C9-57CE-4761-91A0-A9FE67B8A7C8	12	TCGA	2016			72	Left	Sentinel lymph node biopsy plus axillary dissection	Not Available	TCGA-BH-A18U	233b02f3-c4f0-4a67-9db5-e68d5cdaccb6	Not Available	Positive	Not Available	Not Available	Not Available	Not Available	Positive	Other	Not Applicable	Not Available	2	-26426	1563	0	Not Available	Not Available	Not Available
TCGA-A7-A4SA	271.57.0	Nationwide Children's Hospital	22	BRCA	E099F4F3-640F-4BCA-89D0-F4495C750030	12	TCGA	2016			40	Left Lower Outer Quadrant	Sentinel lymph node biopsy plus axillary dissection	Not Available	TCGA-A7-A4SA	A2EFE7E1-ACA3-440F-825F-ED621EDCA69F	Not Available	Positive	3 Point Scale	Not Available	Not Available	Not Available	Negative	Simple Mastectomy	Not Applicable	YES	19	-14906	Not Applicable	0	241	Not Available	Not Available	TCGA-A7-A4SA-D40422; TCGA-A7-A4SA-D40423; TCGA-A7-A4SA-D40424; TCGA-A7-A4SA-D40425	D1394A9B-E263-4C3E-9B21-9C7C7A27F4DD; 90ABC9E4-87E8-4C1B-A001-A9A02F4B7AAB; 6BB3CF2B-3286-4031-A91D-48803A014612; 625C328C-CA7E-445E-A8AB-B77D5CC49C4A	Not Available; Not Available; Not Available; Not Available	19; 19; 19; 19	115; 115; 213; Not Available	73; 73; 136; 217	Doxorubicin; Cyclophosphamide; Paclitaxel; Tamoxifen	Complete Response; Complete Response; Complete Response; Not Applicable	2; 2; 2; 2	Not Available; Not Available; Not Available; Not Available	Not Available; Not Available; Not Available; Not Available	Not Available; Not Available; Not Available; Not Available	Not Available; Not Available; Not Available; Not Available	Not Applicable; Not Applicable; Not Applicable; Not Applicable	Not Available; Not Available; Not Available; Not Available	Not Available; Not Available; Not Available; Not Available
TCGA-BH-A8FZ	360.43.0	Nationwide Children's Hospital	22	BRCA	6E8620C0-A6D2-47C2-AB2B-37ED4142E951	12	TCGA	2016			58	Left	Not Available	Not Available	TCGA-BH-A8FZ	1CC30842-4A5B-4F07-B36F-5B84CEAA5662	Not Available	Positive	Not Available	Not Available	Not Available	Not Available	Positive	Simple Mastectomy	Not Applicable	Not Available	25	-21343	Not Applicable	0	144	Not Available	Not Available
TCGA-A8-A06Y	47.98.0	Nationwide Children's Hospital	22	BRCA	44F238D5-4A2F-4C23-956F-EE230976797F	12	TCGA	2016			66	Left Upper Outer Quadrant	Not Available	Not Available	TCGA-A8-A06Y	515b1400-e896-4f2a-81bd-70895441a0bd	Not Available	Positive	Not Available	Not Available	Not Available	Not Available	Positive	Other	Not Applicable	Not Available	27	-24442	Not Applicable	0	791	Not Available	Not Available	TCGA-A8-A06Y-D37851	E625C1D0-D92D-46AE-8C5E-BD0D9436E191	Not Available	6	Not Available	92	Anastrozole	Not Applicable	12	Not Available	Not Available	Not Available	Not Available	Not Applicable	Not Available	Not Available
TCGA-LL-A5YL	305.51.0	Nationwide Children's Hospital	22	BRCA	FB44D8A6-041F-413D-B2C6-7787F82E18E7	12	TCGA	2016			64	Right; Right Upper Inner Quadrant	Sentinel lymph node biopsy plus axillary dissection	Not Available	TCGA-LL-A5YL	1D75E89D-4B01-443C-BE54-749C7A667BF4	Not Available	Positive	3 Point Scale	Not Available	3 Point Scale	Not Available	Negative	Simple Mastectomy	Not Applicable	Not Available	3	-23395	Not Applicable	0	169	Not Available	Not Available	TCGA-LL-A5YL-D43410; TCGA-LL-A5YL-D43411; TCGA-LL-A5YL-D43750; TCGA-LL-A5YL-D43751; TCGA-LL-A5YL-D59653	8706E99F-7547-4F58-918E-66A8EA5EB237; 4F99E58A-D90D-4DE0-9ABD-37B777EE111F; 31AEC785-42C5-479C-B46B-3AB5E1479898; 98BC7928-4B13-46C1-AADD-C2FC86C0BB51; 8E7139E6-B6EF-403D-ABDE-AF79BD55D833	Not Available; Not Available; Not Available; Not Available; Not Available	21; 21; 3; 3; 19	150; 150; 246; Not Available; Not Available	78; 78; 169; 169; 341	Adriamycin; Cytoxan; Paclitaxel; Herceptin; ARIMIDEX	Unknown; Unknown; Unknown; Not Applicable; Not Applicable	5; 5; 6; 6; 5	Not Available; Not Available; Not Available; Not Available; Not Available	Not Available; Not Available; Not Available; Not Available; Not Available	Not Available; Not Available; Not Available; Not Available; Not Available	Not Available; Not Available; Not Available; Not Available; Not Available	Not Applicable; Not Applicable; Not Applicable; Not Applicable; Not Applicable	Not Available; Not Available; Not Available; Not Available; Not Available	Not Available; Not Available; Not Available; Not Available; Not Available
TCGA-B6-A0X0	85.86.0	Nationwide Children's Hospital	22	BRCA	9D4F9CDD-FFB1-475D-9E40-250C349757B0	12	TCGA	2016			54	Right Upper Outer Quadrant; Right	Axillary lymph node dissection alone	Not Available	TCGA-B6-A0X0	1e68e760-a4cf-4100-bf9c-e50fa8d126f6	Not Available	Positive	Not Available	Not Available	Not Available	Not Available	Positive	Modified Radical Mastectomy	Not Applicable	NO	15	-19802	3945	0	Not Available	Not Available	Not Available
TCGA-BH-A0EA	85.86.0	Nationwide Children's Hospital	22	BRCA	17959EF1-401A-4818-B054-57ABB9B12907	12	TCGA	2016			72	Left	Not Available	Not Available	TCGA-BH-A0EA	1f601832-eee3-48fb-acf5-80c4a454f26e	Not Available	Positive	Not Available	Not Available	Not Available	Not Available	Positive	Other	Not Applicable	Not Available	11	-26548	991	0	Not Available	Not Available	NO	TCGA-BH-A0EA-D58578; TCGA-BH-A0EA-D58581	90419813-A572-48FF-972A-949B5811D2F8; FECD8A5A-10AD-4DB7-91F2-08A6B16C19B9	Not Available; Not Available	14; 14	363; 522	84; 363	Taxotere; Cytoxan	Complete Response; Complete Response	4; 4	Not Available; Not Available	Not Available; Not Available	Not Available; Not Available	Not Available; Not Available	Not Applicable; Not Applicable	Not Available; Not Available	Not Available; Not Available
TCGA-AR-A0TT	72.91.0	Nationwide Children's Hospital	22	BRCA	18B2324B-4443-4CDA-B65E-3A2461BEE1C4	12	TCGA	2016			53	Right Upper Outer Quadrant	Sentinel lymph node biopsy plus axillary dissection	Not Available	TCGA-AR-A0TT	13ca97a1-75bb-4a49-b8c3-181e5b2c9e86	Not Available	Positive	Not Available	0	Not Available	Not Available	Negative	Other	Not Applicable	Not Available	8	-19679	Not Applicable	0	1730	Not Available	Not Available	TCGA-AR-A0TT-D19117; TCGA-AR-A0TT-D19124; TCGA-AR-A0TT-D19121; TCGA-AR-A0TT-D19112; TCGA-AR-A0TT-D19113	29A541D6-25FE-4E6E-9273-3A8AC33916A9; 59EF98F0-0F7E-49BE-A00D-AE33AE3F59D1; 70A14733-C2D0-4715-8FA2-FA9E1030DC2E; AC332E3C-15EC-4568-B022-BC18DD15AC5F; 3F6361BB-149D-4D35-A1E0-7968FB1EC94A	Not Available; Not Available; Not Available; Not Available; Not Available	15; 15; 15; 15; 15	147; Not Available; 376; 91; 91	105; 385; 230; 48; 48	Paclitaxel; Tamoxifen; Anastrozole; Doxorubicin; Cytoxan	Not Available; Not Available; Not Available; Not Available; Not Available	12; 12; 12; 12; 12	4; 4; 4; 4; 4	175; 20; 1; 60; 600	mg/m2; mg/day; mg/day; mg/m2; mg/m2	ADJUVANT; ADJUVANT; ADJUVANT; ADJUVANT; ADJUVANT	Not Applicable; Not Applicable; Not Applicable; Not Applicable; Not Applicable	1; 3; 2; 1; 1	IV; PO; PO; IV; IV
TCGA-AO-A1KT	109.89.0	Nationwide Children's Hospital	22	BRCA	F3D57027-0832-4EA9-849F-8293CD550449	12	TCGA	2016			78	Left Upper Outer Quadrant; Left	Sentinel node biopsy alone	Not Available	TCGA-AO-A1KT	1f8f87cb-8a0b-474c-97fb-c71b4fd88d97	Not Available	Positive	4 Point Scale	4+	4 Point Scale	Not Available	Positive	Lumpectomy	Not Applicable	YES	1	-28660	Not Applicable	0	541	Not Available	NO	TCGA-AO-A1KT-D9910; TCGA-AO-A1KT-D9907; TCGA-AO-A1KT-D9909; TCGA-AO-A1KT-D9908	9e5254ab-c0ac-4253-bf73-2858ca59bc89; 4daf246a-634a-4387-94f0-f90e6ef5ed43; 6667d908-2ed7-4435-b5ed-adee0dae9f78; 8515c4c8-a540-40dd-a831-e564158b5a23	Not Available; Not Available; Not Available; Not Available	1; 1; 1; 1	Not Available; 209; 209; 209	323; 62; 62; 62	Arimidex; Fluorouracil; Methotrexate; Cyclophosphamide	Not Available; Not Available; Not Available; Not Available	4; 4; 4; 4	Not Available; 8; 8; 8	1; 600; 40; 600	mg/day; mg/m2; mg/m2; mg/m2	ADJUVANT; ADJUVANT; ADJUVANT; ADJUVANT	Not Applicable; Not Applicable; Not Applicable; Not Applicable	1; 1; 1; 1	PO; IV; IV; IV
TCGA-BH-A1FL	109.89.0	Nationwide Children's Hospital	22	BRCA	D7C41B35-00C3-4B1D-B512-CEEF993C2D47	12	TCGA	2016			69	Left Upper Outer Quadrant	Not Available	Not Available	TCGA-BH-A1FL	14d1d84e-99e1-41ad-8892-3b4da3d4f948	Not Available	Positive	Not Available	Not Available	Not Available	Not Available	Positive	Other	Not Applicable	Not Available	8	-25558	1673	0	Not Available	Not Available	Not Available
TCGA-BH-A18K	93.87.0	Nationwide Children's Hospital	22	BRCA	AE1DED43-9CF5-4988-A10B-8EB896826791	12	TCGA	2016			46	Left Lower Inner Quadrant	Sentinel lymph node biopsy plus axillary dissection	Not Available	TCGA-BH-A18K	50619f8c-10aa-464a-a227-90a7aa6ffd43	Not Available	Positive	Not Available	Not Available	Not Available	Not Available	Positive	Other	Not Applicable	Not Available	9	-16824	2763	0	Not Available	Not Available	NO
TCGA-B6-A409	255.57.0	Nationwide Children's Hospital	22	BRCA	78493B20-9A2A-45DE-95B0-E6FFFA795FAE	12	TCGA	2016			44	Right Upper Outer Quadrant	Sentinel lymph node biopsy plus axillary dissection	Not Available	TCGA-B6-A409	5362CBC4-CD28-4AFD-A8AC-1A4C2C33CAD2	Not Available	Negative	4 Point Scale	1+	4 Point Scale	Not Available	Negative	Simple Mastectomy	Not Applicable	NO	20	-16178	573	0	Not Available	Not Available	Not Available	TCGA-B6-A409-D41060; TCGA-B6-A409-D41061; TCGA-B6-A409-D41062	FF0971AD-14FB-4A85-8FBB-FC306D52E376; E376E464-0759-47CF-A9BD-2B247D16DA20; 2FE8275D-A6CE-4337-A4BE-E37271CD0124	Not Available; Not Available; Not Available	11; 11; 11	93; 93; 149	51; 51; 107	Cyclophosphamide; Doxorubicin; Paclitaxel	Unknown; Unknown; Unknown	3; 3; 3	Not Available; Not Available; Not Available	Not Available; Not Available; Not Available	Not Available; Not Available; Not Available	Not Available; Not Available; Not Available	Not Applicable; Not Applicable; Not Applicable	Not Available; Not Available; Not Available	Not Available; Not Available; Not Available
TCGA-D8-A27F	147.76.0	Nationwide Children's Hospital	22	BRCA	FDDD986C-B61F-4DBE-96F5-E21F34805C74	12	TCGA	2016			40	Right Upper Outer Quadrant	Axillary lymph node dissection alone	Not Available	TCGA-D8-A27F	1549dc64-3dab-43fc-96e9-b07d520957e1	Not Available	Negative	Not Available	Not Available	Not Available	Not Available	Negative	Modified Radical Mastectomy	Not Applicable	NO	18	-14731	Not Applicable	0	106	Not Available	NO	TCGA-D8-A27F-D29516	623BDB83-F7A0-4C0E-8D45-D2C8A45913FF	Not Available	21	488	379	adriamycin+cyclophosphamide	Not Available	3	6	60+600	mg/m2	ADJUVANT	Not Applicable	Not Available	IV
TCGA-B6-A0IB	56.91.0	Nationwide Children's Hospital	22	BRCA	3ABF685E-C27A-459F-B36D-309674FC6544	12	TCGA	2016			64	Right Upper Inner Quadrant; Right	Axillary lymph node dissection alone	Not Available	TCGA-B6-A0IB	157ec9e0-ca6e-4da1-9233-f976cf0db433	Not Available	Positive	Not Available	Not Available	Not Available	Not Available	Positive	Modified Radical Mastectomy	Not Applicable	NO	2	-23646	3941	0	Not Available	Not Available	Not Available
TCGA-A7-A3IZ	202.70.0	Nationwide Children's Hospital	22	BRCA	85D4A1CF-8EEA-41F4-9053-DB8C8B9A1569	12	TCGA	2016			62	Right	Sentinel lymph node biopsy plus axillary dissection	Not Available	TCGA-A7-A3IZ	15FF4B02-BB69-4D24-8A07-B82F428E428D	Negative	Positive	Not Available	Not Available	Not Available	Other	Negative	Lumpectomy	Reexcision	YES	12	-22997	Not Applicable	0	148	Not Available	NO	TCGA-A7-A3IZ-D29226; TCGA-A7-A3IZ-D29225; TCGA-A7-A3IZ-D34493	D6D7C497-BCC6-4864-94CB-FCD2B53EC7B6; A1B93297-6E83-4565-943F-92213D0BA738; D4791F16-F661-488F-9546-AE3B6AC25372	Not Available; Not Available; Not Available	12; 12; 16	134; 134; Not Available	73; 73; 124	Cytoxan; Taxotere; Anastrozole	Not Available; Not Available; Not Applicable	3; 3; 8	4; 4; Not Available	1000; 129-131; Not Available	mg; mg; Not Available	ADJUVANT; ADJUVANT; Not Available	Not Applicable; Not Applicable; Not Applicable	1; 1; Not Available	IV; IV; Not Available
TCGA-A7-A0D9	61.89.0	Nationwide Children's Hospital	22	BRCA	D7225FA2-8F85-4C01-829B-F9F31825BA10	12	TCGA	2016			37	Left Upper Outer Quadrant; Left	Axillary lymph node dissection alone	Not Available	TCGA-A7-A0D9	17baef7c-d97d-4b98-ab53-503ef856523d	Not Available	Positive	Not Available	Not Available	Not Available	Not Available	Negative	Simple Mastectomy	Not Applicable	YES	4	-13836	Not Applicable	0	160	Not Available	Not Available	TCGA-A7-A0D9-D2912; TCGA-A7-A0D9-D2916; TCGA-A7-A0D9-D2907	2a6eeaea-d6cf-4c0b-a97f-8dd3dd922972; 57f1f05f-cb78-4305-9469-fe76399db912; 80d0a61f-a26b-46d4-91b4-5028df32c9cb	Not Available; Not Available; Not Available	4; 4; 4	125; Not Available; 125	62; 157; 62	Taxotere; Tamoxifen; Cytoxan	Not Available; Not Available; Not Available	11; 11; 11	4; Not Available; 4	140; 20; 1080	mg; mg; mg	ADJUVANT; ADJUVANT; ADJUVANT	Not Applicable; Not Applicable; Not Applicable	1; 1; 1	IV; PO; IV
TCGA-B6-A0IN	56.91.0	Nationwide Children's Hospital	22	BRCA	420C3D65-5267-4FB1-A89D-3E26421B2B82	12	TCGA	2016			45	Right Upper Outer Quadrant; Right	No axillary staging	Not Available	TCGA-B6-A0IN	16a8d916-ad46-4690-b1a5-3b2b323f4336	Negative	Positive	Not Available	Not Available	Not Available	Modified radical mastectomy	Negative	Other	Not Applicable	NO	2	-16705	2573	0	Not Available	Not Available	Not Available
TCGA-E2-A14Y	93.87.0	Nationwide Children's Hospital	22	BRCA	8779CC43-D239-4463-996D-56345E40B9A3	12	TCGA	2016			35	Right	Sentinel node biopsy alone	Not Available	TCGA-E2-A14Y	a0576d44-9add-429b-9eeb-f7b234b7385f	Not Available	Positive	Not Available	Not Available	Not Available	Not Available	Positive	Simple Mastectomy	Not Applicable	NO	6	-13004	Not Applicable	0	688	Not Available	NO	TCGA-E2-A14Y-D18512; TCGA-E2-A14Y-D18499; TCGA-E2-A14Y-D18514; TCGA-E2-A14Y-D18513; TCGA-E2-A14Y-D18500; TCGA-E2-A14Y-D18498	A7494061-D25A-4E53-91D6-9B5DB0B5D69F; A5C3C97F-CCF1-4700-913A-C658584D28BB; BCD48E52-6804-43CF-8C55-E1980A6C15D6; 67957E3D-E6D1-49EA-A0E8-11E99FB353A1; 4D262684-171D-4544-A44F-60BFAC00AEAA; 20803F10-4778-41BF-8D82-81E4DC7531C0	Not Available; Not Available; Not Available; Not Available; Not Available; Not Available	7; 7; 7; 7; 7; 7	547; 149; Not Available; 1185; 384; 149	190; 44; 548; 212; 44; 44	Tamoxifen; Carboplatin; Fareston; Zoledronic Acid; Trastuzumab; Docetaxel	Not Available; Not Available; Not Available; Not Available; Not Available; Not Available	11; 11; 11; 11; 11; 11	Not Available; 6; Not Available; Not Available; 17; 6	20; 600; 60; 4; 536; 137	mg/day; mg; mg/day; mg; mg; mg	ADJUVANT; ADJUVANT; ADJUVANT; ADJUVANT; ADJUVANT; ADJUVANT	Not Applicable; Not Applicable; Not Applicable; Not Applicable; Not Applicable; Not Applicable	3; 1; 5; 4; 2; 1	PO; IV; PO; IV; IV; IV
TCGA-D8-A13Y	85.86.0	Nationwide Children's Hospital	22	BRCA	BFC5D8CA-FA80-4AE5-AF14-86B88D9D3D3F	12	TCGA	2016			52	Right Upper Outer Quadrant	Axillary lymph node dissection alone	Not Available	TCGA-D8-A13Y	17f275c1-a0d4-487d-8f02-ea279584b4cd	Not Available	Positive	Not Available	Not Available	Not Available	Not Available	Positive	Modified Radical Mastectomy	Not Applicable	NO	23	-19028	Not Applicable	0	264	Not Available	Not Available	TCGA-D8-A13Y-D13807; TCGA-D8-A13Y-D65312	EC2B79A5-64D5-43E1-BB6A-A4C03BD0615E; 5BE46DF7-F6A7-4D7D-9ECD-B805B4C94601	Not Available; Not Available	20; 22	161; 161	7; 7	doxorubicin; cyclophosphamide	Not Available; Not Available	6; 9	4; Not Available	60; Not Available	mg/m2; Not Available	ADJUVANT; Not Available	Not Applicable; Not Applicable	4x chemotherapy+hormonotherapy; Not Available	IV; Not Available
TCGA-A2-A3XV	239.56.0	Nationwide Children's Hospital	22	BRCA	80163E3A-503A-49D8-8D90-38B3E1EEE738	12	TCGA	2016			46	Right	Sentinel node biopsy alone	Not Available	TCGA-A2-A3XV	189E1F27-7738-413A-A4D4-97D41D592A13	Not Available	Positive	3 Point Scale	Not Available	Not Available	Not Available	Negative	Lumpectomy	Not Applicable	YES	24	-16971	Not Applicable	0	428	Not Available	Not Available	TCGA-A2-A3XV-D34630; TCGA-A2-A3XV-D34631; TCGA-A2-A3XV-D34632; TCGA-A2-A3XV-D34633	71D050BF-7E93-4BA7-B969-F1887FC94B89; 7CF49A37-54D6-47C1-B0FA-F3732990E8A2; 212FE1BA-E2B8-435A-91E6-5BC6F1B03C9B; 660D3D61-D8EE-44B2-8CE3-F93CB2202075	Not Available; Not Available; Not Available; Not Available	24; 24; 24; 24	175; 175; 428; Not Available	62; 62; 62; 429	Carboplatin; Docetaxel; Trastuzumab; Tamoxifen	Complete Response; Complete Response; Complete Response; Not Applicable	8; 8; 8; 8	Not Available; Not Available; Not Available; Not Available	Not Available; Not Available; Not Available; Not Available	Not Available; Not Available; Not Available; Not Available	Not Available; Not Available; Not Available; Not Available	Not Applicable; Not Applicable; Not Applicable; Not Applicable	Not Available; Not Available; Not Available; Not Available	Not Available; Not Available; Not Available; Not Available
TCGA-EW-A1OY	117.79.0	Nationwide Children's Hospital	22	BRCA	521A8BC6-A7ED-42B6-9040-781981AB1998	12	TCGA	2016			63	Left	Sentinel node biopsy alone	Not Available	TCGA-EW-A1OY	53ff5893-7d5e-4bcb-be9c-665fa34b7824	Not Available	Positive	3 Point Scale	3+	3 Point Scale	Not Available	Positive	Lumpectomy	Not Applicable	YES	10	-23266	Not Applicable	0	593	Not Available	NO	TCGA-EW-A1OY-D32264; TCGA-EW-A1OY-D32265; TCGA-EW-A1OY-D32267; TCGA-EW-A1OY-D32268	03D8BE5B-C488-4B80-B892-D6A4C2EE03B5; E5516788-6C73-4B51-B902-5B5FE65F9658; EBCAFCA5-6D9C-465B-B053-FE7F6CA8EADA; B36F48F2-F93A-4964-B8B9-7CF74F5CB0B1	Not Available; Not Available; Not Available; Not Available	22; 30; 30; 30	Not Available; 161; 161; 308	478; 109; 109; 180	Femara; Doxorubicin; Cyclophosphamide; Paclitaxel	Not Applicable; Unknown; Unknown; Stable Disease	5; 5; 5; 5	Not Available; Not Available; Not Available; Not Available	Not Available; Not Available; Not Available; Not Available	Not Available; Not Available; Not Available; Not Available	Not Available; Not Available; Not Available; Not Available	Not Applicable; Not Applicable; Not Applicable; Not Applicable	Not Available; Not Available; Not Available; Not Available	Not Available; Not Available; Not Available; Not Available
TCGA-E9-A22E	136.77.0	Nationwide Children's Hospital	22	BRCA	CBD754D8-F040-4FA8-86DA-7D4CF5EE0941	12	TCGA	2016			56	Right Upper Inner Quadrant	Axillary lymph node dissection alone	Not Available	TCGA-E9-A22E	64d4dfae-8d91-464b-adc3-80ba7caf54ae	Not Available	Positive	Not Available	Not Available	Not Available	Not Available	Positive	Not Available	Not Applicable	YES	2	-20574	Not Applicable	0	0	Not Available	NO	TCGA-E9-A22E-D29933; TCGA-E9-A22E-D29937; TCGA-E9-A22E-D29932	65C41709-5F20-4641-81E0-A088A34E3FBF; 5E6E3BA5-6698-470A-AEF8-FD14C5823576; A08D578D-BE6C-4B00-A7A9-3F364189E4C6	Not Available; Not Available; Not Available	9; 9; 9	226; 226; 226	13; 13; 13	Cyclophosphane; 5-Fluorouracil; Doxorubicin	Not Available; Not Available; Not Available	1; 1; 1	6; 6; 6	900; 900; 90	mg/day; mg/day; mg/day	ADJUVANT; ADJUVANT; ADJUVANT	Not Applicable; Not Applicable; Not Applicable	Not Available; Not Available; Not Available	IV; IV; IV
TCGA-C8-A8HP	372.40.0	Nationwide Children's Hospital	22	BRCA	E8C26C32-A7B9-49AE-B601-325729DD0378	12	TCGA	2016			59	Left Upper Outer Quadrant	Axillary lymph node dissection alone	Not Available	TCGA-C8-A8HP	8DB69F1D-72E2-40BA-AD8A-CF228499840D	Not Available	Negative	Not Available	Not Available	Not Available	Not Available	Negative	Modified Radical Mastectomy	Not Applicable	Not Available	29	-21613	Not Applicable	0	8	Not Available	Not Available	TCGA-C8-A8HP-D69611; TCGA-C8-A8HP-D69612; TCGA-C8-A8HP-D69613	97270AB3-9E3D-45C5-9D19-C829F713523B; E21CE453-A911-46D4-8A86-10840F94F4FB; FDA16E46-3280-4A4A-914B-F4BC3F889323	Not Available; Not Available; Not Available	15; 15; 15	224; 224; 224	31; 31; 31	5-Flourouracil; Epirubicin; Cyclophosphamide	Complete Response; Complete Response; Complete Response	1; 1; 1	Not Available; Not Available; Not Available	Not Available; Not Available; Not Available	Not Available; Not Available; Not Available	Not Available; Not Available; Not Available	Not Applicable; Not Applicable; Not Applicable	Not Available; Not Available; Not Available	Not Available; Not Available; Not Available
TCGA-E2-A15H	93.87.0	Nationwide Children's Hospital	22	BRCA	DFA9AE46-9079-40E7-B006-866250AED542	12	TCGA	2016			38	Right Upper Outer Quadrant	Sentinel node biopsy alone	Not Available	TCGA-E2-A15H	5580b21a-2cdb-4777-ad79-6e06654144f5	Not Available	Positive	Not Available	Not Available	Not Available	Not Available	Positive	Lumpectomy	Not Applicable	NO	13	-13985	Not Applicable	0	42	Not Available	NO	TCGA-E2-A15H-D18923	A307776F-37AE-46FE-A3D1-D0E79E1D73A8	Not Available	14	Not Available	83	Herceptin	Not Available	11	Not Available	Not Available	Not Available	ADJUVANT	Not Applicable	1	Not Available
TCGA-EW-A1P5	117.79.0	Nationwide Children's Hospital	22	BRCA	607B6367-3AD5-4195-BBD8-AC5DF21D6AE1	12	TCGA	2016			77	Right Upper Outer Quadrant	Sentinel lymph node biopsy plus axillary dissection	Not Available	TCGA-EW-A1P5	53d0af48-d7ea-42c9-8695-c614b89b415b	Not Available	Positive	3 Point Scale	3+	3 Point Scale	Not Available	Positive	Modified Radical Mastectomy	Not Applicable	YES	11	-28177	Not Applicable	0	365	Not Available	NO	TCGA-EW-A1P5-D32250	ADFE3F98-9CCF-4A9C-99A0-279B5FBE82B5	Not Available	22	Not Available	199	Anastrozole	Not Available	5	Not Available	Not Available	Not Available	Not Available	Not Applicable	Not Available	Not Available
TCGA-AC-A7VB	360.43.0	Nationwide Children's Hospital	22	BRCA	3232973F-BB08-4871-BEDE-B931B0D20939	12	TCGA	2016			51	Right Lower Outer Quadrant	Sentinel lymph node biopsy plus axillary dissection	Not Available	TCGA-AC-A7VB	56230E4A-29CA-4F37-A0F9-730DBDFB6FA2	Not Available	Positive	Not Available	Not Available	Not Available	Not Available	Negative	Modified Radical Mastectomy	Not Applicable	NO	26	-18806	Not Applicable	0	74	Not Available	Not Available
TCGA-AO-A0J2	56.91.0	Nationwide Children's Hospital	22	BRCA	3EAD5269-4C0A-4835-9301-94D150E6D654	12	TCGA	2016			41	Left Lower Inner Quadrant; Left	Sentinel node biopsy alone	Not Available	TCGA-AO-A0J2	d2f2560c-ec80-4fea-9474-c47a2e85ea95	Not Available	Negative	Not Available	Not Available	Not Available	Not Available	Negative	Simple Mastectomy	Not Applicable	YES	19	-15324	Not Applicable	0	585	Not Available	Not Available	TCGA-AO-A0J2-D3125; TCGA-AO-A0J2-D3122; TCGA-AO-A0J2-D3124	56624a3a-1602-438a-b089-4782c8fcbed6; e2ba693c-5978-4227-b81a-4a4823d3ee84; ed9afd15-7930-40b7-808e-705182137410	Not Available; Not Available; Not Available	19; 19; 19	162; 106; 106	120; 64; 64	PACLITAXEL; CYCLOPHOSPHAMIDE; DOXORUBICIN	Not Available; Not Available; Not Available	9; 9; 9	4; 4; 4	175; 600; 60	mg/m2; mg/m2; mg/m2	ADJUVANT; ADJUVANT; ADJUVANT	Not Applicable; Not Applicable; Not Applicable	1; 1; 1	IV; IV; IV
TCGA-C8-A130	85.86.0	Nationwide Children's Hospital	22	BRCA	4EA84370-D54B-484E-BCA7-3801004610EA	12	TCGA	2016			52	Left	Axillary lymph node dissection alone	Not Available	TCGA-C8-A130	8cf54607-01ce-42b0-9bd9-8627edd9f3b7	Not Available	Positive	Not Available	Not Available	Not Available	Not Available	Positive	Other	Not Applicable	Not Available	13	-19117	Not Applicable	0	4	Not Available	NO
[truncated: 930 more rows]
[truncated: 258 more columns]

## Sheet: Sheet 1 (4)
sample_id	admin.batch_number	admin.bcr	admin.day_of_dcc_upload	admin.disease_code	admin.file_uuid	admin.month_of_dcc_upload	admin.project_code	admin.year_of_dcc_upload	patient.age_at_initial_pathologic_diagnosis	patient.age_began_smoking_in_years	patient.assessment_timepoint_category	patient.bcr_patient_barcode	patient.bcr_patient_uuid	patient.birth_control_pill_history_usage_category	patient.cervical_carcinoma_corpus_uteri_involvement_indicator	patient.cervical_carcinoma_pelvic_extension_text	patient.cervical_neoplasm_pathologic_margin_involved_text	patient.cervical_neoplasm_pathologic_margin_involved_type	patient.day_of_form_completion	patient.days_to_birth	patient.days_to_death	patient.days_to_diagnostic_computed_tomography_performed	patient.days_to_diagnostic_mri_performed	patient.days_to_fdg_or_ct_pet_performed	patient.days_to_initial_pathologic_diagnosis	patient.days_to_laboratory_procedure_tumor_marker_squamous_cell_carcinoma_antigen_result	patient.days_to_last_followup	patient.days_to_performance_status_assessment	patient.death_cause_text	patient.diagnostic_ct_result_outcomes.diagnostic_ct_result_outcome	patient.diagnostic_mri_result_outcomes.diagnostic_mri_result_outcome	patient.drugs.drug.bcr_drug_barcode	patient.drugs.drug.bcr_drug_uuid	patient.drugs.drug.clinical_trail_drug_classification	patient.drugs.drug.day_of_form_completion	patient.drugs.drug.days_to_drug_therapy_end	patient.drugs.drug.days_to_drug_therapy_start	patient.drugs.drug.drug_name	patient.drugs.drug.measure_of_response	patient.drugs.drug.month_of_form_completion	patient.drugs.drug.number_cycles	patient.drugs.drug.prescribed_dose	patient.drugs.drug.prescribed_dose_units	patient.drugs.drug.regimen_indication	patient.drugs.drug.regimen_indication_notes	patient.drugs.drug.regimen_number	patient.drugs.drug.route_of_administrations.route_of_administration	patient.drugs.drug.therapy_ongoing	patient.drugs.drug.therapy_types.therapy_type
[truncated: 307 more rows]
[truncated: 226 more columns]

[truncated: 32 more sheets: Sheet 1 (5), Sheet 1 (6), Sheet 1 (7), Sheet 1 (8), Sheet 1 (9), Sheet 1 (10), Sheet 1 (11), Sheet 1 (12), Sheet 1 (13), Sheet 1 (14), Sheet 1 (15), Sheet 1 (16), Sheet 1 (17), Sheet 1 (18), Sheet 1 (19), Sheet 1 (20), Sheet 1 (21), Sheet 1 (22), Sheet 1 (23), Sheet 1 (24) …]
