# Supplementary material for: Lathyrol inhibits the proliferation of Renca cells by altering expression of TGF-β/Smad pathway components and subsequently affecting the cell cycle
Source: Front Oncol. 2025 Oct 8;15:1629962. doi: 10.3389/fonc.2025.1629962 (PMC12541422; doi:10.3389/fonc.2025.1629962)
Supplement: Supplementary file 2 [file DataSheet2.xlsx]

## Sheet: Sheet 1
sample_id	OS_event	OS_time	SMAD1
TCGA-3Z-A93Z-01A-11R-A37O-07	Alive	385	3.70543
TCGA-6D-AA2E-01A-11R-A37O-07	Alive	362	2.64519
TCGA-A3-3306-01A-01R-0864-07	Alive	1120	2.96066
TCGA-A3-3307-01A-01R-0864-07	Alive	1436	3.31552
TCGA-A3-3308-01A-02R-1325-07	Alive	16	4.02239
TCGA-A3-3311-01A-02R-1325-07	Dead	1191	3.27645
TCGA-A3-3313-01A-02R-1325-07	Dead	735	2.95808
TCGA-A3-3316-01A-01R-0864-07	Alive	1493	3.41391
TCGA-A3-3317-01A-02R-1325-07	Alive	1491	3.4065
TCGA-A3-3319-01A-02R-1325-07	Alive	1130	3.07135
TCGA-A3-3320-01A-02R-1325-07	Alive	1508	3.66364
TCGA-A3-3322-01A-02R-1325-07	Alive	1478	2.92086
TCGA-A3-3323-01A-02R-1325-07	Alive	1106	3.5912
TCGA-A3-3324-01A-02R-1325-07	Alive	1186	3.38473
TCGA-A3-3325-01A-01R-0864-07	Dead	1170	3.46711
TCGA-A3-3326-01A-01R-0864-07	Alive	1137	2.96299
TCGA-A3-3328-01A-01R-0864-07	Alive	1385	4.26149
TCGA-A3-3329-01A-01R-0864-07	Alive	1624	3.49283
TCGA-A3-3331-01A-02R-1325-07	Alive	1485	3.93934
TCGA-A3-3335-01A-01R-0864-07	Alive	1886	2.87005
TCGA-A3-3343-01A-01R-0864-07	Alive	945	3.67895
TCGA-A3-3346-01A-01R-1766-07	Dead	137	2.75903
TCGA-A3-3347-01A-02R-1325-07	Dead	1610	3.45836
TCGA-A3-3349-01A-01R-1188-07	Alive	1385	4.58667
TCGA-A3-3351-01A-02R-1325-07	Alive	910	3.37865
TCGA-A3-3352-01A-01R-0864-07	Dead	561	3.60431
TCGA-A3-3357-01A-02R-1420-07	Alive	2688	2.84101
TCGA-A3-3358-01A-01R-1541-07	Alive	1307	3.131
TCGA-A3-3359-01A-01R-0864-07	Alive	2504	3.68057
TCGA-A3-3362-01A-02R-1325-07	Alive	1559	3.39354
TCGA-A3-3363-01A-01R-0864-07	Alive	319	3.72383
TCGA-A3-3365-01A-01R-0864-07	Alive	873	4.57371
TCGA-A3-3367-01A-02R-1420-07	Alive	2270	2.81201
TCGA-A3-3370-01A-02R-1420-07	Alive	2274	3.29872
TCGA-A3-3372-01A-02R-1325-07	Alive	735	3.71685
TCGA-A3-3373-01A-02R-1420-07	Alive	1621	3.05047
TCGA-A3-3374-01A-02R-1325-07	Alive	1314	3.33827
TCGA-A3-3376-01A-02R-1420-07	Dead	1696	5.05323
TCGA-A3-3378-01A-02R-1325-07	Alive	630	3.48866
TCGA-A3-3380-01A-01R-0864-07	Alive	567	3.57202
TCGA-A3-3382-01A-02R-1325-07	Alive	574	3.81851
TCGA-A3-3383-01A-02R-1325-07	Alive	861	2.85176
TCGA-A3-3385-01A-02R-1420-07	Alive	1993	2.53528
TCGA-A3-3387-01A-01R-1541-07	Alive	617	4.09341
TCGA-A3-A6NI-01A-11R-A33J-07	Alive	1018	3.18865
TCGA-A3-A6NJ-01A-12R-A33J-07	Alive	468	2.92513
TCGA-A3-A6NL-01A-11R-A33J-07	Alive	689	4.86746
TCGA-A3-A6NN-01A-12R-A33J-07	Alive	3	4.4941
TCGA-A3-A8CQ-01A-11R-A37O-07	Alive	3	3.86449
TCGA-A3-A8OU-01A-11R-A37O-07	Alive	0	3.02201
TCGA-A3-A8OV-01A-11R-A37O-07	Alive	340	2.95602
TCGA-A3-A8OW-01A-11R-A37O-07	Alive	323	3.6345
TCGA-A3-A8OX-01A-11R-A37O-07	Alive	0	4.09164
TCGA-AK-3425-01A-02R-1277-07	Alive	3343	3.30418
TCGA-AK-3426-01A-02R-1325-07	Dead	885	1.82216
TCGA-AK-3427-01A-01R-0864-07	Alive	3583	3.26643
TCGA-AK-3428-01A-02R-1277-07	Alive	3728	3.65964
TCGA-AK-3429-01A-02R-1325-07	Alive	3328	2.88836
TCGA-AK-3431-01A-02R-1277-07	Dead	2241	5.01237
TCGA-AK-3433-01A-02R-1277-07	Alive	3409	3.5413
TCGA-AK-3434-01A-02R-1277-07	Alive	2087	3.83265
TCGA-AK-3436-01A-02R-1325-07	Alive	3331	3.537
TCGA-AK-3440-01A-02R-1277-07	Alive	2865	3.15226
TCGA-AK-3443-01A-02R-1325-07	Alive	1423	3.12932
TCGA-AK-3445-01A-02R-1277-07	Alive	2392	3.46965
TCGA-AK-3447-01A-01R-1766-07	Alive	1217	2.24205
TCGA-AK-3450-01A-02R-1277-07	Alive	1779	3.35337
TCGA-AK-3451-01A-02R-1188-07	Alive	2868	2.26376
TCGA-AK-3453-01A-02R-1277-07	Alive	2531	1.90277
TCGA-AK-3454-01A-02R-1277-07	Alive	874	2.61294
TCGA-AK-3455-01A-01R-0864-07	Dead	683	3.58017
TCGA-AK-3456-01A-02R-1325-07	Alive	1143	3.34521
TCGA-AK-3458-01A-01R-1503-07	Alive	1168	2.81279
TCGA-AK-3460-01A-02R-1277-07	Alive	2508	3.31163
TCGA-AK-3461-01A-02R-1277-07	Alive	2217	3.62914
TCGA-AK-3465-01A-02R-1325-07	Alive	369	3.76626
TCGA-AS-3777-01A-01R-0864-07	Alive	1238	2.4239
TCGA-AS-3778-01A-01R-A32Z-07	Alive	43	3.6427
TCGA-B0-4688-01A-01R-1277-07	Dead	101	3.94655
TCGA-B0-4690-01A-01R-1277-07	Dead	43	3.41454
TCGA-B0-4691-01A-01R-1277-07	Dead	139	2.49255
TCGA-B0-4693-01A-01R-1277-07	Dead	77	3.42324
TCGA-B0-4694-01A-01R-1277-07	Dead	106	3.63302
TCGA-B0-4696-01A-01R-1277-07	Dead	866	4.37205
TCGA-B0-4697-01A-01R-1277-07	Dead	578	2.20038
TCGA-B0-4698-01A-01R-1503-07	Dead	42	3.29926
TCGA-B0-4699-01A-01R-1277-07	Dead	110	4.56996
TCGA-B0-4700-01A-02R-1541-07	Dead	1980	3.44653
TCGA-B0-4701-01A-01R-1277-07	Dead	238	3.31374
TCGA-B0-4703-01A-01R-1277-07	Dead	182	3.96788
TCGA-B0-4706-01A-01R-1503-07	Dead	65	2.84852
TCGA-B0-4707-01A-01R-1277-07	Dead	600	1.87931
TCGA-B0-4710-01A-01R-1503-07	Alive	1755	3.53641
TCGA-B0-4712-01A-01R-1503-07	Dead	1337	3.43807
TCGA-B0-4713-01A-01R-1277-07	Dead	202	3.01812
TCGA-B0-4714-01A-01R-1277-07	Dead	99	2.62667
TCGA-B0-4718-01A-01R-1277-07	Alive	1778	3.45729
TCGA-B0-4810-01A-01R-1503-07	Dead	478	3.73411
TCGA-B0-4811-01A-01R-1503-07	Dead	1417	2.00371
TCGA-B0-4813-01A-01R-1277-07	Dead	18	2.87434
TCGA-B0-4814-01A-01R-1277-07	Dead	168	3.20373
TCGA-B0-4815-01A-01R-1503-07	Dead	1588	2.49185
TCGA-B0-4816-01A-01R-1503-07	Dead	1371	3.78817
TCGA-B0-4817-01A-01R-1277-07	Dead	1019	2.55626
TCGA-B0-4818-01A-01R-1503-07	Dead	510	2.94667
TCGA-B0-4819-01A-01R-1277-07	Dead	183	2.8044
TCGA-B0-4821-01A-01R-1503-07	Dead	1230	2.89505
TCGA-B0-4822-01A-01R-1277-07	Dead	1111	2.42331
TCGA-B0-4823-01A-02R-1420-07	Dead	454	3.66528
TCGA-B0-4824-01A-01R-1277-07	Dead	1657	2.98639
TCGA-B0-4827-01A-02R-1420-07	Dead	885	3.8681
TCGA-B0-4828-01A-01R-1277-07	Dead	307	2.59151
TCGA-B0-4833-01A-01R-1305-07	Dead	2386	2.56411
TCGA-B0-4834-01A-01R-1305-07	Dead	2090	3.60954
TCGA-B0-4836-01A-01R-1305-07	Dead	1238	3.23171
TCGA-B0-4837-01A-01R-1305-07	Dead	1378	3.97517
TCGA-B0-4838-01A-01R-1305-07	Dead	834	3.21728
TCGA-B0-4839-01A-01R-1305-07	Dead	1639	3.28593
TCGA-B0-4841-01A-01R-1277-07	Dead	204	2.32932
TCGA-B0-4842-01A-02R-1420-07	Dead	1724	2.40294
TCGA-B0-4843-01A-01R-1277-07	Dead	320	3.8249
TCGA-B0-4844-01A-01R-1277-07	Dead	313	2.23704
TCGA-B0-4845-01A-01R-1277-07	Dead	1986	2.85212
TCGA-B0-4846-01A-01R-1277-07	Dead	1200	3.25644
TCGA-B0-4847-01A-01R-1277-07	Dead	793	1.94557
TCGA-B0-4848-01A-01R-1277-07	Dead	883	3.96671
TCGA-B0-4849-01A-01R-1277-07	Dead	69	3.17763
TCGA-B0-4852-01A-01R-1503-07	Dead	1121	3.36743
TCGA-B0-4945-01A-01R-1420-07	Dead	2145	3.73587
TCGA-B0-5075-01A-01R-1334-07	Dead	637	2.65858
TCGA-B0-5077-01A-01R-1334-07	Dead	1317	3.12644
TCGA-B0-5080-01A-01R-1503-07	Dead	342	5.27474
TCGA-B0-5081-01A-01R-1334-07	Dead	362	3.05839
TCGA-B0-5083-01A-02R-1420-07	Dead	1045	2.87825
TCGA-B0-5084-01A-01R-1334-07	Dead	222	2.84537
TCGA-B0-5085-01A-01R-1334-07	Dead	770	1.64828
TCGA-B0-5088-01A-01R-1334-07	Dead	563	2.93127
TCGA-B0-5092-01A-01R-1420-07	Dead	459	2.60322
TCGA-B0-5094-01A-01R-1420-07	Dead	333	3.09926
TCGA-B0-5095-01A-01R-1420-07	Dead	245	4.96389
TCGA-B0-5096-01A-01R-1420-07	Dead	68	3.25456
TCGA-B0-5097-01A-01R-1420-07	Alive	665	4.57293
TCGA-B0-5098-01A-01R-1420-07	Dead	1584	5.23308
TCGA-B0-5099-01A-01R-1420-07	Dead	485	3.34389
TCGA-B0-5100-01A-01R-1420-07	Dead	1913	3.76054
TCGA-B0-5102-01A-01R-1420-07	Dead	2764	3.28657
TCGA-B0-5104-01A-01R-1420-07	Dead	2752	2.8979
TCGA-B0-5106-01A-01R-1420-07	Dead	1598	4.07247
TCGA-B0-5107-01A-01R-1420-07	Dead	927	2.44612
TCGA-B0-5108-01A-01R-1420-07	Alive	1782	4.78492
TCGA-B0-5109-01A-02R-1420-07	Dead	587	2.81979
TCGA-B0-5110-01A-01R-1420-07	Alive	2009	4.048
TCGA-B0-5113-01A-01R-1420-07	Alive	1175	3.40849
TCGA-B0-5115-01A-01R-1420-07	Alive	1604	3.87165
TCGA-B0-5116-01A-02R-1420-07	Alive	1274	3.17959
TCGA-B0-5117-01A-01R-1420-07	Alive	1608	2.96281
TCGA-B0-5119-01A-02R-1420-07	Alive	1552	3.71924
TCGA-B0-5120-01A-01R-1420-07	Alive	1169	3.74582
TCGA-B0-5121-01A-02R-1420-07	Alive	1485	2.48514
TCGA-B0-5399-01A-01R-1503-07	Alive	1411	3.37127
TCGA-B0-5400-01A-01R-1503-07	Alive	1733	2.88973
TCGA-B0-5402-01A-01R-1503-07	Alive	1290	3.52868
TCGA-B0-5690-01A-11R-1541-07	Alive	3392	5.15847
TCGA-B0-5691-01A-11R-1541-07	Alive	3431	3.88377
TCGA-B0-5692-01A-11R-1541-07	Alive	3944	2.74517
TCGA-B0-5693-01A-11R-1541-07	Alive	4074	3.28614
TCGA-B0-5694-01A-11R-1541-07	Dead	480	3.58529
TCGA-B0-5695-01A-11R-1541-07	Alive	2150	3.85633
TCGA-B0-5696-01A-11R-1541-07	Alive	2609	3.42097
TCGA-B0-5697-01A-11R-1541-07	Alive	2630	3.38896
TCGA-B0-5698-01A-11R-1672-07	Alive	3631	3.24271
TCGA-B0-5699-01A-11R-1541-07	Alive	3841	3.32652
TCGA-B0-5700-01A-11R-1541-07	Alive	1790	2.27349
TCGA-B0-5701-01A-11R-1541-07	Alive	2461	2.88419
TCGA-B0-5702-01A-11R-1541-07	Alive	2172	0.932666
TCGA-B0-5703-01A-11R-1541-07	Alive	2246	2.59887
TCGA-B0-5705-01A-11R-1541-07	Alive	4537	2.79548
TCGA-B0-5706-01A-11R-1541-07	Alive	3205	2.78484
TCGA-B0-5707-01A-11R-1541-07	Alive	3744	3.35205
TCGA-B0-5709-01A-11R-1541-07	Alive	3974	3.76736
TCGA-B0-5710-01A-11R-1672-07	Alive	2430	5.48546
TCGA-B0-5711-01A-11R-1672-07	Alive	3989	4.39835
TCGA-B0-5712-01A-11R-1672-07	Alive	2722	2.68549
TCGA-B0-5713-01A-11R-1672-07	Alive	2782	3.85543
TCGA-B0-5812-01A-11R-1672-07	Alive	3834	4.60369
TCGA-B2-3923-01A-02R-1325-07	Alive	992	4.12932
TCGA-B2-3923-01A-02R-A277-07	Alive	992	3.28605
TCGA-B2-3923-01B-10R-A277-07	Alive	992	5.10603
TCGA-B2-3924-01A-02R-1325-07	Alive	1092	2.73712
TCGA-B2-3924-01A-02R-A277-07	Alive	1092	1.86817
TCGA-B2-3924-01B-03R-A277-07	Alive	1092	3.37682
TCGA-B2-4098-01A-02R-1325-07	Dead	51	2.74442
TCGA-B2-4099-01A-02R-1188-07	Alive	972	2.88121
TCGA-B2-4101-01A-02R-1277-07	Alive	648	4.8277
TCGA-B2-4102-01A-02R-1325-07	Alive	952	3.14832
TCGA-B2-5633-01A-01R-1541-07	Alive	963	3.69573
TCGA-B2-5633-01A-01R-A277-07	Alive	963	1.64131
TCGA-B2-5633-01B-04R-A277-07	Alive	963	3.84743
TCGA-B2-5635-01A-01R-1541-07	Alive	755	3.31015
TCGA-B2-5635-01A-01R-A277-07	Alive	755	2.07639
TCGA-B2-5635-01B-04R-A277-07	Alive	755	3.74496
TCGA-B2-5636-01A-02R-1541-07	Alive	919	4.74223
TCGA-B2-5639-01A-01R-1541-07	Dead	1003	3.35123
TCGA-B2-5641-01A-01R-1541-07	Alive	656	3.31533
TCGA-B2-A4SR-01A-11R-A266-07	Alive	507	4.36861
TCGA-B4-5377-01A-01R-1503-07	Alive	365	2.87216
TCGA-B4-5378-01A-01R-1503-07	Alive	175	4.49148
TCGA-B4-5832-01A-11R-1672-07	Alive	155	5.04749
TCGA-B4-5834-01A-11R-1672-07	Alive	38	5.24874
TCGA-B4-5835-01A-11R-1672-07	Alive	16	2.81785
TCGA-B4-5836-01A-11R-1672-07	Alive	141	3.93201
TCGA-B4-5838-01A-11R-1672-07	Alive	166	3.57777
TCGA-B4-5843-01A-11R-1672-07	Alive	11	3.55218
TCGA-B4-5844-01A-11R-1672-07	Alive	7	4.59238
TCGA-B8-4143-01A-01R-1188-07	Dead	709	3.53939
TCGA-B8-4146-01B-11R-1672-07	Alive	511	4.43638
TCGA-B8-4148-01A-02R-1325-07	Alive	1520	3.15483
TCGA-B8-4151-01A-01R-1188-07	Alive	1299	2.5433
TCGA-B8-4153-01B-11R-1672-07	Alive	762	3.12489
TCGA-B8-4154-01A-01R-1188-07	Alive	1380	2.62733
TCGA-B8-4619-01A-02R-1325-07	Alive	523	3.46557
TCGA-B8-4620-01A-02R-1325-07	Alive	777	3.13654
TCGA-B8-4621-01A-01R-1503-07	Alive	788	3.2485
TCGA-B8-4622-01A-02R-1277-07	Alive	1525	3.9394
TCGA-B8-5158-01A-01R-1420-07	Alive	1218	3.33494
TCGA-B8-5159-01A-01R-1420-07	Alive	722	2.29481
TCGA-B8-5162-01A-01R-1420-07	Alive	36	3.15687
TCGA-B8-5163-01A-01R-1420-07	Alive	822	4.42474
TCGA-B8-5164-01A-01R-1420-07	Alive	26	3.37501
TCGA-B8-5165-01A-01R-1420-07	Alive	737	4.31767
TCGA-B8-5545-01A-01R-1672-07	Alive	1525	4.68828
TCGA-B8-5546-01A-01R-1541-07	Alive	505	3.75278
TCGA-B8-5549-01A-01R-1541-07	Alive	194	3.20586
TCGA-B8-5550-01A-01R-1541-07	Alive	1476	3.91498
TCGA-B8-5551-01A-01R-1541-07	Alive	16	3.36208
TCGA-B8-5552-01B-11R-1672-07	Alive	1046	3.91318
TCGA-B8-5553-01A-01R-1541-07	Alive	435	3.42386
TCGA-B8-A54D-01A-21R-A266-07	Alive	830	3.12735
TCGA-B8-A54E-01A-11R-A266-07	Alive	909	2.91671
TCGA-B8-A54F-01A-11R-A266-07	Alive	519	3.93162
TCGA-B8-A54G-01A-11R-A266-07	Alive	53	3.1463
TCGA-B8-A54H-01A-11R-A33J-07	Alive	256	3.71414
TCGA-B8-A54I-01A-21R-A33J-07	Alive	150	2.11587
TCGA-B8-A54J-01A-11R-A33J-07	Alive	528	3.37471
TCGA-B8-A54K-01A-11R-A33J-07	Alive	469	4.15286
TCGA-B8-A7U6-01A-12R-A37O-07	Alive	495	3.44998
TCGA-B8-A8YJ-01A-13R-A39I-07	Alive	431	4.24343
TCGA-BP-4158-01A-02R-1289-07	Alive	3377	3.30574
TCGA-BP-4159-01A-02R-1289-07	Dead	2601	3.27262
TCGA-BP-4160-01A-02R-1289-07	Alive	2881	3.14696
TCGA-BP-4161-01A-02R-1325-07	Alive	2746	3.10911
TCGA-BP-4162-01A-02R-1325-07	Alive	3074	2.98269
TCGA-BP-4163-01A-02R-1325-07	Alive	2839	3.49812
TCGA-BP-4164-01A-02R-1325-07	Dead	992	3.2954
TCGA-BP-4165-01A-02R-1289-07	Alive	3037	3.12348
TCGA-BP-4166-01A-02R-1289-07	Alive	13	4.80571
TCGA-BP-4167-01A-02R-1325-07	Alive	2718	2.07053
TCGA-BP-4169-01A-02R-1289-07	Dead	701	4.42642
TCGA-BP-4170-01A-02R-1289-07	Dead	2343	3.27307
TCGA-BP-4173-01A-02R-1289-07	Alive	1893	3.30606
TCGA-BP-4174-01A-02R-1289-07	Alive	1879	3.17674
TCGA-BP-4176-01A-02R-1289-07	Alive	1955	3.63401
TCGA-BP-4177-01A-02R-1420-07	Alive	1670	3.96261
TCGA-BP-4325-01A-02R-1289-07	Alive	2964	2.94826
TCGA-BP-4326-01A-01R-1289-07	Dead	1625	4.08217
TCGA-BP-4327-01A-01R-1289-07	Dead	109	3.41904
TCGA-BP-4329-01A-02R-1289-07	Dead	845	3.56322
TCGA-BP-4330-01A-01R-1289-07	Alive	1888	3.30641
TCGA-BP-4331-01A-01R-1289-07	Dead	2454	3.52599
TCGA-BP-4332-01A-01R-1289-07	Alive	1133	4.17072
TCGA-BP-4334-01A-01R-1289-07	Dead	645	3.27332
TCGA-BP-4335-01A-01R-1289-07	Dead	475	3.34986
TCGA-BP-4337-01A-01R-1289-07	Dead	2	2.81219
TCGA-BP-4338-01A-01R-1289-07	Alive	2859	2.82118
TCGA-BP-4340-01A-01R-1289-07	Dead	562	2.82829
TCGA-BP-4341-01A-01R-1289-07	Dead	1589	2.67408
TCGA-BP-4342-01A-01R-1289-07	Dead	2256	4.1276
TCGA-BP-4343-01A-02R-1289-07	Dead	1912	3.93674
TCGA-BP-4344-01A-01R-1289-07	Alive	1666	3.85621
TCGA-BP-4345-01A-01R-1289-07	Alive	1516	4.5094
TCGA-BP-4346-01A-01R-1289-07	Dead	1493	2.99545
TCGA-BP-4347-01A-01R-1289-07	Alive	1367	3.03372
TCGA-BP-4349-01A-01R-1289-07	Alive	372	3.5452
TCGA-BP-4351-01A-01R-1289-07	Alive	970	3.60855
TCGA-BP-4352-01A-01R-1289-07	Dead	344	3.08412
TCGA-BP-4353-01A-02R-1289-07	Dead	375	4.55271
TCGA-BP-4354-01A-02R-1289-07	Dead	1034	3.70426
TCGA-BP-4355-01A-01R-1289-07	Dead	953	3.67915
TCGA-BP-4756-01A-01R-1289-07	Alive	374	3.04158
TCGA-BP-4758-01A-01R-1289-07	Alive	2208	2.59223
TCGA-BP-4759-01A-01R-1289-07	Alive	2372	3.05339
TCGA-BP-4760-01A-02R-1420-07	Alive	2361	4.02785
TCGA-BP-4761-01A-01R-1289-07	Alive	182	2.55297
TCGA-BP-4762-01A-02R-1289-07	Dead	1343	4.32953
TCGA-BP-4763-01A-01R-1289-07	Dead	1270	4.11434
TCGA-BP-4765-01A-01R-1289-07	Alive	2184	3.72678
TCGA-BP-4766-01A-01R-1289-07	Alive	1462	3.09731
TCGA-BP-4768-01A-01R-1289-07	Alive	400	2.7752
TCGA-BP-4769-01A-01R-1289-07	Alive	1876	4.51554
TCGA-BP-4770-01A-01R-1503-07	Dead	329	4.40476
TCGA-BP-4771-01A-01R-1289-07	Dead	162	2.91573
TCGA-BP-4774-01A-01R-1289-07	Alive	1885	3.28081
TCGA-BP-4775-01A-01R-1289-07	Alive	1843	3.2963
TCGA-BP-4776-01A-01R-1289-07	Alive	411	2.88368
TCGA-BP-4777-01A-01R-1289-07	Alive	1731	2.82324
TCGA-BP-4781-01A-01R-1305-07	Alive	2080	3.50262
TCGA-BP-4782-01A-02R-1420-07	Alive	354	3.82576
TCGA-BP-4784-01A-01R-1305-07	Alive	1854	4.66509
TCGA-BP-4787-01A-01R-1305-07	Dead	480	2.87145
TCGA-BP-4789-01A-01R-1305-07	Alive	1489	4.21625
TCGA-BP-4790-01A-01R-1305-07	Dead	1111	4.21618
TCGA-BP-4795-01A-02R-1420-07	Alive	620	4.53612
TCGA-BP-4797-01A-01R-1305-07	Alive	1107	3.01223
TCGA-BP-4798-01A-01R-1305-07	Dead	334	3.74639
TCGA-BP-4799-01A-01R-1305-07	Dead	1133	3.20298
TCGA-BP-4801-01A-02R-1420-07	Alive	1124	3.91384
TCGA-BP-4803-01A-01R-1305-07	Alive	204	3.65612
TCGA-BP-4804-01A-02R-1305-07	Alive	1459	3.34942
TCGA-BP-4807-01A-01R-1305-07	Alive	211	3.3748
TCGA-BP-4959-01A-01R-1334-07	Alive	2660	3.15377
TCGA-BP-4960-01A-01R-1334-07	Alive	2172	2.86289
TCGA-BP-4961-01A-01R-1334-07	Alive	1935	4.26758
TCGA-BP-4962-01A-01R-1334-07	Alive	1785	2.56808
TCGA-BP-4963-01A-01R-1334-07	Alive	1834	3.34382
TCGA-BP-4964-01A-01R-1334-07	Alive	1862	3.32128
TCGA-BP-4965-01A-01R-1334-07	Alive	1871	4.03807
TCGA-BP-4967-01A-01R-1334-07	Alive	205	3.33193
TCGA-BP-4968-01A-01R-1334-07	Alive	1746	3.50887
TCGA-BP-4969-01A-01R-1334-07	Alive	1794	2.29072
TCGA-BP-4970-01A-01R-1334-07	Alive	433	3.66785
TCGA-BP-4971-01A-01R-1334-07	Alive	1487	2.30644
TCGA-BP-4972-01A-01R-1334-07	Alive	1502	4.08373
TCGA-BP-4973-01A-01R-1334-07	Alive	1384	3.23727
TCGA-BP-4974-01A-01R-1334-07	Dead	211	4.48347
TCGA-BP-4975-01A-01R-1334-07	Alive	1433	3.55278
TCGA-BP-4976-01A-01R-1334-07	Alive	1632	3.55021
TCGA-BP-4977-01A-01R-1334-07	Alive	454	3.13693
TCGA-BP-4981-01A-01R-1334-07	Dead	1097	2.95163
TCGA-BP-4982-01A-01R-1334-07	Alive	1014	3.83853
TCGA-BP-4983-01A-01R-1334-07	Alive	1413	3.37235
TCGA-BP-4985-01A-01R-1334-07	Dead	952	3.27618
TCGA-BP-4986-01A-01R-1334-07	Alive	785	4.05838
TCGA-BP-4987-01A-01R-1334-07	Alive	1124	3.77748
TCGA-BP-4988-01A-01R-1334-07	Dead	828	3.27996
TCGA-BP-4989-01A-01R-1334-07	Alive	118	2.86003
TCGA-BP-4991-01A-01R-1334-07	Alive	1413	4.72207
TCGA-BP-4992-01A-01R-1334-07	Alive	501	1.56027
TCGA-BP-4993-01A-02R-1420-07	Alive	177	3.71233
TCGA-BP-4994-01A-01R-1334-07	Alive	1308	4.32846
TCGA-BP-4995-01A-01R-1334-07	Alive	1371	4.18647
TCGA-BP-4998-01A-01R-1334-07	Alive	932	4.01286
TCGA-BP-4999-01A-01R-1334-07	Alive	1266	4.12596
TCGA-BP-5000-01A-01R-1334-07	Alive	563	2.8435
TCGA-BP-5001-01A-01R-1334-07	Alive	1177	2.04261
TCGA-BP-5004-01A-01R-1334-07	Alive	1126	3.57663
TCGA-BP-5006-01A-01R-1334-07	Alive	840	2.86116
TCGA-BP-5007-01A-01R-1334-07	Alive	1140	3.49911
TCGA-BP-5008-01A-01R-1334-07	Alive	1071	3.62281
TCGA-BP-5009-01A-01R-1334-07	Dead	1092	3.20381
TCGA-BP-5010-01A-02R-1420-07	Dead	878	2.70576
TCGA-BP-5168-01A-01R-1420-07	Dead	1463	3.80661
TCGA-BP-5169-01A-01R-1426-07	Alive	193	1.14457
TCGA-BP-5170-01A-01R-1426-07	Alive	2412	3.09457
TCGA-BP-5173-01A-01R-1426-07	Dead	62	2.96351
TCGA-BP-5174-01A-01R-1426-07	Alive	2257	2.19727
TCGA-BP-5175-01A-01R-1426-07	Alive	932	2.01703
TCGA-BP-5176-01A-01R-1426-07	Dead	1590	3.09538
TCGA-BP-5177-01A-01R-1426-07	Alive	293	3.86532
TCGA-BP-5178-01A-01R-1426-07	Dead	1912	2.41378
TCGA-BP-5180-01A-01R-1426-07	Alive	2263	2.51682
TCGA-BP-5181-01A-01R-1426-07	Alive	1495	3.71529
TCGA-BP-5182-01A-01R-1426-07	Alive	1165	3.66915
TCGA-BP-5183-01A-01R-1426-07	Alive	1291	2.5457
TCGA-BP-5184-01A-01R-1426-07	Alive	1133	3.11582
TCGA-BP-5185-01A-01R-1426-07	Alive	1132	0.851279
TCGA-BP-5186-01A-01R-1426-07	Alive	693	3.49913
TCGA-BP-5187-01A-01R-1426-07	Alive	406	3.68546
TCGA-BP-5189-01A-02R-1426-07	Dead	822	3.72377
TCGA-BP-5190-01A-01R-1426-07	Alive	1011	2.06736
TCGA-BP-5191-01A-01R-1426-07	Alive	967	0.943659
TCGA-BP-5192-01A-01R-1426-07	Alive	714	3.1104
TCGA-BP-5194-01A-02R-1426-07	Alive	408	3.8339
TCGA-BP-5195-01A-02R-1426-07	Alive	749	3.55574
TCGA-BP-5196-01A-01R-1426-07	Alive	1018	3.2377
TCGA-BP-5198-01A-01R-1426-07	Alive	603	2.92937
TCGA-BP-5199-01A-01R-1426-07	Alive	1355	3.65391
TCGA-BP-5200-01A-01R-1426-07	Alive	1063	3.66799
TCGA-BP-5201-01A-01R-1426-07	Alive	951	2.77928
TCGA-BP-5202-01A-02R-1426-07	Alive	29	2.72319
TCGA-CJ-4634-01A-02R-1325-07	Alive	3498	3.82708
TCGA-CJ-4635-01A-02R-1305-07	Alive	1416	3.33143
TCGA-CJ-4636-01A-02R-1325-07	Alive	1924	2.8135
TCGA-CJ-4637-01A-02R-1325-07	Dead	2227	3.32227
TCGA-CJ-4638-01A-02R-1325-07	Dead	431	1.84563
TCGA-CJ-4639-01A-02R-1325-07	Alive	3229	4.52527
TCGA-CJ-4640-01A-02R-1325-07	Alive	3480	3.90285
TCGA-CJ-4641-01A-02R-1325-07	Dead	1661	3.33357
TCGA-CJ-4642-01B-01R-1305-07	Alive	3205	3.11788
TCGA-CJ-4643-01A-02R-1325-07	Alive	1793	3.78679
TCGA-CJ-4644-01A-02R-1325-07	Dead	336	3.64619
TCGA-CJ-4868-01A-01R-1305-07	Dead	646	3.77963
TCGA-CJ-4869-01A-02R-1426-07	Alive	2554	3.12897
TCGA-CJ-4870-01A-01R-1305-07	Alive	1498	3.19985
TCGA-CJ-4871-01A-01R-1305-07	Alive	2423	3.94795
TCGA-CJ-4872-01A-01R-1305-07	Alive	1435	3.91943
TCGA-CJ-4873-01A-01R-1305-07	Alive	2259	2.07056
TCGA-CJ-4874-01A-01R-1305-07	Alive	2283	3.51044
TCGA-CJ-4875-01A-01R-1305-07	Dead	3554	2.34494
TCGA-CJ-4876-01A-01R-1305-07	Alive	1955	2.91313
TCGA-CJ-4878-01A-01R-1305-07	Alive	2186	3.27548
TCGA-CJ-4881-01A-01R-1305-07	Alive	2014	3.54752
TCGA-CJ-4882-01A-02R-1426-07	Alive	1883	3.59077
TCGA-CJ-4884-01A-01R-1305-07	Alive	1759	3.22458
TCGA-CJ-4885-01A-01R-1305-07	Alive	3451	3.83263
TCGA-CJ-4886-01A-01R-1305-07	Alive	1952	4.06146
TCGA-CJ-4887-01A-01R-1305-07	Dead	932	2.37523
TCGA-CJ-4888-01A-01R-1305-07	Dead	1567	3.22828
TCGA-CJ-4889-01A-01R-1305-07	Alive	1946	3.40234
TCGA-CJ-4890-01A-01R-1305-07	Alive	3519	3.48376
TCGA-CJ-4891-01A-01R-1305-07	Dead	819	2.60879
TCGA-CJ-4892-01A-01R-1305-07	Alive	1521	3.52055
TCGA-CJ-4893-01A-01R-1305-07	Alive	750	3.89076
TCGA-CJ-4894-01A-01R-1305-07	Dead	841	3.67429
TCGA-CJ-4895-01A-01R-1305-07	Dead	1200	3.66144
TCGA-CJ-4897-01A-03R-1426-07	Alive	3341	3.37896
TCGA-CJ-4899-01A-01R-1334-07	Alive	1528	3.94671
TCGA-CJ-4900-01A-01R-1334-07	Dead	1714	2.98444
TCGA-CJ-4901-01A-01R-1426-07	Alive	1450	3.1516
TCGA-CJ-4902-01A-01R-1426-07	Alive	1520	4.62654
TCGA-CJ-4903-01A-01R-1426-07	Alive	1560	2.83952
TCGA-CJ-4904-01A-02R-1426-07	Alive	3302	4.37466
TCGA-CJ-4905-01A-02R-1426-07	Alive	1496	4.64203
TCGA-CJ-4907-01A-01R-1426-07	Alive	1499	4.69075
TCGA-CJ-4908-01A-01R-1426-07	Alive	1531	4.7476
TCGA-CJ-4912-01A-01R-1426-07	Alive	1657	2.45843
TCGA-CJ-4916-01A-01R-1426-07	Alive	1373	2.89805
TCGA-CJ-4918-01A-01R-1426-07	Dead	93	3.93652
TCGA-CJ-4920-01A-01R-1426-07	Dead	139	3.92362
TCGA-CJ-4923-01A-01R-1426-07	Dead	572	3.37138
TCGA-CJ-5671-01A-11R-1541-07	Alive	3987	3.63142
TCGA-CJ-5672-01A-11R-1541-07	Dead	2190	2.68999
TCGA-CJ-5675-01A-11R-1541-07	Alive	3936	3.3559
TCGA-CJ-5676-01A-11R-1541-07	Alive	4067	2.95429
TCGA-CJ-5677-01A-11R-1541-07	Dead	782	3.24083
TCGA-CJ-5678-01A-11R-1541-07	Dead	574	2.76943
TCGA-CJ-5679-01A-11R-1541-07	Dead	679	2.62014
TCGA-CJ-5680-01A-11R-1541-07	Dead	768	3.41109
TCGA-CJ-5681-01A-11R-1541-07	Dead	552	3.90421
TCGA-CJ-5682-01A-11R-1541-07	Alive	3736	3.47182
TCGA-CJ-5683-01A-11R-1541-07	Alive	1889	2.86158
TCGA-CJ-5684-01A-11R-1541-07	Alive	2231	3.49311
TCGA-CJ-5686-01A-11R-1672-07	Alive	2038	3.77365
TCGA-CJ-5689-01A-11R-1541-07	Dead	1620	3.51347
TCGA-CJ-6027-01A-11R-1672-07	Dead	3615	3.23781
TCGA-CJ-6028-01A-11R-1672-07	Dead	1625	3.77888
TCGA-CJ-6030-01A-11R-1672-07	Dead	2299	4.00102
TCGA-CJ-6031-01A-11R-1672-07	Alive	1906	3.54355
TCGA-CJ-6032-01A-11R-1672-07	Alive	3639	2.94628
TCGA-CJ-6033-01A-11R-1672-07	Dead	224	4.15001
TCGA-CW-5580-01A-01R-1672-07	Dead	1964	3.84543
TCGA-CW-5581-01A-02R-1541-07	Alive	2799	3.61427
TCGA-CW-5583-01A-02R-1541-07	Alive	2489	4.0158
TCGA-CW-5584-01A-01R-1541-07	Dead	164	3.5921
TCGA-CW-5585-01A-01R-1541-07	Alive	2609	4.05195
TCGA-CW-5587-01A-01R-1541-07	Alive	2226	3.16731
TCGA-CW-5588-01A-01R-1541-07	Alive	2017	3.4658
TCGA-CW-5589-01A-01R-1541-07	Alive	2378	3.99892
TCGA-CW-5590-01A-01R-1541-07	Dead	1075	3.36272
TCGA-CW-5591-01A-01R-1541-07	Alive	2271	4.81803
TCGA-CW-6087-01A-11R-1672-07	Dead	41	3.69411
TCGA-CW-6088-01A-11R-1672-07	Alive	3222	4.30291
TCGA-CW-6090-01A-11R-1672-07	Alive	2552	3.94638
TCGA-CW-6093-01A-11R-1672-07	Alive	3146	4.53343
TCGA-CW-6097-01A-11R-1672-07	Dead	571	3.63574
TCGA-CZ-4853-01A-01R-1426-07	Alive	774	2.79254
TCGA-CZ-4854-01A-01R-1305-07	Dead	1404	3.17653
TCGA-CZ-4856-01A-02R-1426-07	Alive	18	3.6852
TCGA-CZ-4857-01A-01R-1305-07	Dead	1432	3.43739
TCGA-CZ-4858-01A-01R-1305-07	Dead	2105	2.98948
TCGA-CZ-4859-01A-02R-1426-07	Alive	1787	3.154
TCGA-CZ-4860-01A-01R-1305-07	Dead	206	2.54243
TCGA-CZ-4861-01A-01R-1305-07	Dead	446	2.91602
TCGA-CZ-4862-01A-01R-1305-07	Alive	3271	4.07012
TCGA-CZ-4863-01A-01R-1503-07	Alive	1928	3.03406
TCGA-CZ-4864-01A-01R-1503-07	Dead	2830	3.45187
TCGA-CZ-4865-01A-02R-1503-07	Dead	166	4.05618
TCGA-CZ-4866-01A-01R-1503-07	Alive	3267	3.0966
TCGA-CZ-5451-01A-01R-1503-07	Alive	1929	3.09145
TCGA-CZ-5452-01A-01R-1503-07	Alive	1789	2.40749
TCGA-CZ-5453-01A-01R-1503-07	Dead	2419	2.97589
TCGA-CZ-5454-01A-01R-1503-07	Dead	722	4.09152
TCGA-CZ-5455-01A-01R-1503-07	Dead	561	3.4539
TCGA-CZ-5456-01A-01R-1503-07	Alive	2422	3.0757
TCGA-CZ-5457-01A-01R-1503-07	Alive	2754	3.15481
TCGA-CZ-5458-01A-01R-1503-07	Alive	2789	3.63775
TCGA-CZ-5459-01A-01R-1503-07	Alive	1683	2.9399
TCGA-CZ-5460-01A-01R-1503-07	Alive	2873	2.65304
TCGA-CZ-5461-01A-01R-1503-07	Dead	330	3.75881
TCGA-CZ-5462-01A-01R-1503-07	Dead	311	3.56218
TCGA-CZ-5463-01A-01R-1503-07	Alive	662	3.78049
TCGA-CZ-5464-01A-01R-1503-07	Alive	2128	3.62405
TCGA-CZ-5465-01A-01R-1503-07	Dead	2564	3.07663
TCGA-CZ-5466-01A-01R-1503-07	Alive	685	2.61249
TCGA-CZ-5467-01A-01R-1503-07	Dead	73	4.48928
TCGA-CZ-5468-01A-01R-1503-07	Dead	59	3.33743
TCGA-CZ-5469-01A-01R-1503-07	Dead	946	2.64833
TCGA-CZ-5470-01A-01R-1503-07	Alive	386	2.7547
TCGA-CZ-5982-01A-11R-1672-07	Alive	2439	3.77513
TCGA-CZ-5984-01A-11R-1672-07	Alive	2067	3.16021
TCGA-CZ-5985-01A-11R-1672-07	Alive	1997	3.3527
TCGA-CZ-5986-01A-11R-1672-07	Alive	373	3.76007
TCGA-CZ-5987-01A-11R-1672-07	Dead	445	2.48501
TCGA-CZ-5988-01A-11R-1672-07	Alive	693	4.35878
TCGA-CZ-5989-01A-11R-1672-07	Alive	1905	4.88937
TCGA-DV-5565-01A-01R-1541-07	Alive	1329	4.11625
TCGA-DV-5566-01A-01R-1541-07	Alive	1398	3.38319
TCGA-DV-5567-01A-01R-1541-07	Alive	2004	3.99522
TCGA-DV-5568-01A-01R-1541-07	Alive	370	3.3011
TCGA-DV-5569-01A-01R-1541-07	Alive	355	3.39261
TCGA-DV-5573-01A-01R-1541-07	Alive	1130	3.49138
TCGA-DV-5574-01A-01R-1541-07	Alive	2016	4.63984
TCGA-DV-5575-01A-01R-1541-07	Alive	1729	3.69655
TCGA-DV-5576-01A-01R-1541-07	Dead	727	3.83748
TCGA-DV-A4VX-01A-11R-A266-07	Dead	1626	2.98393
TCGA-DV-A4VZ-01A-11R-A266-07	Alive	365	3.25894
TCGA-DV-A4W0-01A-11R-A266-07	Alive	2470	3.42451
TCGA-DV-A4W0-05A-11R-A266-07	Alive	2470	4.45997
TCGA-EU-5904-01A-11R-1672-07	Alive	551	4.01814
TCGA-EU-5905-01A-11R-1672-07	Alive	119	3.52484
TCGA-EU-5906-01A-11R-1672-07	Alive	206	3.83655
TCGA-EU-5907-01A-11R-1672-07	Alive	127	2.79194
TCGA-G6-A5PC-01A-11R-A33J-07	Dead	242	1.12512
TCGA-G6-A8L6-01A-11R-A37O-07	Dead	313	4.5148
TCGA-G6-A8L7-01A-11R-A37O-07	Alive	2133	2.30059
TCGA-G6-A8L8-01A-21R-A37O-07	Dead	1091	3.61149
TCGA-GK-A6C7-01A-11R-A33J-07	Alive	61	4.37804
TCGA-MM-A563-01A-11R-A266-07	Alive	591	3.89942
TCGA-MM-A564-01A-11R-A266-07	Alive	607	3.94686
TCGA-MM-A84U-01A-11R-A37O-07	Alive	700	2.89792
TCGA-MW-A4EC-01A-11R-A266-07	Alive	498	3.38529
TCGA-T7-A92I-01A-11R-A37O-07	Alive	356	3.81819

## Sheet: Sheet 1 (2)
sample_id	OS_event	OS_time	SMAD2
TCGA-3Z-A93Z-01A-11R-A37O-07	Alive	385	2.75348
TCGA-6D-AA2E-01A-11R-A37O-07	Alive	362	2.58664
TCGA-A3-3306-01A-01R-0864-07	Alive	1120	3.25002
TCGA-A3-3307-01A-01R-0864-07	Alive	1436	3.35355
TCGA-A3-3308-01A-02R-1325-07	Alive	16	2.9292
TCGA-A3-3311-01A-02R-1325-07	Dead	1191	3.01375
TCGA-A3-3313-01A-02R-1325-07	Dead	735	2.06212
TCGA-A3-3316-01A-01R-0864-07	Alive	1493	3.32327
TCGA-A3-3317-01A-02R-1325-07	Alive	1491	3.22544
TCGA-A3-3319-01A-02R-1325-07	Alive	1130	2.27256
TCGA-A3-3320-01A-02R-1325-07	Alive	1508	3.51402
TCGA-A3-3322-01A-02R-1325-07	Alive	1478	2.78025
TCGA-A3-3323-01A-02R-1325-07	Alive	1106	3.34207
TCGA-A3-3324-01A-02R-1325-07	Alive	1186	2.87704
TCGA-A3-3325-01A-01R-0864-07	Dead	1170	2.97001
TCGA-A3-3326-01A-01R-0864-07	Alive	1137	2.88237
TCGA-A3-3328-01A-01R-0864-07	Alive	1385	3.14657
TCGA-A3-3329-01A-01R-0864-07	Alive	1624	2.82204
TCGA-A3-3331-01A-02R-1325-07	Alive	1485	3.07248
TCGA-A3-3335-01A-01R-0864-07	Alive	1886	2.78524
TCGA-A3-3343-01A-01R-0864-07	Alive	945	3.07702
TCGA-A3-3346-01A-01R-1766-07	Dead	137	2.30819
TCGA-A3-3347-01A-02R-1325-07	Dead	1610	2.99764
TCGA-A3-3349-01A-01R-1188-07	Alive	1385	3.44309
TCGA-A3-3351-01A-02R-1325-07	Alive	910	3.42822
TCGA-A3-3352-01A-01R-0864-07	Dead	561	3.17568
TCGA-A3-3357-01A-02R-1420-07	Alive	2688	2.46187
TCGA-A3-3358-01A-01R-1541-07	Alive	1307	2.69822
TCGA-A3-3359-01A-01R-0864-07	Alive	2504	3.28434
TCGA-A3-3362-01A-02R-1325-07	Alive	1559	3.17514
TCGA-A3-3363-01A-01R-0864-07	Alive	319	3.10234
TCGA-A3-3365-01A-01R-0864-07	Alive	873	3.56705
TCGA-A3-3367-01A-02R-1420-07	Alive	2270	3.05233
TCGA-A3-3370-01A-02R-1420-07	Alive	2274	3.15261
TCGA-A3-3372-01A-02R-1325-07	Alive	735	2.96179
TCGA-A3-3373-01A-02R-1420-07	Alive	1621	3.37393
TCGA-A3-3374-01A-02R-1325-07	Alive	1314	2.56662
TCGA-A3-3376-01A-02R-1420-07	Dead	1696	3.72358
TCGA-A3-3378-01A-02R-1325-07	Alive	630	3.18137
TCGA-A3-3380-01A-01R-0864-07	Alive	567	3.19308
TCGA-A3-3382-01A-02R-1325-07	Alive	574	4.25027
TCGA-A3-3383-01A-02R-1325-07	Alive	861	2.53079
TCGA-A3-3385-01A-02R-1420-07	Alive	1993	3.0138
TCGA-A3-3387-01A-01R-1541-07	Alive	617	3.02246
TCGA-A3-A6NI-01A-11R-A33J-07	Alive	1018	3.02634
TCGA-A3-A6NJ-01A-12R-A33J-07	Alive	468	3.03758
TCGA-A3-A6NL-01A-11R-A33J-07	Alive	689	3.27038
TCGA-A3-A6NN-01A-12R-A33J-07	Alive	3	3.22151
TCGA-A3-A8CQ-01A-11R-A37O-07	Alive	3	3.3162
TCGA-A3-A8OU-01A-11R-A37O-07	Alive	0	2.81863
TCGA-A3-A8OV-01A-11R-A37O-07	Alive	340	2.78559
TCGA-A3-A8OW-01A-11R-A37O-07	Alive	323	3.26542
TCGA-A3-A8OX-01A-11R-A37O-07	Alive	0	3.12468
TCGA-AK-3425-01A-02R-1277-07	Alive	3343	2.67414
TCGA-AK-3426-01A-02R-1325-07	Dead	885	1.98185
TCGA-AK-3427-01A-01R-0864-07	Alive	3583	2.39903
TCGA-AK-3428-01A-02R-1277-07	Alive	3728	3.2502
TCGA-AK-3429-01A-02R-1325-07	Alive	3328	2.75013
TCGA-AK-3431-01A-02R-1277-07	Dead	2241	3.49635
TCGA-AK-3433-01A-02R-1277-07	Alive	3409	3.08308
TCGA-AK-3434-01A-02R-1277-07	Alive	2087	2.92871
TCGA-AK-3436-01A-02R-1325-07	Alive	3331	2.98464
TCGA-AK-3440-01A-02R-1277-07	Alive	2865	2.46764
TCGA-AK-3443-01A-02R-1325-07	Alive	1423	3.02965
TCGA-AK-3445-01A-02R-1277-07	Alive	2392	3.01821
TCGA-AK-3447-01A-01R-1766-07	Alive	1217	1.98357
TCGA-AK-3450-01A-02R-1277-07	Alive	1779	3.03378
TCGA-AK-3451-01A-02R-1188-07	Alive	2868	2.03949
TCGA-AK-3453-01A-02R-1277-07	Alive	2531	1.88464
TCGA-AK-3454-01A-02R-1277-07	Alive	874	2.10796
TCGA-AK-3455-01A-01R-0864-07	Dead	683	2.98023
TCGA-AK-3456-01A-02R-1325-07	Alive	1143	2.87925
TCGA-AK-3458-01A-01R-1503-07	Alive	1168	2.51614
TCGA-AK-3460-01A-02R-1277-07	Alive	2508	2.87876
TCGA-AK-3461-01A-02R-1277-07	Alive	2217	3.39932
TCGA-AK-3465-01A-02R-1325-07	Alive	369	2.65398
TCGA-AS-3777-01A-01R-0864-07	Alive	1238	2.53304
TCGA-AS-3778-01A-01R-A32Z-07	Alive	43	3.19035
TCGA-B0-4688-01A-01R-1277-07	Dead	101	2.24059
TCGA-B0-4690-01A-01R-1277-07	Dead	43	3.12687
TCGA-B0-4691-01A-01R-1277-07	Dead	139	2.2032
TCGA-B0-4693-01A-01R-1277-07	Dead	77	3.2758
TCGA-B0-4694-01A-01R-1277-07	Dead	106	3.05221
TCGA-B0-4696-01A-01R-1277-07	Dead	866	2.94311
TCGA-B0-4697-01A-01R-1277-07	Dead	578	1.84876
TCGA-B0-4698-01A-01R-1503-07	Dead	42	3.3222
TCGA-B0-4699-01A-01R-1277-07	Dead	110	3.27044
TCGA-B0-4700-01A-02R-1541-07	Dead	1980	2.57942
TCGA-B0-4701-01A-01R-1277-07	Dead	238	3.05269
TCGA-B0-4703-01A-01R-1277-07	Dead	182	3.35274
TCGA-B0-4706-01A-01R-1503-07	Dead	65	2.52462
TCGA-B0-4707-01A-01R-1277-07	Dead	600	2.21437
TCGA-B0-4710-01A-01R-1503-07	Alive	1755	2.97346
TCGA-B0-4712-01A-01R-1503-07	Dead	1337	2.53272
TCGA-B0-4713-01A-01R-1277-07	Dead	202	2.27202
TCGA-B0-4714-01A-01R-1277-07	Dead	99	2.46718
TCGA-B0-4718-01A-01R-1277-07	Alive	1778	2.70792
TCGA-B0-4810-01A-01R-1503-07	Dead	478	3.07353
TCGA-B0-4811-01A-01R-1503-07	Dead	1417	1.64902
TCGA-B0-4813-01A-01R-1277-07	Dead	18	2.49157
TCGA-B0-4814-01A-01R-1277-07	Dead	168	3.02788
TCGA-B0-4815-01A-01R-1503-07	Dead	1588	2.28854
TCGA-B0-4816-01A-01R-1503-07	Dead	1371	3.09613
TCGA-B0-4817-01A-01R-1277-07	Dead	1019	2.057
TCGA-B0-4818-01A-01R-1503-07	Dead	510	2.83449
TCGA-B0-4819-01A-01R-1277-07	Dead	183	2.21754
TCGA-B0-4821-01A-01R-1503-07	Dead	1230	2.10104
TCGA-B0-4822-01A-01R-1277-07	Dead	1111	1.9948
TCGA-B0-4823-01A-02R-1420-07	Dead	454	3.36377
TCGA-B0-4824-01A-01R-1277-07	Dead	1657	2.98432
TCGA-B0-4827-01A-02R-1420-07	Dead	885	2.4104
TCGA-B0-4828-01A-01R-1277-07	Dead	307	2.39925
TCGA-B0-4833-01A-01R-1305-07	Dead	2386	2.48117
TCGA-B0-4834-01A-01R-1305-07	Dead	2090	2.81953
TCGA-B0-4836-01A-01R-1305-07	Dead	1238	2.92431
TCGA-B0-4837-01A-01R-1305-07	Dead	1378	2.7479
TCGA-B0-4838-01A-01R-1305-07	Dead	834	3.11623
TCGA-B0-4839-01A-01R-1305-07	Dead	1639	2.26721
TCGA-B0-4841-01A-01R-1277-07	Dead	204	1.60578
TCGA-B0-4842-01A-02R-1420-07	Dead	1724	2.07618
TCGA-B0-4843-01A-01R-1277-07	Dead	320	2.22191
TCGA-B0-4844-01A-01R-1277-07	Dead	313	2.19607
TCGA-B0-4845-01A-01R-1277-07	Dead	1986	2.72085
TCGA-B0-4846-01A-01R-1277-07	Dead	1200	3.19158
TCGA-B0-4847-01A-01R-1277-07	Dead	793	1.75758
TCGA-B0-4848-01A-01R-1277-07	Dead	883	3.06297
TCGA-B0-4849-01A-01R-1277-07	Dead	69	3.0624
TCGA-B0-4852-01A-01R-1503-07	Dead	1121	3.0714
TCGA-B0-4945-01A-01R-1420-07	Dead	2145	3.41683
TCGA-B0-5075-01A-01R-1334-07	Dead	637	2.88485
TCGA-B0-5077-01A-01R-1334-07	Dead	1317	2.86348
TCGA-B0-5080-01A-01R-1503-07	Dead	342	3.21037
TCGA-B0-5081-01A-01R-1334-07	Dead	362	2.38957
TCGA-B0-5083-01A-02R-1420-07	Dead	1045	3.24292
TCGA-B0-5084-01A-01R-1334-07	Dead	222	3.1176
TCGA-B0-5085-01A-01R-1334-07	Dead	770	1.74679
TCGA-B0-5088-01A-01R-1334-07	Dead	563	2.42449
TCGA-B0-5092-01A-01R-1420-07	Dead	459	2.42406
TCGA-B0-5094-01A-01R-1420-07	Dead	333	3.32757
TCGA-B0-5095-01A-01R-1420-07	Dead	245	3.52265
TCGA-B0-5096-01A-01R-1420-07	Dead	68	3.44244
TCGA-B0-5097-01A-01R-1420-07	Alive	665	3.25098
TCGA-B0-5098-01A-01R-1420-07	Dead	1584	3.41876
TCGA-B0-5099-01A-01R-1420-07	Dead	485	2.96673
TCGA-B0-5100-01A-01R-1420-07	Dead	1913	2.94716
TCGA-B0-5102-01A-01R-1420-07	Dead	2764	2.94684
TCGA-B0-5104-01A-01R-1420-07	Dead	2752	2.91412
TCGA-B0-5106-01A-01R-1420-07	Dead	1598	3.03636
TCGA-B0-5107-01A-01R-1420-07	Dead	927	2.47931
TCGA-B0-5108-01A-01R-1420-07	Alive	1782	3.28459
TCGA-B0-5109-01A-02R-1420-07	Dead	587	3.9308
TCGA-B0-5110-01A-01R-1420-07	Alive	2009	3.46867
TCGA-B0-5113-01A-01R-1420-07	Alive	1175	3.534
TCGA-B0-5115-01A-01R-1420-07	Alive	1604	3.38433
TCGA-B0-5116-01A-02R-1420-07	Alive	1274	2.97323
TCGA-B0-5117-01A-01R-1420-07	Alive	1608	2.29954
TCGA-B0-5119-01A-02R-1420-07	Alive	1552	3.27205
TCGA-B0-5120-01A-01R-1420-07	Alive	1169	3.22554
TCGA-B0-5121-01A-02R-1420-07	Alive	1485	2.10648
TCGA-B0-5399-01A-01R-1503-07	Alive	1411	3.00214
TCGA-B0-5400-01A-01R-1503-07	Alive	1733	2.35358
TCGA-B0-5402-01A-01R-1503-07	Alive	1290	2.9737
TCGA-B0-5690-01A-11R-1541-07	Alive	3392	3.25369
TCGA-B0-5691-01A-11R-1541-07	Alive	3431	3.51038
TCGA-B0-5692-01A-11R-1541-07	Alive	3944	2.66505
TCGA-B0-5693-01A-11R-1541-07	Alive	4074	3.6868
TCGA-B0-5694-01A-11R-1541-07	Dead	480	2.79423
TCGA-B0-5695-01A-11R-1541-07	Alive	2150	3.33209
TCGA-B0-5696-01A-11R-1541-07	Alive	2609	2.924
TCGA-B0-5697-01A-11R-1541-07	Alive	2630	2.98441
TCGA-B0-5698-01A-11R-1672-07	Alive	3631	3.11495
TCGA-B0-5699-01A-11R-1541-07	Alive	3841	3.34958
TCGA-B0-5700-01A-11R-1541-07	Alive	1790	2.68946
TCGA-B0-5701-01A-11R-1541-07	Alive	2461	3.21118
TCGA-B0-5702-01A-11R-1541-07	Alive	2172	1.6351
TCGA-B0-5703-01A-11R-1541-07	Alive	2246	2.60668
TCGA-B0-5705-01A-11R-1541-07	Alive	4537	3.10037
TCGA-B0-5706-01A-11R-1541-07	Alive	3205	2.33754
TCGA-B0-5707-01A-11R-1541-07	Alive	3744	2.86853
TCGA-B0-5709-01A-11R-1541-07	Alive	3974	3.4109
TCGA-B0-5710-01A-11R-1672-07	Alive	2430	3.52213
TCGA-B0-5711-01A-11R-1672-07	Alive	3989	3.27862
TCGA-B0-5712-01A-11R-1672-07	Alive	2722	2.9355
TCGA-B0-5713-01A-11R-1672-07	Alive	2782	3.2665
TCGA-B0-5812-01A-11R-1672-07	Alive	3834	3.64676
TCGA-B2-3923-01A-02R-1325-07	Alive	992	3.47364
TCGA-B2-3923-01A-02R-A277-07	Alive	992	3.87487
TCGA-B2-3923-01B-10R-A277-07	Alive	992	5.35587
TCGA-B2-3924-01A-02R-1325-07	Alive	1092	2.97955
TCGA-B2-3924-01A-02R-A277-07	Alive	1092	2.87316
TCGA-B2-3924-01B-03R-A277-07	Alive	1092	4.62055
TCGA-B2-4098-01A-02R-1325-07	Dead	51	2.06712
TCGA-B2-4099-01A-02R-1188-07	Alive	972	2.72334
TCGA-B2-4101-01A-02R-1277-07	Alive	648	3.09667
TCGA-B2-4102-01A-02R-1325-07	Alive	952	3.24362
TCGA-B2-5633-01A-01R-1541-07	Alive	963	3.83229
TCGA-B2-5633-01A-01R-A277-07	Alive	963	4.10273
TCGA-B2-5633-01B-04R-A277-07	Alive	963	5.19556
TCGA-B2-5635-01A-01R-1541-07	Alive	755	2.98483
TCGA-B2-5635-01A-01R-A277-07	Alive	755	3.89076
TCGA-B2-5635-01B-04R-A277-07	Alive	755	4.89921
TCGA-B2-5636-01A-02R-1541-07	Alive	919	3.94247
TCGA-B2-5639-01A-01R-1541-07	Dead	1003	2.88118
TCGA-B2-5641-01A-01R-1541-07	Alive	656	2.68446
TCGA-B2-A4SR-01A-11R-A266-07	Alive	507	3.48263
TCGA-B4-5377-01A-01R-1503-07	Alive	365	3.42537
TCGA-B4-5378-01A-01R-1503-07	Alive	175	3.74165
TCGA-B4-5832-01A-11R-1672-07	Alive	155	3.79304
TCGA-B4-5834-01A-11R-1672-07	Alive	38	3.5176
TCGA-B4-5835-01A-11R-1672-07	Alive	16	2.14127
TCGA-B4-5836-01A-11R-1672-07	Alive	141	3.37356
TCGA-B4-5838-01A-11R-1672-07	Alive	166	3.69352
TCGA-B4-5843-01A-11R-1672-07	Alive	11	3.61378
TCGA-B4-5844-01A-11R-1672-07	Alive	7	3.55915
TCGA-B8-4143-01A-01R-1188-07	Dead	709	2.95192
TCGA-B8-4146-01B-11R-1672-07	Alive	511	4.21234
TCGA-B8-4148-01A-02R-1325-07	Alive	1520	3.29957
TCGA-B8-4151-01A-01R-1188-07	Alive	1299	2.96558
TCGA-B8-4153-01B-11R-1672-07	Alive	762	2.27355
TCGA-B8-4154-01A-01R-1188-07	Alive	1380	2.83465
TCGA-B8-4619-01A-02R-1325-07	Alive	523	2.89416
TCGA-B8-4620-01A-02R-1325-07	Alive	777	2.46613
TCGA-B8-4621-01A-01R-1503-07	Alive	788	2.08352
TCGA-B8-4622-01A-02R-1277-07	Alive	1525	3.03134
TCGA-B8-5158-01A-01R-1420-07	Alive	1218	3.17246
TCGA-B8-5159-01A-01R-1420-07	Alive	722	3.22863
TCGA-B8-5162-01A-01R-1420-07	Alive	36	2.82644
TCGA-B8-5163-01A-01R-1420-07	Alive	822	3.16095
TCGA-B8-5164-01A-01R-1420-07	Alive	26	3.38736
TCGA-B8-5165-01A-01R-1420-07	Alive	737	3.43161
TCGA-B8-5545-01A-01R-1672-07	Alive	1525	3.58025
TCGA-B8-5546-01A-01R-1541-07	Alive	505	2.99736
TCGA-B8-5549-01A-01R-1541-07	Alive	194	3.10405
TCGA-B8-5550-01A-01R-1541-07	Alive	1476	2.82196
TCGA-B8-5551-01A-01R-1541-07	Alive	16	2.53169
TCGA-B8-5552-01B-11R-1672-07	Alive	1046	3.51977
TCGA-B8-5553-01A-01R-1541-07	Alive	435	3.50713
TCGA-B8-A54D-01A-21R-A266-07	Alive	830	2.57151
TCGA-B8-A54E-01A-11R-A266-07	Alive	909	2.32728
TCGA-B8-A54F-01A-11R-A266-07	Alive	519	3.11645
TCGA-B8-A54G-01A-11R-A266-07	Alive	53	2.96412
TCGA-B8-A54H-01A-11R-A33J-07	Alive	256	3.07025
TCGA-B8-A54I-01A-21R-A33J-07	Alive	150	1.57371
TCGA-B8-A54J-01A-11R-A33J-07	Alive	528	3.11537
TCGA-B8-A54K-01A-11R-A33J-07	Alive	469	3.60202
TCGA-B8-A7U6-01A-12R-A37O-07	Alive	495	3.22239
TCGA-B8-A8YJ-01A-13R-A39I-07	Alive	431	3.30801
TCGA-BP-4158-01A-02R-1289-07	Alive	3377	2.82426
TCGA-BP-4159-01A-02R-1289-07	Dead	2601	2.49001
TCGA-BP-4160-01A-02R-1289-07	Alive	2881	3.21711
TCGA-BP-4161-01A-02R-1325-07	Alive	2746	3.09997
TCGA-BP-4162-01A-02R-1325-07	Alive	3074	3.1782
TCGA-BP-4163-01A-02R-1325-07	Alive	2839	3.15002
TCGA-BP-4164-01A-02R-1325-07	Dead	992	3.04522
TCGA-BP-4165-01A-02R-1289-07	Alive	3037	2.40466
TCGA-BP-4166-01A-02R-1289-07	Alive	13	2.73142
TCGA-BP-4167-01A-02R-1325-07	Alive	2718	2.35811
TCGA-BP-4169-01A-02R-1289-07	Dead	701	3.37416
TCGA-BP-4170-01A-02R-1289-07	Dead	2343	3.11625
TCGA-BP-4173-01A-02R-1289-07	Alive	1893	2.96218
TCGA-BP-4174-01A-02R-1289-07	Alive	1879	3.10005
TCGA-BP-4176-01A-02R-1289-07	Alive	1955	3.31749
TCGA-BP-4177-01A-02R-1420-07	Alive	1670	4.06343
TCGA-BP-4325-01A-02R-1289-07	Alive	2964	3.13965
TCGA-BP-4326-01A-01R-1289-07	Dead	1625	3.0126
TCGA-BP-4327-01A-01R-1289-07	Dead	109	2.77598
TCGA-BP-4329-01A-02R-1289-07	Dead	845	3.073
TCGA-BP-4330-01A-01R-1289-07	Alive	1888	3.09889
TCGA-BP-4331-01A-01R-1289-07	Dead	2454	3.1652
TCGA-BP-4332-01A-01R-1289-07	Alive	1133	3.29159
TCGA-BP-4334-01A-01R-1289-07	Dead	645	2.06736
TCGA-BP-4335-01A-01R-1289-07	Dead	475	2.55206
TCGA-BP-4337-01A-01R-1289-07	Dead	2	2.35137
TCGA-BP-4338-01A-01R-1289-07	Alive	2859	1.95769
TCGA-BP-4340-01A-01R-1289-07	Dead	562	3.20328
TCGA-BP-4341-01A-01R-1289-07	Dead	1589	2.71205
TCGA-BP-4342-01A-01R-1289-07	Dead	2256	3.23715
TCGA-BP-4343-01A-02R-1289-07	Dead	1912	3.40753
TCGA-BP-4344-01A-01R-1289-07	Alive	1666	3.25681
TCGA-BP-4345-01A-01R-1289-07	Alive	1516	3.16045
TCGA-BP-4346-01A-01R-1289-07	Dead	1493	2.93943
TCGA-BP-4347-01A-01R-1289-07	Alive	1367	3.09722
TCGA-BP-4349-01A-01R-1289-07	Alive	372	2.73023
TCGA-BP-4351-01A-01R-1289-07	Alive	970	2.95066
TCGA-BP-4352-01A-01R-1289-07	Dead	344	2.38554
TCGA-BP-4353-01A-02R-1289-07	Dead	375	3.6427
TCGA-BP-4354-01A-02R-1289-07	Dead	1034	3.32204
TCGA-BP-4355-01A-01R-1289-07	Dead	953	2.88208
TCGA-BP-4756-01A-01R-1289-07	Alive	374	1.72448
TCGA-BP-4758-01A-01R-1289-07	Alive	2208	2.25592
TCGA-BP-4759-01A-01R-1289-07	Alive	2372	2.22163
TCGA-BP-4760-01A-02R-1420-07	Alive	2361	3.91434
TCGA-BP-4761-01A-01R-1289-07	Alive	182	1.61212
TCGA-BP-4762-01A-02R-1289-07	Dead	1343	3.43518
TCGA-BP-4763-01A-01R-1289-07	Dead	1270	3.62284
TCGA-BP-4765-01A-01R-1289-07	Alive	2184	3.36272
TCGA-BP-4766-01A-01R-1289-07	Alive	1462	3.15974
TCGA-BP-4768-01A-01R-1289-07	Alive	400	3.08909
TCGA-BP-4769-01A-01R-1289-07	Alive	1876	3.89995
TCGA-BP-4770-01A-01R-1503-07	Dead	329	4.02376
TCGA-BP-4771-01A-01R-1289-07	Dead	162	2.63942
TCGA-BP-4774-01A-01R-1289-07	Alive	1885	2.76808
TCGA-BP-4775-01A-01R-1289-07	Alive	1843	3.27244
TCGA-BP-4776-01A-01R-1289-07	Alive	411	2.32648
TCGA-BP-4777-01A-01R-1289-07	Alive	1731	2.76772
TCGA-BP-4781-01A-01R-1305-07	Alive	2080	3.12727
TCGA-BP-4782-01A-02R-1420-07	Alive	354	3.11947
TCGA-BP-4784-01A-01R-1305-07	Alive	1854	3.70443
TCGA-BP-4787-01A-01R-1305-07	Dead	480	2.98185
TCGA-BP-4789-01A-01R-1305-07	Alive	1489	3.93228
TCGA-BP-4790-01A-01R-1305-07	Dead	1111	3.66956
TCGA-BP-4795-01A-02R-1420-07	Alive	620	3.59651
TCGA-BP-4797-01A-01R-1305-07	Alive	1107	2.94193
TCGA-BP-4798-01A-01R-1305-07	Dead	334	2.60834
TCGA-BP-4799-01A-01R-1305-07	Dead	1133	2.29243
TCGA-BP-4801-01A-02R-1420-07	Alive	1124	3.2368
TCGA-BP-4803-01A-01R-1305-07	Alive	204	3.15622
TCGA-BP-4804-01A-02R-1305-07	Alive	1459	2.81018
TCGA-BP-4807-01A-01R-1305-07	Alive	211	3.44843
TCGA-BP-4959-01A-01R-1334-07	Alive	2660	3.02226
TCGA-BP-4960-01A-01R-1334-07	Alive	2172	1.90966
TCGA-BP-4961-01A-01R-1334-07	Alive	1935	3.61785
TCGA-BP-4962-01A-01R-1334-07	Alive	1785	2.59555
TCGA-BP-4963-01A-01R-1334-07	Alive	1834	2.95384
TCGA-BP-4964-01A-01R-1334-07	Alive	1862	2.86374
TCGA-BP-4965-01A-01R-1334-07	Alive	1871	3.65169
TCGA-BP-4967-01A-01R-1334-07	Alive	205	3.1677
TCGA-BP-4968-01A-01R-1334-07	Alive	1746	2.80694
TCGA-BP-4969-01A-01R-1334-07	Alive	1794	2.27286
TCGA-BP-4970-01A-01R-1334-07	Alive	433	3.56415
TCGA-BP-4971-01A-01R-1334-07	Alive	1487	2.43928
TCGA-BP-4972-01A-01R-1334-07	Alive	1502	3.36878
TCGA-BP-4973-01A-01R-1334-07	Alive	1384	2.99762
TCGA-BP-4974-01A-01R-1334-07	Dead	211	3.36787
TCGA-BP-4975-01A-01R-1334-07	Alive	1433	3.37281
TCGA-BP-4976-01A-01R-1334-07	Alive	1632	3.35651
TCGA-BP-4977-01A-01R-1334-07	Alive	454	2.49958
TCGA-BP-4981-01A-01R-1334-07	Dead	1097	1.99375
TCGA-BP-4982-01A-01R-1334-07	Alive	1014	3.64416
TCGA-BP-4983-01A-01R-1334-07	Alive	1413	3.07726
TCGA-BP-4985-01A-01R-1334-07	Dead	952	2.82395
TCGA-BP-4986-01A-01R-1334-07	Alive	785	3.66333
TCGA-BP-4987-01A-01R-1334-07	Alive	1124	3.41846
TCGA-BP-4988-01A-01R-1334-07	Dead	828	2.84354
TCGA-BP-4989-01A-01R-1334-07	Alive	118	2.38203
TCGA-BP-4991-01A-01R-1334-07	Alive	1413	3.59763
TCGA-BP-4992-01A-01R-1334-07	Alive	501	1.59249
TCGA-BP-4993-01A-02R-1420-07	Alive	177	3.08282
TCGA-BP-4994-01A-01R-1334-07	Alive	1308	3.21386
TCGA-BP-4995-01A-01R-1334-07	Alive	1371	3.3045
TCGA-BP-4998-01A-01R-1334-07	Alive	932	3.44228
TCGA-BP-4999-01A-01R-1334-07	Alive	1266	3.25063
TCGA-BP-5000-01A-01R-1334-07	Alive	563	2.16395
TCGA-BP-5001-01A-01R-1334-07	Alive	1177	1.79294
TCGA-BP-5004-01A-01R-1334-07	Alive	1126	3.40678
TCGA-BP-5006-01A-01R-1334-07	Alive	840	2.79948
TCGA-BP-5007-01A-01R-1334-07	Alive	1140	3.12042
TCGA-BP-5008-01A-01R-1334-07	Alive	1071	3.4429
TCGA-BP-5009-01A-01R-1334-07	Dead	1092	2.54614
TCGA-BP-5010-01A-02R-1420-07	Dead	878	2.01464
TCGA-BP-5168-01A-01R-1420-07	Dead	1463	3.05228
TCGA-BP-5169-01A-01R-1426-07	Alive	193	1.32941
TCGA-BP-5170-01A-01R-1426-07	Alive	2412	2.96966
TCGA-BP-5173-01A-01R-1426-07	Dead	62	2.84491
TCGA-BP-5174-01A-01R-1426-07	Alive	2257	2.36174
TCGA-BP-5175-01A-01R-1426-07	Alive	932	1.59431
TCGA-BP-5176-01A-01R-1426-07	Dead	1590	2.85258
TCGA-BP-5177-01A-01R-1426-07	Alive	293	2.6031
TCGA-BP-5178-01A-01R-1426-07	Dead	1912	1.7956
TCGA-BP-5180-01A-01R-1426-07	Alive	2263	2.57957
TCGA-BP-5181-01A-01R-1426-07	Alive	1495	2.7441
TCGA-BP-5182-01A-01R-1426-07	Alive	1165	2.91043
TCGA-BP-5183-01A-01R-1426-07	Alive	1291	2.99821
TCGA-BP-5184-01A-01R-1426-07	Alive	1133	3.32697
TCGA-BP-5185-01A-01R-1426-07	Alive	1132	1.15121
TCGA-BP-5186-01A-01R-1426-07	Alive	693	3.31022
TCGA-BP-5187-01A-01R-1426-07	Alive	406	3.43206
TCGA-BP-5189-01A-02R-1426-07	Dead	822	3.43046
TCGA-BP-5190-01A-01R-1426-07	Alive	1011	2.17319
TCGA-BP-5191-01A-01R-1426-07	Alive	967	1.35456
TCGA-BP-5192-01A-01R-1426-07	Alive	714	3.13309
TCGA-BP-5194-01A-02R-1426-07	Alive	408	3.22885
TCGA-BP-5195-01A-02R-1426-07	Alive	749	3.15721
TCGA-BP-5196-01A-01R-1426-07	Alive	1018	3.09104
TCGA-BP-5198-01A-01R-1426-07	Alive	603	2.75352
TCGA-BP-5199-01A-01R-1426-07	Alive	1355	3.06051
TCGA-BP-5200-01A-01R-1426-07	Alive	1063	2.776
TCGA-BP-5201-01A-01R-1426-07	Alive	951	2.28907
TCGA-BP-5202-01A-02R-1426-07	Alive	29	3.20068
TCGA-CJ-4634-01A-02R-1325-07	Alive	3498	3.40508
TCGA-CJ-4635-01A-02R-1305-07	Alive	1416	3.53826
TCGA-CJ-4636-01A-02R-1325-07	Alive	1924	2.45562
TCGA-CJ-4637-01A-02R-1325-07	Dead	2227	2.72258
TCGA-CJ-4638-01A-02R-1325-07	Dead	431	2.0994
TCGA-CJ-4639-01A-02R-1325-07	Alive	3229	3.38637
TCGA-CJ-4640-01A-02R-1325-07	Alive	3480	3.2544
TCGA-CJ-4641-01A-02R-1325-07	Dead	1661	3.1369
TCGA-CJ-4642-01B-01R-1305-07	Alive	3205	3.25158
TCGA-CJ-4643-01A-02R-1325-07	Alive	1793	3.37423
TCGA-CJ-4644-01A-02R-1325-07	Dead	336	3.11367
TCGA-CJ-4868-01A-01R-1305-07	Dead	646	3.1356
TCGA-CJ-4869-01A-02R-1426-07	Alive	2554	2.61568
TCGA-CJ-4870-01A-01R-1305-07	Alive	1498	3.19602
TCGA-CJ-4871-01A-01R-1305-07	Alive	2423	3.20741
TCGA-CJ-4872-01A-01R-1305-07	Alive	1435	2.68542
TCGA-CJ-4873-01A-01R-1305-07	Alive	2259	1.79215
TCGA-CJ-4874-01A-01R-1305-07	Alive	2283	3.26749
TCGA-CJ-4875-01A-01R-1305-07	Dead	3554	2.01264
TCGA-CJ-4876-01A-01R-1305-07	Alive	1955	2.88477
TCGA-CJ-4878-01A-01R-1305-07	Alive	2186	3.18333
TCGA-CJ-4881-01A-01R-1305-07	Alive	2014	2.46365
TCGA-CJ-4882-01A-02R-1426-07	Alive	1883	2.57838
TCGA-CJ-4884-01A-01R-1305-07	Alive	1759	2.74962
TCGA-CJ-4885-01A-01R-1305-07	Alive	3451	3.13591
TCGA-CJ-4886-01A-01R-1305-07	Alive	1952	3.37558
TCGA-CJ-4887-01A-01R-1305-07	Dead	932	2.36188
TCGA-CJ-4888-01A-01R-1305-07	Dead	1567	2.39832
TCGA-CJ-4889-01A-01R-1305-07	Alive	1946	2.94246
TCGA-CJ-4890-01A-01R-1305-07	Alive	3519	2.91785
TCGA-CJ-4891-01A-01R-1305-07	Dead	819	2.32884
TCGA-CJ-4892-01A-01R-1305-07	Alive	1521	3.02489
TCGA-CJ-4893-01A-01R-1305-07	Alive	750	3.19563
TCGA-CJ-4894-01A-01R-1305-07	Dead	841	3.27632
TCGA-CJ-4895-01A-01R-1305-07	Dead	1200	3.20752
TCGA-CJ-4897-01A-03R-1426-07	Alive	3341	3.20922
TCGA-CJ-4899-01A-01R-1334-07	Alive	1528	3.50923
TCGA-CJ-4900-01A-01R-1334-07	Dead	1714	2.1502
TCGA-CJ-4901-01A-01R-1426-07	Alive	1450	2.34664
TCGA-CJ-4902-01A-01R-1426-07	Alive	1520	3.085
TCGA-CJ-4903-01A-01R-1426-07	Alive	1560	2.79077
TCGA-CJ-4904-01A-02R-1426-07	Alive	3302	3.36537
TCGA-CJ-4905-01A-02R-1426-07	Alive	1496	3.76366
TCGA-CJ-4907-01A-01R-1426-07	Alive	1499	3.16368
TCGA-CJ-4908-01A-01R-1426-07	Alive	1531	3.43784
TCGA-CJ-4912-01A-01R-1426-07	Alive	1657	2.26321
TCGA-CJ-4916-01A-01R-1426-07	Alive	1373	2.51836
TCGA-CJ-4918-01A-01R-1426-07	Dead	93	3.06095
TCGA-CJ-4920-01A-01R-1426-07	Dead	139	2.72279
TCGA-CJ-4923-01A-01R-1426-07	Dead	572	2.68255
TCGA-CJ-5671-01A-11R-1541-07	Alive	3987	2.83042
TCGA-CJ-5672-01A-11R-1541-07	Dead	2190	2.53973
TCGA-CJ-5675-01A-11R-1541-07	Alive	3936	3.05506
TCGA-CJ-5676-01A-11R-1541-07	Alive	4067	2.07011
TCGA-CJ-5677-01A-11R-1541-07	Dead	782	2.34486
TCGA-CJ-5678-01A-11R-1541-07	Dead	574	2.47949
TCGA-CJ-5679-01A-11R-1541-07	Dead	679	2.14414
TCGA-CJ-5680-01A-11R-1541-07	Dead	768	3.35504
TCGA-CJ-5681-01A-11R-1541-07	Dead	552	3.53404
TCGA-CJ-5682-01A-11R-1541-07	Alive	3736	2.92975
TCGA-CJ-5683-01A-11R-1541-07	Alive	1889	2.84934
TCGA-CJ-5684-01A-11R-1541-07	Alive	2231	2.91275
TCGA-CJ-5686-01A-11R-1672-07	Alive	2038	3.12444
TCGA-CJ-5689-01A-11R-1541-07	Dead	1620	2.92438
TCGA-CJ-6027-01A-11R-1672-07	Dead	3615	2.31493
TCGA-CJ-6028-01A-11R-1672-07	Dead	1625	3.08243
TCGA-CJ-6030-01A-11R-1672-07	Dead	2299	3.22634
TCGA-CJ-6031-01A-11R-1672-07	Alive	1906	2.82401
TCGA-CJ-6032-01A-11R-1672-07	Alive	3639	2.62831
TCGA-CJ-6033-01A-11R-1672-07	Dead	224	2.99854
TCGA-CW-5580-01A-01R-1672-07	Dead	1964	3.54964
TCGA-CW-5581-01A-02R-1541-07	Alive	2799	3.20886
TCGA-CW-5583-01A-02R-1541-07	Alive	2489	3.78327
TCGA-CW-5584-01A-01R-1541-07	Dead	164	3.16265
TCGA-CW-5585-01A-01R-1541-07	Alive	2609	3.52206
TCGA-CW-5587-01A-01R-1541-07	Alive	2226	3.29574
TCGA-CW-5588-01A-01R-1541-07	Alive	2017	2.96286
TCGA-CW-5589-01A-01R-1541-07	Alive	2378	3.38369
TCGA-CW-5590-01A-01R-1541-07	Dead	1075	3.02308
TCGA-CW-5591-01A-01R-1541-07	Alive	2271	3.65024
TCGA-CW-6087-01A-11R-1672-07	Dead	41	3.40545
TCGA-CW-6088-01A-11R-1672-07	Alive	3222	3.77302
TCGA-CW-6090-01A-11R-1672-07	Alive	2552	3.54171
TCGA-CW-6093-01A-11R-1672-07	Alive	3146	3.70114
TCGA-CW-6097-01A-11R-1672-07	Dead	571	3.56267
TCGA-CZ-4853-01A-01R-1426-07	Alive	774	2.95801
TCGA-CZ-4854-01A-01R-1305-07	Dead	1404	2.77366
TCGA-CZ-4856-01A-02R-1426-07	Alive	18	3.02038
TCGA-CZ-4857-01A-01R-1305-07	Dead	1432	2.67084
TCGA-CZ-4858-01A-01R-1305-07	Dead	2105	3.24791
TCGA-CZ-4859-01A-02R-1426-07	Alive	1787	3.27078
TCGA-CZ-4860-01A-01R-1305-07	Dead	206	3.50831
TCGA-CZ-4861-01A-01R-1305-07	Dead	446	3.12623
TCGA-CZ-4862-01A-01R-1305-07	Alive	3271	3.48585
TCGA-CZ-4863-01A-01R-1503-07	Alive	1928	2.88194
TCGA-CZ-4864-01A-01R-1503-07	Dead	2830	3.15178
TCGA-CZ-4865-01A-02R-1503-07	Dead	166	3.23879
TCGA-CZ-4866-01A-01R-1503-07	Alive	3267	2.67034
TCGA-CZ-5451-01A-01R-1503-07	Alive	1929	3.09304
TCGA-CZ-5452-01A-01R-1503-07	Alive	1789	2.68379
TCGA-CZ-5453-01A-01R-1503-07	Dead	2419	2.76948
TCGA-CZ-5454-01A-01R-1503-07	Dead	722	2.89084
TCGA-CZ-5455-01A-01R-1503-07	Dead	561	3.36303
TCGA-CZ-5456-01A-01R-1503-07	Alive	2422	2.46694
TCGA-CZ-5457-01A-01R-1503-07	Alive	2754	3.12042
TCGA-CZ-5458-01A-01R-1503-07	Alive	2789	3.18577
TCGA-CZ-5459-01A-01R-1503-07	Alive	1683	2.63236
TCGA-CZ-5460-01A-01R-1503-07	Alive	2873	2.52163
TCGA-CZ-5461-01A-01R-1503-07	Dead	330	3.18109
TCGA-CZ-5462-01A-01R-1503-07	Dead	311	3.10998
TCGA-CZ-5463-01A-01R-1503-07	Alive	662	3.36383
TCGA-CZ-5464-01A-01R-1503-07	Alive	2128	2.64393
TCGA-CZ-5465-01A-01R-1503-07	Dead	2564	3.22314
TCGA-CZ-5466-01A-01R-1503-07	Alive	685	2.77431
TCGA-CZ-5467-01A-01R-1503-07	Dead	73	3.66942
TCGA-CZ-5468-01A-01R-1503-07	Dead	59	2.63886
TCGA-CZ-5469-01A-01R-1503-07	Dead	946	2.39876
TCGA-CZ-5470-01A-01R-1503-07	Alive	386	2.57739
TCGA-CZ-5982-01A-11R-1672-07	Alive	2439	3.62688
TCGA-CZ-5984-01A-11R-1672-07	Alive	2067	2.8477
TCGA-CZ-5985-01A-11R-1672-07	Alive	1997	2.75869
TCGA-CZ-5986-01A-11R-1672-07	Alive	373	3.48646
TCGA-CZ-5987-01A-11R-1672-07	Dead	445	2.57848
TCGA-CZ-5988-01A-11R-1672-07	Alive	693	3.31869
TCGA-CZ-5989-01A-11R-1672-07	Alive	1905	4.12949
TCGA-DV-5565-01A-01R-1541-07	Alive	1329	2.80575
TCGA-DV-5566-01A-01R-1541-07	Alive	1398	2.96018
TCGA-DV-5567-01A-01R-1541-07	Alive	2004	4.03972
TCGA-DV-5568-01A-01R-1541-07	Alive	370	2.77127
TCGA-DV-5569-01A-01R-1541-07	Alive	355	3.20218
TCGA-DV-5573-01A-01R-1541-07	Alive	1130	3.09207
TCGA-DV-5574-01A-01R-1541-07	Alive	2016	3.32553
TCGA-DV-5575-01A-01R-1541-07	Alive	1729	3.35041
TCGA-DV-5576-01A-01R-1541-07	Dead	727	3.72378
TCGA-DV-A4VX-01A-11R-A266-07	Dead	1626	2.14574
TCGA-DV-A4VZ-01A-11R-A266-07	Alive	365	3.51029
TCGA-DV-A4W0-01A-11R-A266-07	Alive	2470	3.18715
TCGA-DV-A4W0-05A-11R-A266-07	Alive	2470	3.90677
TCGA-EU-5904-01A-11R-1672-07	Alive	551	3.24237
TCGA-EU-5905-01A-11R-1672-07	Alive	119	3.28004
TCGA-EU-5906-01A-11R-1672-07	Alive	206	3.55251
TCGA-EU-5907-01A-11R-1672-07	Alive	127	3.40741
TCGA-G6-A5PC-01A-11R-A33J-07	Dead	242	1.84711
TCGA-G6-A8L6-01A-11R-A37O-07	Dead	313	2.65588
TCGA-G6-A8L7-01A-11R-A37O-07	Alive	2133	1.85112
TCGA-G6-A8L8-01A-21R-A37O-07	Dead	1091	2.88587
TCGA-GK-A6C7-01A-11R-A33J-07	Alive	61	3.1978
TCGA-MM-A563-01A-11R-A266-07	Alive	591	2.85716
TCGA-MM-A564-01A-11R-A266-07	Alive	607	2.35072
TCGA-MM-A84U-01A-11R-A37O-07	Alive	700	2.11083
TCGA-MW-A4EC-01A-11R-A266-07	Alive	498	2.85762
TCGA-T7-A92I-01A-11R-A37O-07	Alive	356	3.07992

## Sheet: Sheet 1 (3)
sample_id	OS_event	OS_time	SMAD3
TCGA-3Z-A93Z-01A-11R-A37O-07	Alive	385	4.43574
TCGA-6D-AA2E-01A-11R-A37O-07	Alive	362	3.86368
TCGA-A3-3306-01A-01R-0864-07	Alive	1120	5.30795
TCGA-A3-3307-01A-01R-0864-07	Alive	1436	5.40215
TCGA-A3-3308-01A-02R-1325-07	Alive	16	4.88915
TCGA-A3-3311-01A-02R-1325-07	Dead	1191	4.78713
TCGA-A3-3313-01A-02R-1325-07	Dead	735	4.26613
TCGA-A3-3316-01A-01R-0864-07	Alive	1493	4.08292
TCGA-A3-3317-01A-02R-1325-07	Alive	1491	5.48209
TCGA-A3-3319-01A-02R-1325-07	Alive	1130	4.7149
TCGA-A3-3320-01A-02R-1325-07	Alive	1508	5.79841
TCGA-A3-3322-01A-02R-1325-07	Alive	1478	5.25289
TCGA-A3-3323-01A-02R-1325-07	Alive	1106	4.81499
TCGA-A3-3324-01A-02R-1325-07	Alive	1186	5.10017
TCGA-A3-3325-01A-01R-0864-07	Dead	1170	5.77734
TCGA-A3-3326-01A-01R-0864-07	Alive	1137	5.4321
TCGA-A3-3328-01A-01R-0864-07	Alive	1385	5.38032
TCGA-A3-3329-01A-01R-0864-07	Alive	1624	5.07356
TCGA-A3-3331-01A-02R-1325-07	Alive	1485	4.99862
TCGA-A3-3335-01A-01R-0864-07	Alive	1886	4.55734
TCGA-A3-3343-01A-01R-0864-07	Alive	945	5.2309
TCGA-A3-3346-01A-01R-1766-07	Dead	137	5.3194
TCGA-A3-3347-01A-02R-1325-07	Dead	1610	4.73474
TCGA-A3-3349-01A-01R-1188-07	Alive	1385	5.22793
TCGA-A3-3351-01A-02R-1325-07	Alive	910	5.54256
TCGA-A3-3352-01A-01R-0864-07	Dead	561	5.90788
TCGA-A3-3357-01A-02R-1420-07	Alive	2688	4.94461
TCGA-A3-3358-01A-01R-1541-07	Alive	1307	4.492
TCGA-A3-3359-01A-01R-0864-07	Alive	2504	5.20124
TCGA-A3-3362-01A-02R-1325-07	Alive	1559	5.04011
TCGA-A3-3363-01A-01R-0864-07	Alive	319	4.9811
TCGA-A3-3365-01A-01R-0864-07	Alive	873	5.16119
TCGA-A3-3367-01A-02R-1420-07	Alive	2270	5.04698
TCGA-A3-3370-01A-02R-1420-07	Alive	2274	5.50858
TCGA-A3-3372-01A-02R-1325-07	Alive	735	5.6717
TCGA-A3-3373-01A-02R-1420-07	Alive	1621	5.12115
TCGA-A3-3374-01A-02R-1325-07	Alive	1314	4.46401
TCGA-A3-3376-01A-02R-1420-07	Dead	1696	5.3471
TCGA-A3-3378-01A-02R-1325-07	Alive	630	4.35488
TCGA-A3-3380-01A-01R-0864-07	Alive	567	4.80475
TCGA-A3-3382-01A-02R-1325-07	Alive	574	4.99919
TCGA-A3-3383-01A-02R-1325-07	Alive	861	4.71401
TCGA-A3-3385-01A-02R-1420-07	Alive	1993	5.56728
TCGA-A3-3387-01A-01R-1541-07	Alive	617	4.88235
TCGA-A3-A6NI-01A-11R-A33J-07	Alive	1018	4.92548
TCGA-A3-A6NJ-01A-12R-A33J-07	Alive	468	5.069
TCGA-A3-A6NL-01A-11R-A33J-07	Alive	689	5.2799
TCGA-A3-A6NN-01A-12R-A33J-07	Alive	3	5.19182
TCGA-A3-A8CQ-01A-11R-A37O-07	Alive	3	5.41825
TCGA-A3-A8OU-01A-11R-A37O-07	Alive	0	5.10572
TCGA-A3-A8OV-01A-11R-A37O-07	Alive	340	4.92766
TCGA-A3-A8OW-01A-11R-A37O-07	Alive	323	5.00707
TCGA-A3-A8OX-01A-11R-A37O-07	Alive	0	4.80579
TCGA-AK-3425-01A-02R-1277-07	Alive	3343	4.18907
TCGA-AK-3426-01A-02R-1325-07	Dead	885	3.61925
TCGA-AK-3427-01A-01R-0864-07	Alive	3583	2.89929
TCGA-AK-3428-01A-02R-1277-07	Alive	3728	5.34208
TCGA-AK-3429-01A-02R-1325-07	Alive	3328	4.22146
TCGA-AK-3431-01A-02R-1277-07	Dead	2241	4.41137
TCGA-AK-3433-01A-02R-1277-07	Alive	3409	5.46695
TCGA-AK-3434-01A-02R-1277-07	Alive	2087	4.35159
TCGA-AK-3436-01A-02R-1325-07	Alive	3331	3.98265
TCGA-AK-3440-01A-02R-1277-07	Alive	2865	4.98939
TCGA-AK-3443-01A-02R-1325-07	Alive	1423	4.48347
TCGA-AK-3445-01A-02R-1277-07	Alive	2392	4.74946
TCGA-AK-3447-01A-01R-1766-07	Alive	1217	2.00763
TCGA-AK-3450-01A-02R-1277-07	Alive	1779	4.40381
TCGA-AK-3451-01A-02R-1188-07	Alive	2868	2.94396
TCGA-AK-3453-01A-02R-1277-07	Alive	2531	4.34382
TCGA-AK-3454-01A-02R-1277-07	Alive	874	4.36298
TCGA-AK-3455-01A-01R-0864-07	Dead	683	4.58286
TCGA-AK-3456-01A-02R-1325-07	Alive	1143	4.91075
TCGA-AK-3458-01A-01R-1503-07	Alive	1168	4.27536
TCGA-AK-3460-01A-02R-1277-07	Alive	2508	3.98612
TCGA-AK-3461-01A-02R-1277-07	Alive	2217	4.71521
TCGA-AK-3465-01A-02R-1325-07	Alive	369	5.06372
TCGA-AS-3777-01A-01R-0864-07	Alive	1238	3.36995
TCGA-AS-3778-01A-01R-A32Z-07	Alive	43	5.30948
TCGA-B0-4688-01A-01R-1277-07	Dead	101	5.16308
TCGA-B0-4690-01A-01R-1277-07	Dead	43	4.92608
TCGA-B0-4691-01A-01R-1277-07	Dead	139	4.42736
TCGA-B0-4693-01A-01R-1277-07	Dead	77	4.87706
TCGA-B0-4694-01A-01R-1277-07	Dead	106	3.91318
TCGA-B0-4696-01A-01R-1277-07	Dead	866	4.9392
TCGA-B0-4697-01A-01R-1277-07	Dead	578	3.78585
TCGA-B0-4698-01A-01R-1503-07	Dead	42	5.37625
TCGA-B0-4699-01A-01R-1277-07	Dead	110	5.35746
TCGA-B0-4700-01A-02R-1541-07	Dead	1980	4.14254
TCGA-B0-4701-01A-01R-1277-07	Dead	238	5.99631
TCGA-B0-4703-01A-01R-1277-07	Dead	182	4.56299
TCGA-B0-4706-01A-01R-1503-07	Dead	65	4.81722
TCGA-B0-4707-01A-01R-1277-07	Dead	600	5.33433
TCGA-B0-4710-01A-01R-1503-07	Alive	1755	5.55532
TCGA-B0-4712-01A-01R-1503-07	Dead	1337	3.68979
TCGA-B0-4713-01A-01R-1277-07	Dead	202	4.05153
TCGA-B0-4714-01A-01R-1277-07	Dead	99	4.68897
TCGA-B0-4718-01A-01R-1277-07	Alive	1778	5.0605
TCGA-B0-4810-01A-01R-1503-07	Dead	478	5.02952
TCGA-B0-4811-01A-01R-1503-07	Dead	1417	4.21791
TCGA-B0-4813-01A-01R-1277-07	Dead	18	4.94953
TCGA-B0-4814-01A-01R-1277-07	Dead	168	5.18206
TCGA-B0-4815-01A-01R-1503-07	Dead	1588	4.76571
TCGA-B0-4816-01A-01R-1503-07	Dead	1371	4.44766
TCGA-B0-4817-01A-01R-1277-07	Dead	1019	4.24664
TCGA-B0-4818-01A-01R-1503-07	Dead	510	4.66852
TCGA-B0-4819-01A-01R-1277-07	Dead	183	4.10266
TCGA-B0-4821-01A-01R-1503-07	Dead	1230	5.15069
TCGA-B0-4822-01A-01R-1277-07	Dead	1111	4.4172
TCGA-B0-4823-01A-02R-1420-07	Dead	454	4.4444
TCGA-B0-4824-01A-01R-1277-07	Dead	1657	5.0627
TCGA-B0-4827-01A-02R-1420-07	Dead	885	3.99809
TCGA-B0-4828-01A-01R-1277-07	Dead	307	5.33047
TCGA-B0-4833-01A-01R-1305-07	Dead	2386	4.31616
TCGA-B0-4834-01A-01R-1305-07	Dead	2090	4.27343
TCGA-B0-4836-01A-01R-1305-07	Dead	1238	4.97483
TCGA-B0-4837-01A-01R-1305-07	Dead	1378	3.66134
TCGA-B0-4838-01A-01R-1305-07	Dead	834	4.9129
TCGA-B0-4839-01A-01R-1305-07	Dead	1639	3.40549
TCGA-B0-4841-01A-01R-1277-07	Dead	204	2.50251
TCGA-B0-4842-01A-02R-1420-07	Dead	1724	3.49561
TCGA-B0-4843-01A-01R-1277-07	Dead	320	3.694
TCGA-B0-4844-01A-01R-1277-07	Dead	313	4.89107
TCGA-B0-4845-01A-01R-1277-07	Dead	1986	5.46404
TCGA-B0-4846-01A-01R-1277-07	Dead	1200	5.12991
TCGA-B0-4847-01A-01R-1277-07	Dead	793	4.30198
TCGA-B0-4848-01A-01R-1277-07	Dead	883	4.5737
TCGA-B0-4849-01A-01R-1277-07	Dead	69	4.648
TCGA-B0-4852-01A-01R-1503-07	Dead	1121	5.42997
TCGA-B0-4945-01A-01R-1420-07	Dead	2145	5.28569
TCGA-B0-5075-01A-01R-1334-07	Dead	637	4.3439
TCGA-B0-5077-01A-01R-1334-07	Dead	1317	4.89697
TCGA-B0-5080-01A-01R-1503-07	Dead	342	4.36975
TCGA-B0-5081-01A-01R-1334-07	Dead	362	4.26024
TCGA-B0-5083-01A-02R-1420-07	Dead	1045	3.95146
TCGA-B0-5084-01A-01R-1334-07	Dead	222	4.85594
TCGA-B0-5085-01A-01R-1334-07	Dead	770	4.32856
TCGA-B0-5088-01A-01R-1334-07	Dead	563	4.62526
TCGA-B0-5092-01A-01R-1420-07	Dead	459	4.6068
TCGA-B0-5094-01A-01R-1420-07	Dead	333	4.81749
TCGA-B0-5095-01A-01R-1420-07	Dead	245	4.92035
TCGA-B0-5096-01A-01R-1420-07	Dead	68	5.71844
TCGA-B0-5097-01A-01R-1420-07	Alive	665	5.62401
TCGA-B0-5098-01A-01R-1420-07	Dead	1584	5.80048
TCGA-B0-5099-01A-01R-1420-07	Dead	485	5.50172
TCGA-B0-5100-01A-01R-1420-07	Dead	1913	4.40582
TCGA-B0-5102-01A-01R-1420-07	Dead	2764	5.28172
TCGA-B0-5104-01A-01R-1420-07	Dead	2752	4.87469
TCGA-B0-5106-01A-01R-1420-07	Dead	1598	4.79431
TCGA-B0-5107-01A-01R-1420-07	Dead	927	5.68197
TCGA-B0-5108-01A-01R-1420-07	Alive	1782	5.00262
TCGA-B0-5109-01A-02R-1420-07	Dead	587	6.15347
TCGA-B0-5110-01A-01R-1420-07	Alive	2009	5.30801
TCGA-B0-5113-01A-01R-1420-07	Alive	1175	5.55416
TCGA-B0-5115-01A-01R-1420-07	Alive	1604	5.32518
TCGA-B0-5116-01A-02R-1420-07	Alive	1274	4.60391
TCGA-B0-5117-01A-01R-1420-07	Alive	1608	4.46444
TCGA-B0-5119-01A-02R-1420-07	Alive	1552	5.21746
TCGA-B0-5120-01A-01R-1420-07	Alive	1169	4.62154
TCGA-B0-5121-01A-02R-1420-07	Alive	1485	3.71694
TCGA-B0-5399-01A-01R-1503-07	Alive	1411	5.31094
TCGA-B0-5400-01A-01R-1503-07	Alive	1733	4.06801
TCGA-B0-5402-01A-01R-1503-07	Alive	1290	4.493
TCGA-B0-5690-01A-11R-1541-07	Alive	3392	4.88087
TCGA-B0-5691-01A-11R-1541-07	Alive	3431	5.47293
TCGA-B0-5692-01A-11R-1541-07	Alive	3944	4.22311
TCGA-B0-5693-01A-11R-1541-07	Alive	4074	5.13403
TCGA-B0-5694-01A-11R-1541-07	Dead	480	4.44522
TCGA-B0-5695-01A-11R-1541-07	Alive	2150	5.16301
TCGA-B0-5696-01A-11R-1541-07	Alive	2609	4.78819
TCGA-B0-5697-01A-11R-1541-07	Alive	2630	5.34442
TCGA-B0-5698-01A-11R-1672-07	Alive	3631	5.09913
TCGA-B0-5699-01A-11R-1541-07	Alive	3841	5.3325
TCGA-B0-5700-01A-11R-1541-07	Alive	1790	4.60091
TCGA-B0-5701-01A-11R-1541-07	Alive	2461	4.46637
TCGA-B0-5702-01A-11R-1541-07	Alive	2172	2.65056
TCGA-B0-5703-01A-11R-1541-07	Alive	2246	4.56806
TCGA-B0-5705-01A-11R-1541-07	Alive	4537	5.48254
TCGA-B0-5706-01A-11R-1541-07	Alive	3205	4.14593
TCGA-B0-5707-01A-11R-1541-07	Alive	3744	5.78151
TCGA-B0-5709-01A-11R-1541-07	Alive	3974	5.60288
TCGA-B0-5710-01A-11R-1672-07	Alive	2430	5.1
TCGA-B0-5711-01A-11R-1672-07	Alive	3989	5.51489
TCGA-B0-5712-01A-11R-1672-07	Alive	2722	4.95883
TCGA-B0-5713-01A-11R-1672-07	Alive	2782	5.27008
TCGA-B0-5812-01A-11R-1672-07	Alive	3834	5.07408
TCGA-B2-3923-01A-02R-1325-07	Alive	992	5.56099
TCGA-B2-3923-01A-02R-A277-07	Alive	992	4.52841
TCGA-B2-3923-01B-10R-A277-07	Alive	992	5.81064
TCGA-B2-3924-01A-02R-1325-07	Alive	1092	4.77114
TCGA-B2-3924-01A-02R-A277-07	Alive	1092	3.33961
TCGA-B2-3924-01B-03R-A277-07	Alive	1092	5.33547
TCGA-B2-4098-01A-02R-1325-07	Dead	51	3.91098
TCGA-B2-4099-01A-02R-1188-07	Alive	972	4.4082
TCGA-B2-4101-01A-02R-1277-07	Alive	648	5.2226
TCGA-B2-4102-01A-02R-1325-07	Alive	952	5.33148
TCGA-B2-5633-01A-01R-1541-07	Alive	963	4.89346
TCGA-B2-5633-01A-01R-A277-07	Alive	963	2.71037
TCGA-B2-5633-01B-04R-A277-07	Alive	963	4.60834
TCGA-B2-5635-01A-01R-1541-07	Alive	755	4.8218
TCGA-B2-5635-01A-01R-A277-07	Alive	755	3.61235
TCGA-B2-5635-01B-04R-A277-07	Alive	755	5.015
TCGA-B2-5636-01A-02R-1541-07	Alive	919	5.29745
TCGA-B2-5639-01A-01R-1541-07	Dead	1003	4.69771
TCGA-B2-5641-01A-01R-1541-07	Alive	656	4.89158
TCGA-B2-A4SR-01A-11R-A266-07	Alive	507	5.69273
TCGA-B4-5377-01A-01R-1503-07	Alive	365	5.41206
TCGA-B4-5378-01A-01R-1503-07	Alive	175	4.82245
TCGA-B4-5832-01A-11R-1672-07	Alive	155	3.17482
TCGA-B4-5834-01A-11R-1672-07	Alive	38	5.20531
TCGA-B4-5835-01A-11R-1672-07	Alive	16	5.0469
TCGA-B4-5836-01A-11R-1672-07	Alive	141	4.74549
TCGA-B4-5838-01A-11R-1672-07	Alive	166	5.60864
TCGA-B4-5843-01A-11R-1672-07	Alive	11	5.26965
TCGA-B4-5844-01A-11R-1672-07	Alive	7	5.33232
TCGA-B8-4143-01A-01R-1188-07	Dead	709	4.98297
TCGA-B8-4146-01B-11R-1672-07	Alive	511	4.66362
TCGA-B8-4148-01A-02R-1325-07	Alive	1520	5.34416
TCGA-B8-4151-01A-01R-1188-07	Alive	1299	4.85663
TCGA-B8-4153-01B-11R-1672-07	Alive	762	4.43563
TCGA-B8-4154-01A-01R-1188-07	Alive	1380	4.75998
TCGA-B8-4619-01A-02R-1325-07	Alive	523	4.17493
TCGA-B8-4620-01A-02R-1325-07	Alive	777	4.29808
TCGA-B8-4621-01A-01R-1503-07	Alive	788	4.11013
TCGA-B8-4622-01A-02R-1277-07	Alive	1525	4.76373
TCGA-B8-5158-01A-01R-1420-07	Alive	1218	4.86921
TCGA-B8-5159-01A-01R-1420-07	Alive	722	5.31356
TCGA-B8-5162-01A-01R-1420-07	Alive	36	3.68267
TCGA-B8-5163-01A-01R-1420-07	Alive	822	4.83437
TCGA-B8-5164-01A-01R-1420-07	Alive	26	5.07393
TCGA-B8-5165-01A-01R-1420-07	Alive	737	4.92934
TCGA-B8-5545-01A-01R-1672-07	Alive	1525	5.06116
TCGA-B8-5546-01A-01R-1541-07	Alive	505	5.1688
TCGA-B8-5549-01A-01R-1541-07	Alive	194	4.54093
TCGA-B8-5550-01A-01R-1541-07	Alive	1476	4.79896
TCGA-B8-5551-01A-01R-1541-07	Alive	16	5.67332
TCGA-B8-5552-01B-11R-1672-07	Alive	1046	5.33414
TCGA-B8-5553-01A-01R-1541-07	Alive	435	4.7955
TCGA-B8-A54D-01A-21R-A266-07	Alive	830	4.19292
TCGA-B8-A54E-01A-11R-A266-07	Alive	909	2.64247
TCGA-B8-A54F-01A-11R-A266-07	Alive	519	4.73837
TCGA-B8-A54G-01A-11R-A266-07	Alive	53	5.03202
TCGA-B8-A54H-01A-11R-A33J-07	Alive	256	5.15486
TCGA-B8-A54I-01A-21R-A33J-07	Alive	150	3.30361
TCGA-B8-A54J-01A-11R-A33J-07	Alive	528	4.91559
TCGA-B8-A54K-01A-11R-A33J-07	Alive	469	5.35776
TCGA-B8-A7U6-01A-12R-A37O-07	Alive	495	4.65706
TCGA-B8-A8YJ-01A-13R-A39I-07	Alive	431	5.18503
TCGA-BP-4158-01A-02R-1289-07	Alive	3377	4.71929
TCGA-BP-4159-01A-02R-1289-07	Dead	2601	3.77787
TCGA-BP-4160-01A-02R-1289-07	Alive	2881	4.40419
TCGA-BP-4161-01A-02R-1325-07	Alive	2746	4.83585
TCGA-BP-4162-01A-02R-1325-07	Alive	3074	4.99137
TCGA-BP-4163-01A-02R-1325-07	Alive	2839	5.24952
TCGA-BP-4164-01A-02R-1325-07	Dead	992	4.84154
TCGA-BP-4165-01A-02R-1289-07	Alive	3037	4.55121
TCGA-BP-4166-01A-02R-1289-07	Alive	13	4.33131
TCGA-BP-4167-01A-02R-1325-07	Alive	2718	3.20813
TCGA-BP-4169-01A-02R-1289-07	Dead	701	4.73405
TCGA-BP-4170-01A-02R-1289-07	Dead	2343	4.72323
TCGA-BP-4173-01A-02R-1289-07	Alive	1893	4.61528
TCGA-BP-4174-01A-02R-1289-07	Alive	1879	5.39087
TCGA-BP-4176-01A-02R-1289-07	Alive	1955	4.62191
TCGA-BP-4177-01A-02R-1420-07	Alive	1670	5.34579
TCGA-BP-4325-01A-02R-1289-07	Alive	2964	4.97294
TCGA-BP-4326-01A-01R-1289-07	Dead	1625	4.92571
TCGA-BP-4327-01A-01R-1289-07	Dead	109	5.12933
TCGA-BP-4329-01A-02R-1289-07	Dead	845	4.52114
TCGA-BP-4330-01A-01R-1289-07	Alive	1888	5.36489
TCGA-BP-4331-01A-01R-1289-07	Dead	2454	5.14558
TCGA-BP-4332-01A-01R-1289-07	Alive	1133	5.43066
TCGA-BP-4334-01A-01R-1289-07	Dead	645	5.00629
TCGA-BP-4335-01A-01R-1289-07	Dead	475	4.16219
TCGA-BP-4337-01A-01R-1289-07	Dead	2	4.77929
TCGA-BP-4338-01A-01R-1289-07	Alive	2859	3.95817
TCGA-BP-4340-01A-01R-1289-07	Dead	562	5.50523
TCGA-BP-4341-01A-01R-1289-07	Dead	1589	4.58739
TCGA-BP-4342-01A-01R-1289-07	Dead	2256	5.99714
TCGA-BP-4343-01A-02R-1289-07	Dead	1912	3.8463
TCGA-BP-4344-01A-01R-1289-07	Alive	1666	4.89156
TCGA-BP-4345-01A-01R-1289-07	Alive	1516	4.21167
TCGA-BP-4346-01A-01R-1289-07	Dead	1493	4.97989
TCGA-BP-4347-01A-01R-1289-07	Alive	1367	5.15085
TCGA-BP-4349-01A-01R-1289-07	Alive	372	4.6351
TCGA-BP-4351-01A-01R-1289-07	Alive	970	4.75644
TCGA-BP-4352-01A-01R-1289-07	Dead	344	4.35994
TCGA-BP-4353-01A-02R-1289-07	Dead	375	4.70088
TCGA-BP-4354-01A-02R-1289-07	Dead	1034	6.01673
TCGA-BP-4355-01A-01R-1289-07	Dead	953	4.57251
TCGA-BP-4756-01A-01R-1289-07	Alive	374	4.55189
TCGA-BP-4758-01A-01R-1289-07	Alive	2208	4.08161
TCGA-BP-4759-01A-01R-1289-07	Alive	2372	3.74941
TCGA-BP-4760-01A-02R-1420-07	Alive	2361	5.29678
TCGA-BP-4761-01A-01R-1289-07	Alive	182	4.03386
TCGA-BP-4762-01A-02R-1289-07	Dead	1343	4.8811
TCGA-BP-4763-01A-01R-1289-07	Dead	1270	4.43535
TCGA-BP-4765-01A-01R-1289-07	Alive	2184	5.03163
TCGA-BP-4766-01A-01R-1289-07	Alive	1462	5.19365
TCGA-BP-4768-01A-01R-1289-07	Alive	400	5.317
TCGA-BP-4769-01A-01R-1289-07	Alive	1876	5.15463
TCGA-BP-4770-01A-01R-1503-07	Dead	329	4.9891
TCGA-BP-4771-01A-01R-1289-07	Dead	162	4.21021
TCGA-BP-4774-01A-01R-1289-07	Alive	1885	4.94966
TCGA-BP-4775-01A-01R-1289-07	Alive	1843	5.30342
TCGA-BP-4776-01A-01R-1289-07	Alive	411	3.63656
TCGA-BP-4777-01A-01R-1289-07	Alive	1731	4.21525
TCGA-BP-4781-01A-01R-1305-07	Alive	2080	4.93748
TCGA-BP-4782-01A-02R-1420-07	Alive	354	4.71184
TCGA-BP-4784-01A-01R-1305-07	Alive	1854	4.79595
TCGA-BP-4787-01A-01R-1305-07	Dead	480	4.39178
TCGA-BP-4789-01A-01R-1305-07	Alive	1489	5.32041
TCGA-BP-4790-01A-01R-1305-07	Dead	1111	5.3934
TCGA-BP-4795-01A-02R-1420-07	Alive	620	5.08044
TCGA-BP-4797-01A-01R-1305-07	Alive	1107	4.05965
TCGA-BP-4798-01A-01R-1305-07	Dead	334	4.27723
TCGA-BP-4799-01A-01R-1305-07	Dead	1133	2.98894
TCGA-BP-4801-01A-02R-1420-07	Alive	1124	5.05872
TCGA-BP-4803-01A-01R-1305-07	Alive	204	5.11005
TCGA-BP-4804-01A-02R-1305-07	Alive	1459	4.22044
TCGA-BP-4807-01A-01R-1305-07	Alive	211	5.16507
TCGA-BP-4959-01A-01R-1334-07	Alive	2660	4.44132
TCGA-BP-4960-01A-01R-1334-07	Alive	2172	3.61146
TCGA-BP-4961-01A-01R-1334-07	Alive	1935	5.02104
TCGA-BP-4962-01A-01R-1334-07	Alive	1785	4.1747
TCGA-BP-4963-01A-01R-1334-07	Alive	1834	4.64493
TCGA-BP-4964-01A-01R-1334-07	Alive	1862	4.8478
TCGA-BP-4965-01A-01R-1334-07	Alive	1871	5.63946
TCGA-BP-4967-01A-01R-1334-07	Alive	205	5.08781
TCGA-BP-4968-01A-01R-1334-07	Alive	1746	4.51217
TCGA-BP-4969-01A-01R-1334-07	Alive	1794	5.17791
TCGA-BP-4970-01A-01R-1334-07	Alive	433	5.15802
TCGA-BP-4971-01A-01R-1334-07	Alive	1487	4.41512
TCGA-BP-4972-01A-01R-1334-07	Alive	1502	4.97069
TCGA-BP-4973-01A-01R-1334-07	Alive	1384	4.96351
TCGA-BP-4974-01A-01R-1334-07	Dead	211	5.27724
TCGA-BP-4975-01A-01R-1334-07	Alive	1433	5.18487
TCGA-BP-4976-01A-01R-1334-07	Alive	1632	5.5625
TCGA-BP-4977-01A-01R-1334-07	Alive	454	5.01274
TCGA-BP-4981-01A-01R-1334-07	Dead	1097	3.90975
TCGA-BP-4982-01A-01R-1334-07	Alive	1014	5.54982
TCGA-BP-4983-01A-01R-1334-07	Alive	1413	4.60649
TCGA-BP-4985-01A-01R-1334-07	Dead	952	4.22481
TCGA-BP-4986-01A-01R-1334-07	Alive	785	4.81195
TCGA-BP-4987-01A-01R-1334-07	Alive	1124	5.27842
TCGA-BP-4988-01A-01R-1334-07	Dead	828	4.7177
TCGA-BP-4989-01A-01R-1334-07	Alive	118	3.97539
TCGA-BP-4991-01A-01R-1334-07	Alive	1413	5.54732
TCGA-BP-4992-01A-01R-1334-07	Alive	501	3.61651
TCGA-BP-4993-01A-02R-1420-07	Alive	177	4.6873
TCGA-BP-4994-01A-01R-1334-07	Alive	1308	5.51124
TCGA-BP-4995-01A-01R-1334-07	Alive	1371	5.43721
TCGA-BP-4998-01A-01R-1334-07	Alive	932	5.41092
TCGA-BP-4999-01A-01R-1334-07	Alive	1266	5.03834
TCGA-BP-5000-01A-01R-1334-07	Alive	563	3.81653
TCGA-BP-5001-01A-01R-1334-07	Alive	1177	4.29722
TCGA-BP-5004-01A-01R-1334-07	Alive	1126	5.54606
TCGA-BP-5006-01A-01R-1334-07	Alive	840	5.07992
TCGA-BP-5007-01A-01R-1334-07	Alive	1140	4.79789
TCGA-BP-5008-01A-01R-1334-07	Alive	1071	5.416
TCGA-BP-5009-01A-01R-1334-07	Dead	1092	3.78318
TCGA-BP-5010-01A-02R-1420-07	Dead	878	3.33902
TCGA-BP-5168-01A-01R-1420-07	Dead	1463	4.95554
TCGA-BP-5169-01A-01R-1426-07	Alive	193	3.5218
TCGA-BP-5170-01A-01R-1426-07	Alive	2412	4.40815
TCGA-BP-5173-01A-01R-1426-07	Dead	62	5.40001
TCGA-BP-5174-01A-01R-1426-07	Alive	2257	4.00114
TCGA-BP-5175-01A-01R-1426-07	Alive	932	3.17103
TCGA-BP-5176-01A-01R-1426-07	Dead	1590	4.26555
TCGA-BP-5177-01A-01R-1426-07	Alive	293	4.3135
TCGA-BP-5178-01A-01R-1426-07	Dead	1912	3.50595
TCGA-BP-5180-01A-01R-1426-07	Alive	2263	4.61486
TCGA-BP-5181-01A-01R-1426-07	Alive	1495	5.02025
TCGA-BP-5182-01A-01R-1426-07	Alive	1165	4.6557
TCGA-BP-5183-01A-01R-1426-07	Alive	1291	5.19676
TCGA-BP-5184-01A-01R-1426-07	Alive	1133	4.87665
TCGA-BP-5185-01A-01R-1426-07	Alive	1132	3.55402
TCGA-BP-5186-01A-01R-1426-07	Alive	693	5.45115
TCGA-BP-5187-01A-01R-1426-07	Alive	406	4.69539
TCGA-BP-5189-01A-02R-1426-07	Dead	822	4.82077
TCGA-BP-5190-01A-01R-1426-07	Alive	1011	4.25629
TCGA-BP-5191-01A-01R-1426-07	Alive	967	2.93834
TCGA-BP-5192-01A-01R-1426-07	Alive	714	5.45103
TCGA-BP-5194-01A-02R-1426-07	Alive	408	5.03273
TCGA-BP-5195-01A-02R-1426-07	Alive	749	4.4927
TCGA-BP-5196-01A-01R-1426-07	Alive	1018	4.8016
TCGA-BP-5198-01A-01R-1426-07	Alive	603	4.3729
TCGA-BP-5199-01A-01R-1426-07	Alive	1355	5.48527
TCGA-BP-5200-01A-01R-1426-07	Alive	1063	4.57211
TCGA-BP-5201-01A-01R-1426-07	Alive	951	4.94089
TCGA-BP-5202-01A-02R-1426-07	Alive	29	5.05912
TCGA-CJ-4634-01A-02R-1325-07	Alive	3498	5.5986
TCGA-CJ-4635-01A-02R-1305-07	Alive	1416	5.21981
TCGA-CJ-4636-01A-02R-1325-07	Alive	1924	4.17588
TCGA-CJ-4637-01A-02R-1325-07	Dead	2227	4.99075
TCGA-CJ-4638-01A-02R-1325-07	Dead	431	4.37723
TCGA-CJ-4639-01A-02R-1325-07	Alive	3229	5.45716
TCGA-CJ-4640-01A-02R-1325-07	Alive	3480	5.00395
TCGA-CJ-4641-01A-02R-1325-07	Dead	1661	4.87235
TCGA-CJ-4642-01B-01R-1305-07	Alive	3205	3.53269
TCGA-CJ-4643-01A-02R-1325-07	Alive	1793	5.13815
TCGA-CJ-4644-01A-02R-1325-07	Dead	336	4.52839
TCGA-CJ-4868-01A-01R-1305-07	Dead	646	4.93071
TCGA-CJ-4869-01A-02R-1426-07	Alive	2554	4.26261
TCGA-CJ-4870-01A-01R-1305-07	Alive	1498	4.42105
TCGA-CJ-4871-01A-01R-1305-07	Alive	2423	4.56541
TCGA-CJ-4872-01A-01R-1305-07	Alive	1435	4.24767
TCGA-CJ-4873-01A-01R-1305-07	Alive	2259	3.69926
TCGA-CJ-4874-01A-01R-1305-07	Alive	2283	4.7887
TCGA-CJ-4875-01A-01R-1305-07	Dead	3554	3.77821
TCGA-CJ-4876-01A-01R-1305-07	Alive	1955	5.8003
TCGA-CJ-4878-01A-01R-1305-07	Alive	2186	4.93145
TCGA-CJ-4881-01A-01R-1305-07	Alive	2014	4.53781
TCGA-CJ-4882-01A-02R-1426-07	Alive	1883	4.33424
TCGA-CJ-4884-01A-01R-1305-07	Alive	1759	4.36112
TCGA-CJ-4885-01A-01R-1305-07	Alive	3451	4.57912
TCGA-CJ-4886-01A-01R-1305-07	Alive	1952	5.03313
TCGA-CJ-4887-01A-01R-1305-07	Dead	932	4.05345
TCGA-CJ-4888-01A-01R-1305-07	Dead	1567	4.24775
TCGA-CJ-4889-01A-01R-1305-07	Alive	1946	4.6283
TCGA-CJ-4890-01A-01R-1305-07	Alive	3519	3.91374
TCGA-CJ-4891-01A-01R-1305-07	Dead	819	3.41064
TCGA-CJ-4892-01A-01R-1305-07	Alive	1521	5.24281
TCGA-CJ-4893-01A-01R-1305-07	Alive	750	5.07248
TCGA-CJ-4894-01A-01R-1305-07	Dead	841	5.74428
TCGA-CJ-4895-01A-01R-1305-07	Dead	1200	4.60829
TCGA-CJ-4897-01A-03R-1426-07	Alive	3341	4.69174
TCGA-CJ-4899-01A-01R-1334-07	Alive	1528	5.31968
TCGA-CJ-4900-01A-01R-1334-07	Dead	1714	3.93883
TCGA-CJ-4901-01A-01R-1426-07	Alive	1450	4.37535
TCGA-CJ-4902-01A-01R-1426-07	Alive	1520	4.77009
TCGA-CJ-4903-01A-01R-1426-07	Alive	1560	4.78111
TCGA-CJ-4904-01A-02R-1426-07	Alive	3302	5.40903
TCGA-CJ-4905-01A-02R-1426-07	Alive	1496	5.26362
TCGA-CJ-4907-01A-01R-1426-07	Alive	1499	4.85119
TCGA-CJ-4908-01A-01R-1426-07	Alive	1531	4.9985
TCGA-CJ-4912-01A-01R-1426-07	Alive	1657	3.16005
TCGA-CJ-4916-01A-01R-1426-07	Alive	1373	4.41477
TCGA-CJ-4918-01A-01R-1426-07	Dead	93	4.43604
TCGA-CJ-4920-01A-01R-1426-07	Dead	139	5.24783
TCGA-CJ-4923-01A-01R-1426-07	Dead	572	4.45426
TCGA-CJ-5671-01A-11R-1541-07	Alive	3987	4.62543
TCGA-CJ-5672-01A-11R-1541-07	Dead	2190	4.28459
TCGA-CJ-5675-01A-11R-1541-07	Alive	3936	4.73808
TCGA-CJ-5676-01A-11R-1541-07	Alive	4067	3.62968
TCGA-CJ-5677-01A-11R-1541-07	Dead	782	4.09644
TCGA-CJ-5678-01A-11R-1541-07	Dead	574	4.15359
TCGA-CJ-5679-01A-11R-1541-07	Dead	679	3.77543
TCGA-CJ-5680-01A-11R-1541-07	Dead	768	5.53111
TCGA-CJ-5681-01A-11R-1541-07	Dead	552	5.03542
TCGA-CJ-5682-01A-11R-1541-07	Alive	3736	4.93709
TCGA-CJ-5683-01A-11R-1541-07	Alive	1889	4.62461
TCGA-CJ-5684-01A-11R-1541-07	Alive	2231	4.90072
TCGA-CJ-5686-01A-11R-1672-07	Alive	2038	5.41292
TCGA-CJ-5689-01A-11R-1541-07	Dead	1620	4.07338
TCGA-CJ-6027-01A-11R-1672-07	Dead	3615	4.78685
TCGA-CJ-6028-01A-11R-1672-07	Dead	1625	5.23783
TCGA-CJ-6030-01A-11R-1672-07	Dead	2299	4.47514
TCGA-CJ-6031-01A-11R-1672-07	Alive	1906	4.27331
TCGA-CJ-6032-01A-11R-1672-07	Alive	3639	4.96452
TCGA-CJ-6033-01A-11R-1672-07	Dead	224	4.01773
TCGA-CW-5580-01A-01R-1672-07	Dead	1964	5.29967
TCGA-CW-5581-01A-02R-1541-07	Alive	2799	5.71832
TCGA-CW-5583-01A-02R-1541-07	Alive	2489	5.61528
TCGA-CW-5584-01A-01R-1541-07	Dead	164	5.17682
TCGA-CW-5585-01A-01R-1541-07	Alive	2609	6.44788
TCGA-CW-5587-01A-01R-1541-07	Alive	2226	5.08156
TCGA-CW-5588-01A-01R-1541-07	Alive	2017	4.78843
TCGA-CW-5589-01A-01R-1541-07	Alive	2378	5.26945
TCGA-CW-5590-01A-01R-1541-07	Dead	1075	5.07734
TCGA-CW-5591-01A-01R-1541-07	Alive	2271	5.49802
TCGA-CW-6087-01A-11R-1672-07	Dead	41	5.58702
TCGA-CW-6088-01A-11R-1672-07	Alive	3222	5.7859
TCGA-CW-6090-01A-11R-1672-07	Alive	2552	4.98613
TCGA-CW-6093-01A-11R-1672-07	Alive	3146	5.17798
TCGA-CW-6097-01A-11R-1672-07	Dead	571	5.24081
TCGA-CZ-4853-01A-01R-1426-07	Alive	774	5.12216
TCGA-CZ-4854-01A-01R-1305-07	Dead	1404	4.62961
TCGA-CZ-4856-01A-02R-1426-07	Alive	18	4.45197
TCGA-CZ-4857-01A-01R-1305-07	Dead	1432	3.90231
TCGA-CZ-4858-01A-01R-1305-07	Dead	2105	6.71697
TCGA-CZ-4859-01A-02R-1426-07	Alive	1787	5.61488
TCGA-CZ-4860-01A-01R-1305-07	Dead	206	5.88567
TCGA-CZ-4861-01A-01R-1305-07	Dead	446	5.25926
TCGA-CZ-4862-01A-01R-1305-07	Alive	3271	5.20589
TCGA-CZ-4863-01A-01R-1503-07	Alive	1928	4.95867
TCGA-CZ-4864-01A-01R-1503-07	Dead	2830	4.92475
TCGA-CZ-4865-01A-02R-1503-07	Dead	166	4.54591
TCGA-CZ-4866-01A-01R-1503-07	Alive	3267	4.58783
TCGA-CZ-5451-01A-01R-1503-07	Alive	1929	4.93511
TCGA-CZ-5452-01A-01R-1503-07	Alive	1789	4.58052
TCGA-CZ-5453-01A-01R-1503-07	Dead	2419	4.64549
TCGA-CZ-5454-01A-01R-1503-07	Dead	722	4.99047
TCGA-CZ-5455-01A-01R-1503-07	Dead	561	4.82215
TCGA-CZ-5456-01A-01R-1503-07	Alive	2422	4.88225
TCGA-CZ-5457-01A-01R-1503-07	Alive	2754	4.57088
TCGA-CZ-5458-01A-01R-1503-07	Alive	2789	4.99743
TCGA-CZ-5459-01A-01R-1503-07	Alive	1683	4.76868
TCGA-CZ-5460-01A-01R-1503-07	Alive	2873	4.47272
TCGA-CZ-5461-01A-01R-1503-07	Dead	330	4.62602
TCGA-CZ-5462-01A-01R-1503-07	Dead	311	4.92945
TCGA-CZ-5463-01A-01R-1503-07	Alive	662	5.15614
TCGA-CZ-5464-01A-01R-1503-07	Alive	2128	4.3232
TCGA-CZ-5465-01A-01R-1503-07	Dead	2564	5.61179
TCGA-CZ-5466-01A-01R-1503-07	Alive	685	4.6955
TCGA-CZ-5467-01A-01R-1503-07	Dead	73	4.91257
TCGA-CZ-5468-01A-01R-1503-07	Dead	59	4.03165
TCGA-CZ-5469-01A-01R-1503-07	Dead	946	4.22161
TCGA-CZ-5470-01A-01R-1503-07	Alive	386	4.68326
TCGA-CZ-5982-01A-11R-1672-07	Alive	2439	4.921
TCGA-CZ-5984-01A-11R-1672-07	Alive	2067	4.88234
TCGA-CZ-5985-01A-11R-1672-07	Alive	1997	5.23696
TCGA-CZ-5986-01A-11R-1672-07	Alive	373	6.198
TCGA-CZ-5987-01A-11R-1672-07	Dead	445	4.41168
TCGA-CZ-5988-01A-11R-1672-07	Alive	693	5.59277
TCGA-CZ-5989-01A-11R-1672-07	Alive	1905	4.34753
TCGA-DV-5565-01A-01R-1541-07	Alive	1329	4.44075
TCGA-DV-5566-01A-01R-1541-07	Alive	1398	4.93413
TCGA-DV-5567-01A-01R-1541-07	Alive	2004	5.13901
TCGA-DV-5568-01A-01R-1541-07	Alive	370	4.34092
TCGA-DV-5569-01A-01R-1541-07	Alive	355	5.36705
TCGA-DV-5573-01A-01R-1541-07	Alive	1130	4.90073
TCGA-DV-5574-01A-01R-1541-07	Alive	2016	4.19018
TCGA-DV-5575-01A-01R-1541-07	Alive	1729	5.14834
TCGA-DV-5576-01A-01R-1541-07	Dead	727	5.34404
TCGA-DV-A4VX-01A-11R-A266-07	Dead	1626	4.68941
TCGA-DV-A4VZ-01A-11R-A266-07	Alive	365	6.19986
TCGA-DV-A4W0-01A-11R-A266-07	Alive	2470	5.29739
TCGA-DV-A4W0-05A-11R-A266-07	Alive	2470	6.23023
TCGA-EU-5904-01A-11R-1672-07	Alive	551	4.88285
TCGA-EU-5905-01A-11R-1672-07	Alive	119	4.58032
TCGA-EU-5906-01A-11R-1672-07	Alive	206	5.47622
TCGA-EU-5907-01A-11R-1672-07	Alive	127	5.25132
TCGA-G6-A5PC-01A-11R-A33J-07	Dead	242	3.34435
TCGA-G6-A8L6-01A-11R-A37O-07	Dead	313	4.69643
TCGA-G6-A8L7-01A-11R-A37O-07	Alive	2133	3.92596
TCGA-G6-A8L8-01A-21R-A37O-07	Dead	1091	5.45057
TCGA-GK-A6C7-01A-11R-A33J-07	Alive	61	5.4227
TCGA-MM-A563-01A-11R-A266-07	Alive	591	5.08465
TCGA-MM-A564-01A-11R-A266-07	Alive	607	4.00168
TCGA-MM-A84U-01A-11R-A37O-07	Alive	700	4.01444
TCGA-MW-A4EC-01A-11R-A266-07	Alive	498	4.87563
TCGA-T7-A92I-01A-11R-A37O-07	Alive	356	4.44101

## Sheet: Sheet 1 (4)
sample_id	OS_event	OS_time	SMAD4
TCGA-3Z-A93Z-01A-11R-A37O-07	Alive	385	4.21445
TCGA-6D-AA2E-01A-11R-A37O-07	Alive	362	4.01658
TCGA-A3-3306-01A-01R-0864-07	Alive	1120	4.61909
TCGA-A3-3307-01A-01R-0864-07	Alive	1436	4.92804
TCGA-A3-3308-01A-02R-1325-07	Alive	16	4.02019
TCGA-A3-3311-01A-02R-1325-07	Dead	1191	4.28458
TCGA-A3-3313-01A-02R-1325-07	Dead	735	3.37244
TCGA-A3-3316-01A-01R-0864-07	Alive	1493	4.20584
TCGA-A3-3317-01A-02R-1325-07	Alive	1491	4.59584
TCGA-A3-3319-01A-02R-1325-07	Alive	1130	2.95561
TCGA-A3-3320-01A-02R-1325-07	Alive	1508	4.98086
TCGA-A3-3322-01A-02R-1325-07	Alive	1478	4.22413
TCGA-A3-3323-01A-02R-1325-07	Alive	1106	4.35032
TCGA-A3-3324-01A-02R-1325-07	Alive	1186	3.91121
TCGA-A3-3325-01A-01R-0864-07	Dead	1170	4.59923
TCGA-A3-3326-01A-01R-0864-07	Alive	1137	4.31612
TCGA-A3-3328-01A-01R-0864-07	Alive	1385	4.70507
TCGA-A3-3329-01A-01R-0864-07	Alive	1624	4.79029
TCGA-A3-3331-01A-02R-1325-07	Alive	1485	4.52567
TCGA-A3-3335-01A-01R-0864-07	Alive	1886	3.51254
TCGA-A3-3343-01A-01R-0864-07	Alive	945	4.5968
TCGA-A3-3346-01A-01R-1766-07	Dead	137	3.23537
TCGA-A3-3347-01A-02R-1325-07	Dead	1610	4.02823
TCGA-A3-3349-01A-01R-1188-07	Alive	1385	4.75774
TCGA-A3-3351-01A-02R-1325-07	Alive	910	4.83179
TCGA-A3-3352-01A-01R-0864-07	Dead	561	4.69501
TCGA-A3-3357-01A-02R-1420-07	Alive	2688	3.67645
TCGA-A3-3358-01A-01R-1541-07	Alive	1307	4.01575
TCGA-A3-3359-01A-01R-0864-07	Alive	2504	4.91775
TCGA-A3-3362-01A-02R-1325-07	Alive	1559	4.47676
TCGA-A3-3363-01A-01R-0864-07	Alive	319	4.97041
TCGA-A3-3365-01A-01R-0864-07	Alive	873	5.0717
TCGA-A3-3367-01A-02R-1420-07	Alive	2270	4.37461
TCGA-A3-3370-01A-02R-1420-07	Alive	2274	4.62246
TCGA-A3-3372-01A-02R-1325-07	Alive	735	4.31502
TCGA-A3-3373-01A-02R-1420-07	Alive	1621	4.55452
TCGA-A3-3374-01A-02R-1325-07	Alive	1314	3.46641
TCGA-A3-3376-01A-02R-1420-07	Dead	1696	4.99453
TCGA-A3-3378-01A-02R-1325-07	Alive	630	4.11433
TCGA-A3-3380-01A-01R-0864-07	Alive	567	4.7892
TCGA-A3-3382-01A-02R-1325-07	Alive	574	5.00264
TCGA-A3-3383-01A-02R-1325-07	Alive	861	4.35047
TCGA-A3-3385-01A-02R-1420-07	Alive	1993	4.26968
TCGA-A3-3387-01A-01R-1541-07	Alive	617	4.31772
TCGA-A3-A6NI-01A-11R-A33J-07	Alive	1018	4.25299
TCGA-A3-A6NJ-01A-12R-A33J-07	Alive	468	4.23432
TCGA-A3-A6NL-01A-11R-A33J-07	Alive	689	4.45628
TCGA-A3-A6NN-01A-12R-A33J-07	Alive	3	4.68545
TCGA-A3-A8CQ-01A-11R-A37O-07	Alive	3	4.81346
TCGA-A3-A8OU-01A-11R-A37O-07	Alive	0	3.99092
TCGA-A3-A8OV-01A-11R-A37O-07	Alive	340	4.32259
TCGA-A3-A8OW-01A-11R-A37O-07	Alive	323	4.66538
TCGA-A3-A8OX-01A-11R-A37O-07	Alive	0	4.2082
TCGA-AK-3425-01A-02R-1277-07	Alive	3343	3.85874
TCGA-AK-3426-01A-02R-1325-07	Dead	885	2.97356
TCGA-AK-3427-01A-01R-0864-07	Alive	3583	3.90219
TCGA-AK-3428-01A-02R-1277-07	Alive	3728	4.85273
TCGA-AK-3429-01A-02R-1325-07	Alive	3328	3.75048
TCGA-AK-3431-01A-02R-1277-07	Dead	2241	4.91071
TCGA-AK-3433-01A-02R-1277-07	Alive	3409	4.62502
TCGA-AK-3434-01A-02R-1277-07	Alive	2087	4.24244
TCGA-AK-3436-01A-02R-1325-07	Alive	3331	3.35201
TCGA-AK-3440-01A-02R-1277-07	Alive	2865	3.5281
TCGA-AK-3443-01A-02R-1325-07	Alive	1423	4.42781
TCGA-AK-3445-01A-02R-1277-07	Alive	2392	3.97579
TCGA-AK-3447-01A-01R-1766-07	Alive	1217	3.18368
TCGA-AK-3450-01A-02R-1277-07	Alive	1779	4.36718
TCGA-AK-3451-01A-02R-1188-07	Alive	2868	3.04003
TCGA-AK-3453-01A-02R-1277-07	Alive	2531	2.89429
TCGA-AK-3454-01A-02R-1277-07	Alive	874	2.69722
TCGA-AK-3455-01A-01R-0864-07	Dead	683	4.42463
TCGA-AK-3456-01A-02R-1325-07	Alive	1143	4.03813
TCGA-AK-3458-01A-01R-1503-07	Alive	1168	4.15443
TCGA-AK-3460-01A-02R-1277-07	Alive	2508	4.26048
TCGA-AK-3461-01A-02R-1277-07	Alive	2217	4.84401
TCGA-AK-3465-01A-02R-1325-07	Alive	369	3.5364
TCGA-AS-3777-01A-01R-0864-07	Alive	1238	3.33514
TCGA-AS-3778-01A-01R-A32Z-07	Alive	43	4.71767
TCGA-B0-4688-01A-01R-1277-07	Dead	101	3.60737
TCGA-B0-4690-01A-01R-1277-07	Dead	43	4.1045
TCGA-B0-4691-01A-01R-1277-07	Dead	139	3.70636
TCGA-B0-4693-01A-01R-1277-07	Dead	77	4.54271
TCGA-B0-4694-01A-01R-1277-07	Dead	106	3.85182
TCGA-B0-4696-01A-01R-1277-07	Dead	866	4.55467
TCGA-B0-4697-01A-01R-1277-07	Dead	578	2.70551
TCGA-B0-4698-01A-01R-1503-07	Dead	42	3.97177
TCGA-B0-4699-01A-01R-1277-07	Dead	110	4.25699
TCGA-B0-4700-01A-02R-1541-07	Dead	1980	3.40295
TCGA-B0-4701-01A-01R-1277-07	Dead	238	4.32968
TCGA-B0-4703-01A-01R-1277-07	Dead	182	4.33123
TCGA-B0-4706-01A-01R-1503-07	Dead	65	4.12391
TCGA-B0-4707-01A-01R-1277-07	Dead	600	3.18099
TCGA-B0-4710-01A-01R-1503-07	Alive	1755	4.69026
TCGA-B0-4712-01A-01R-1503-07	Dead	1337	3.62639
TCGA-B0-4713-01A-01R-1277-07	Dead	202	3.56738
TCGA-B0-4714-01A-01R-1277-07	Dead	99	3.89439
TCGA-B0-4718-01A-01R-1277-07	Alive	1778	3.79533
TCGA-B0-4810-01A-01R-1503-07	Dead	478	4.37301
TCGA-B0-4811-01A-01R-1503-07	Dead	1417	2.97785
TCGA-B0-4813-01A-01R-1277-07	Dead	18	3.73325
TCGA-B0-4814-01A-01R-1277-07	Dead	168	4.36703
TCGA-B0-4815-01A-01R-1503-07	Dead	1588	3.32537
TCGA-B0-4816-01A-01R-1503-07	Dead	1371	4.26
TCGA-B0-4817-01A-01R-1277-07	Dead	1019	2.98974
TCGA-B0-4818-01A-01R-1503-07	Dead	510	4.1645
TCGA-B0-4819-01A-01R-1277-07	Dead	183	3.27174
TCGA-B0-4821-01A-01R-1503-07	Dead	1230	3.10126
TCGA-B0-4822-01A-01R-1277-07	Dead	1111	2.69891
TCGA-B0-4823-01A-02R-1420-07	Dead	454	4.42147
TCGA-B0-4824-01A-01R-1277-07	Dead	1657	4.31557
TCGA-B0-4827-01A-02R-1420-07	Dead	885	3.40424
TCGA-B0-4828-01A-01R-1277-07	Dead	307	3.97831
TCGA-B0-4833-01A-01R-1305-07	Dead	2386	3.64204
TCGA-B0-4834-01A-01R-1305-07	Dead	2090	4.14989
TCGA-B0-4836-01A-01R-1305-07	Dead	1238	3.82815
TCGA-B0-4837-01A-01R-1305-07	Dead	1378	3.6898
TCGA-B0-4838-01A-01R-1305-07	Dead	834	4.3606
TCGA-B0-4839-01A-01R-1305-07	Dead	1639	3.11989
TCGA-B0-4841-01A-01R-1277-07	Dead	204	2.08263
TCGA-B0-4842-01A-02R-1420-07	Dead	1724	3.11602
TCGA-B0-4843-01A-01R-1277-07	Dead	320	3.22808
TCGA-B0-4844-01A-01R-1277-07	Dead	313	2.56964
TCGA-B0-4845-01A-01R-1277-07	Dead	1986	4.0758
TCGA-B0-4846-01A-01R-1277-07	Dead	1200	4.74988
TCGA-B0-4847-01A-01R-1277-07	Dead	793	2.92305
TCGA-B0-4848-01A-01R-1277-07	Dead	883	4.1527
TCGA-B0-4849-01A-01R-1277-07	Dead	69	4.53283
TCGA-B0-4852-01A-01R-1503-07	Dead	1121	4.49845
TCGA-B0-4945-01A-01R-1420-07	Dead	2145	4.05574
TCGA-B0-5075-01A-01R-1334-07	Dead	637	4.08542
TCGA-B0-5077-01A-01R-1334-07	Dead	1317	4.1325
TCGA-B0-5080-01A-01R-1503-07	Dead	342	4.37024
TCGA-B0-5081-01A-01R-1334-07	Dead	362	3.42077
TCGA-B0-5083-01A-02R-1420-07	Dead	1045	4.02851
TCGA-B0-5084-01A-01R-1334-07	Dead	222	4.00048
TCGA-B0-5085-01A-01R-1334-07	Dead	770	3.08556
TCGA-B0-5088-01A-01R-1334-07	Dead	563	3.67173
TCGA-B0-5092-01A-01R-1420-07	Dead	459	3.54352
TCGA-B0-5094-01A-01R-1420-07	Dead	333	4.18598
TCGA-B0-5095-01A-01R-1420-07	Dead	245	4.69408
TCGA-B0-5096-01A-01R-1420-07	Dead	68	4.02079
TCGA-B0-5097-01A-01R-1420-07	Alive	665	4.05556
TCGA-B0-5098-01A-01R-1420-07	Dead	1584	4.30054
TCGA-B0-5099-01A-01R-1420-07	Dead	485	4.36365
TCGA-B0-5100-01A-01R-1420-07	Dead	1913	4.37105
TCGA-B0-5102-01A-01R-1420-07	Dead	2764	4.23199
TCGA-B0-5104-01A-01R-1420-07	Dead	2752	4.35558
TCGA-B0-5106-01A-01R-1420-07	Dead	1598	4.1311
TCGA-B0-5107-01A-01R-1420-07	Dead	927	4.11556
TCGA-B0-5108-01A-01R-1420-07	Alive	1782	4.45692
TCGA-B0-5109-01A-02R-1420-07	Dead	587	3.40117
TCGA-B0-5110-01A-01R-1420-07	Alive	2009	4.85811
TCGA-B0-5113-01A-01R-1420-07	Alive	1175	4.88362
TCGA-B0-5115-01A-01R-1420-07	Alive	1604	4.46905
TCGA-B0-5116-01A-02R-1420-07	Alive	1274	3.93845
TCGA-B0-5117-01A-01R-1420-07	Alive	1608	2.92975
TCGA-B0-5119-01A-02R-1420-07	Alive	1552	4.67177
TCGA-B0-5120-01A-01R-1420-07	Alive	1169	4.39774
TCGA-B0-5121-01A-02R-1420-07	Alive	1485	2.92611
TCGA-B0-5399-01A-01R-1503-07	Alive	1411	4.28634
TCGA-B0-5400-01A-01R-1503-07	Alive	1733	3.3204
TCGA-B0-5402-01A-01R-1503-07	Alive	1290	4.39184
TCGA-B0-5690-01A-11R-1541-07	Alive	3392	4.39783
TCGA-B0-5691-01A-11R-1541-07	Alive	3431	4.90229
TCGA-B0-5692-01A-11R-1541-07	Alive	3944	3.86822
TCGA-B0-5693-01A-11R-1541-07	Alive	4074	4.97326
TCGA-B0-5694-01A-11R-1541-07	Dead	480	3.64113
TCGA-B0-5695-01A-11R-1541-07	Alive	2150	4.56942
TCGA-B0-5696-01A-11R-1541-07	Alive	2609	4.10235
TCGA-B0-5697-01A-11R-1541-07	Alive	2630	3.94831
TCGA-B0-5698-01A-11R-1672-07	Alive	3631	4.28813
TCGA-B0-5699-01A-11R-1541-07	Alive	3841	4.74354
TCGA-B0-5700-01A-11R-1541-07	Alive	1790	3.58298
TCGA-B0-5701-01A-11R-1541-07	Alive	2461	3.90872
TCGA-B0-5702-01A-11R-1541-07	Alive	2172	4.10696
TCGA-B0-5703-01A-11R-1541-07	Alive	2246	3.98876
TCGA-B0-5705-01A-11R-1541-07	Alive	4537	4.40756
TCGA-B0-5706-01A-11R-1541-07	Alive	3205	3.27975
TCGA-B0-5707-01A-11R-1541-07	Alive	3744	3.84318
TCGA-B0-5709-01A-11R-1541-07	Alive	3974	4.68897
TCGA-B0-5710-01A-11R-1672-07	Alive	2430	4.69418
TCGA-B0-5711-01A-11R-1672-07	Alive	3989	4.51146
TCGA-B0-5712-01A-11R-1672-07	Alive	2722	4.00635
TCGA-B0-5713-01A-11R-1672-07	Alive	2782	4.48725
TCGA-B0-5812-01A-11R-1672-07	Alive	3834	4.90811
TCGA-B2-3923-01A-02R-1325-07	Alive	992	4.50453
TCGA-B2-3923-01A-02R-A277-07	Alive	992	4.42
TCGA-B2-3923-01B-10R-A277-07	Alive	992	6.11231
TCGA-B2-3924-01A-02R-1325-07	Alive	1092	4.21209
TCGA-B2-3924-01A-02R-A277-07	Alive	1092	3.83084
TCGA-B2-3924-01B-03R-A277-07	Alive	1092	5.73303
TCGA-B2-4098-01A-02R-1325-07	Dead	51	2.79701
TCGA-B2-4099-01A-02R-1188-07	Alive	972	4.49349
TCGA-B2-4101-01A-02R-1277-07	Alive	648	4.4297
TCGA-B2-4102-01A-02R-1325-07	Alive	952	4.46424
TCGA-B2-5633-01A-01R-1541-07	Alive	963	4.95245
TCGA-B2-5633-01A-01R-A277-07	Alive	963	4.33139
TCGA-B2-5633-01B-04R-A277-07	Alive	963	5.74105
TCGA-B2-5635-01A-01R-1541-07	Alive	755	4.11298
TCGA-B2-5635-01A-01R-A277-07	Alive	755	4.33388
TCGA-B2-5635-01B-04R-A277-07	Alive	755	5.50606
TCGA-B2-5636-01A-02R-1541-07	Alive	919	5.26028
TCGA-B2-5639-01A-01R-1541-07	Dead	1003	4.11849
TCGA-B2-5641-01A-01R-1541-07	Alive	656	3.59002
TCGA-B2-A4SR-01A-11R-A266-07	Alive	507	5.07715
TCGA-B4-5377-01A-01R-1503-07	Alive	365	4.71447
TCGA-B4-5378-01A-01R-1503-07	Alive	175	4.97275
TCGA-B4-5832-01A-11R-1672-07	Alive	155	4.95207
TCGA-B4-5834-01A-11R-1672-07	Alive	38	4.98435
TCGA-B4-5835-01A-11R-1672-07	Alive	16	3.33744
TCGA-B4-5836-01A-11R-1672-07	Alive	141	4.55369
TCGA-B4-5838-01A-11R-1672-07	Alive	166	4.64457
TCGA-B4-5843-01A-11R-1672-07	Alive	11	4.73722
TCGA-B4-5844-01A-11R-1672-07	Alive	7	4.84039
TCGA-B8-4143-01A-01R-1188-07	Dead	709	4.25818
TCGA-B8-4146-01B-11R-1672-07	Alive	511	5.77261
TCGA-B8-4148-01A-02R-1325-07	Alive	1520	4.74813
TCGA-B8-4151-01A-01R-1188-07	Alive	1299	4.71344
TCGA-B8-4153-01B-11R-1672-07	Alive	762	3.46188
TCGA-B8-4154-01A-01R-1188-07	Alive	1380	4.19347
TCGA-B8-4619-01A-02R-1325-07	Alive	523	3.94428
TCGA-B8-4620-01A-02R-1325-07	Alive	777	3.42367
TCGA-B8-4621-01A-01R-1503-07	Alive	788	2.93559
TCGA-B8-4622-01A-02R-1277-07	Alive	1525	4.50644
TCGA-B8-5158-01A-01R-1420-07	Alive	1218	3.97161
TCGA-B8-5159-01A-01R-1420-07	Alive	722	4.59013
TCGA-B8-5162-01A-01R-1420-07	Alive	36	3.81087
TCGA-B8-5163-01A-01R-1420-07	Alive	822	3.94565
TCGA-B8-5164-01A-01R-1420-07	Alive	26	4.55477
TCGA-B8-5165-01A-01R-1420-07	Alive	737	4.65243
TCGA-B8-5545-01A-01R-1672-07	Alive	1525	4.89837
TCGA-B8-5546-01A-01R-1541-07	Alive	505	4.78505
TCGA-B8-5549-01A-01R-1541-07	Alive	194	4.16158
TCGA-B8-5550-01A-01R-1541-07	Alive	1476	3.81678
TCGA-B8-5551-01A-01R-1541-07	Alive	16	3.47143
TCGA-B8-5552-01B-11R-1672-07	Alive	1046	4.7473
TCGA-B8-5553-01A-01R-1541-07	Alive	435	4.47523
TCGA-B8-A54D-01A-21R-A266-07	Alive	830	3.96875
TCGA-B8-A54E-01A-11R-A266-07	Alive	909	3.49472
TCGA-B8-A54F-01A-11R-A266-07	Alive	519	4.50957
TCGA-B8-A54G-01A-11R-A266-07	Alive	53	4.25593
TCGA-B8-A54H-01A-11R-A33J-07	Alive	256	4.44681
TCGA-B8-A54I-01A-21R-A33J-07	Alive	150	2.32944
TCGA-B8-A54J-01A-11R-A33J-07	Alive	528	4.33847
TCGA-B8-A54K-01A-11R-A33J-07	Alive	469	4.80901
TCGA-B8-A7U6-01A-12R-A37O-07	Alive	495	4.4884
TCGA-B8-A8YJ-01A-13R-A39I-07	Alive	431	4.44241
TCGA-BP-4158-01A-02R-1289-07	Alive	3377	4.19643
TCGA-BP-4159-01A-02R-1289-07	Dead	2601	3.54484
TCGA-BP-4160-01A-02R-1289-07	Alive	2881	4.1786
TCGA-BP-4161-01A-02R-1325-07	Alive	2746	4.23875
TCGA-BP-4162-01A-02R-1325-07	Alive	3074	4.27443
TCGA-BP-4163-01A-02R-1325-07	Alive	2839	4.15788
TCGA-BP-4164-01A-02R-1325-07	Dead	992	4.53469
TCGA-BP-4165-01A-02R-1289-07	Alive	3037	3.54015
TCGA-BP-4166-01A-02R-1289-07	Alive	13	3.7457
TCGA-BP-4167-01A-02R-1325-07	Alive	2718	3.04399
TCGA-BP-4169-01A-02R-1289-07	Dead	701	4.38556
TCGA-BP-4170-01A-02R-1289-07	Dead	2343	4.1197
TCGA-BP-4173-01A-02R-1289-07	Alive	1893	4.02146
TCGA-BP-4174-01A-02R-1289-07	Alive	1879	4.18511
TCGA-BP-4176-01A-02R-1289-07	Alive	1955	4.13765
TCGA-BP-4177-01A-02R-1420-07	Alive	1670	5.26341
TCGA-BP-4325-01A-02R-1289-07	Alive	2964	4.51398
TCGA-BP-4326-01A-01R-1289-07	Dead	1625	4.07798
TCGA-BP-4327-01A-01R-1289-07	Dead	109	3.89109
TCGA-BP-4329-01A-02R-1289-07	Dead	845	4.23354
TCGA-BP-4330-01A-01R-1289-07	Alive	1888	4.47974
TCGA-BP-4331-01A-01R-1289-07	Dead	2454	4.52631
TCGA-BP-4332-01A-01R-1289-07	Alive	1133	4.97655
TCGA-BP-4334-01A-01R-1289-07	Dead	645	3.53468
TCGA-BP-4335-01A-01R-1289-07	Dead	475	3.71137
TCGA-BP-4337-01A-01R-1289-07	Dead	2	3.39702
TCGA-BP-4338-01A-01R-1289-07	Alive	2859	2.84778
TCGA-BP-4340-01A-01R-1289-07	Dead	562	4.57598
TCGA-BP-4341-01A-01R-1289-07	Dead	1589	3.96698
TCGA-BP-4342-01A-01R-1289-07	Dead	2256	4.74955
TCGA-BP-4343-01A-02R-1289-07	Dead	1912	4.00689
TCGA-BP-4344-01A-01R-1289-07	Alive	1666	4.64597
TCGA-BP-4345-01A-01R-1289-07	Alive	1516	4.01952
TCGA-BP-4346-01A-01R-1289-07	Dead	1493	4.26589
TCGA-BP-4347-01A-01R-1289-07	Alive	1367	3.91443
TCGA-BP-4349-01A-01R-1289-07	Alive	372	3.94556
TCGA-BP-4351-01A-01R-1289-07	Alive	970	4.37805
TCGA-BP-4352-01A-01R-1289-07	Dead	344	3.6271
TCGA-BP-4353-01A-02R-1289-07	Dead	375	4.38254
TCGA-BP-4354-01A-02R-1289-07	Dead	1034	4.66164
TCGA-BP-4355-01A-01R-1289-07	Dead	953	4.20932
TCGA-BP-4756-01A-01R-1289-07	Alive	374	3.15127
TCGA-BP-4758-01A-01R-1289-07	Alive	2208	3.26039
TCGA-BP-4759-01A-01R-1289-07	Alive	2372	3.12481
TCGA-BP-4760-01A-02R-1420-07	Alive	2361	4.88181
TCGA-BP-4761-01A-01R-1289-07	Alive	182	2.64374
TCGA-BP-4762-01A-02R-1289-07	Dead	1343	4.62045
TCGA-BP-4763-01A-01R-1289-07	Dead	1270	4.38536
TCGA-BP-4765-01A-01R-1289-07	Alive	2184	4.73289
TCGA-BP-4766-01A-01R-1289-07	Alive	1462	4.29163
TCGA-BP-4768-01A-01R-1289-07	Alive	400	4.25379
TCGA-BP-4769-01A-01R-1289-07	Alive	1876	4.96435
TCGA-BP-4770-01A-01R-1503-07	Dead	329	4.79838
TCGA-BP-4771-01A-01R-1289-07	Dead	162	3.63953
TCGA-BP-4774-01A-01R-1289-07	Alive	1885	4.13037
TCGA-BP-4775-01A-01R-1289-07	Alive	1843	4.62086
TCGA-BP-4776-01A-01R-1289-07	Alive	411	3.53036
TCGA-BP-4777-01A-01R-1289-07	Alive	1731	3.89617
TCGA-BP-4781-01A-01R-1305-07	Alive	2080	4.30629
TCGA-BP-4782-01A-02R-1420-07	Alive	354	4.19319
TCGA-BP-4784-01A-01R-1305-07	Alive	1854	4.92976
TCGA-BP-4787-01A-01R-1305-07	Dead	480	3.62329
TCGA-BP-4789-01A-01R-1305-07	Alive	1489	5.30917
TCGA-BP-4790-01A-01R-1305-07	Dead	1111	5.03211
TCGA-BP-4795-01A-02R-1420-07	Alive	620	4.7035
TCGA-BP-4797-01A-01R-1305-07	Alive	1107	3.75933
TCGA-BP-4798-01A-01R-1305-07	Dead	334	3.81822
TCGA-BP-4799-01A-01R-1305-07	Dead	1133	3.0452
TCGA-BP-4801-01A-02R-1420-07	Alive	1124	4.22089
TCGA-BP-4803-01A-01R-1305-07	Alive	204	3.9673
TCGA-BP-4804-01A-02R-1305-07	Alive	1459	3.88921
TCGA-BP-4807-01A-01R-1305-07	Alive	211	4.63649
TCGA-BP-4959-01A-01R-1334-07	Alive	2660	3.9345
TCGA-BP-4960-01A-01R-1334-07	Alive	2172	2.85455
TCGA-BP-4961-01A-01R-1334-07	Alive	1935	4.8341
TCGA-BP-4962-01A-01R-1334-07	Alive	1785	3.49879
TCGA-BP-4963-01A-01R-1334-07	Alive	1834	4.25509
TCGA-BP-4964-01A-01R-1334-07	Alive	1862	4.346
TCGA-BP-4965-01A-01R-1334-07	Alive	1871	4.96362
TCGA-BP-4967-01A-01R-1334-07	Alive	205	4.03185
TCGA-BP-4968-01A-01R-1334-07	Alive	1746	4.26562
TCGA-BP-4969-01A-01R-1334-07	Alive	1794	3.45407
TCGA-BP-4970-01A-01R-1334-07	Alive	433	4.74449
TCGA-BP-4971-01A-01R-1334-07	Alive	1487	3.69833
TCGA-BP-4972-01A-01R-1334-07	Alive	1502	4.67538
TCGA-BP-4973-01A-01R-1334-07	Alive	1384	4.33313
TCGA-BP-4974-01A-01R-1334-07	Dead	211	4.73403
TCGA-BP-4975-01A-01R-1334-07	Alive	1433	4.60034
TCGA-BP-4976-01A-01R-1334-07	Alive	1632	4.69442
TCGA-BP-4977-01A-01R-1334-07	Alive	454	3.87431
TCGA-BP-4981-01A-01R-1334-07	Dead	1097	3.15816
TCGA-BP-4982-01A-01R-1334-07	Alive	1014	4.88457
TCGA-BP-4983-01A-01R-1334-07	Alive	1413	4.25364
TCGA-BP-4985-01A-01R-1334-07	Dead	952	3.3592
TCGA-BP-4986-01A-01R-1334-07	Alive	785	4.65299
TCGA-BP-4987-01A-01R-1334-07	Alive	1124	4.82462
TCGA-BP-4988-01A-01R-1334-07	Dead	828	4.24632
TCGA-BP-4989-01A-01R-1334-07	Alive	118	3.695
TCGA-BP-4991-01A-01R-1334-07	Alive	1413	5.02008
TCGA-BP-4992-01A-01R-1334-07	Alive	501	3.02977
TCGA-BP-4993-01A-02R-1420-07	Alive	177	4.2592
TCGA-BP-4994-01A-01R-1334-07	Alive	1308	4.3083
TCGA-BP-4995-01A-01R-1334-07	Alive	1371	4.45694
TCGA-BP-4998-01A-01R-1334-07	Alive	932	4.75458
TCGA-BP-4999-01A-01R-1334-07	Alive	1266	4.67609
TCGA-BP-5000-01A-01R-1334-07	Alive	563	3.03895
TCGA-BP-5001-01A-01R-1334-07	Alive	1177	3.33674
TCGA-BP-5004-01A-01R-1334-07	Alive	1126	4.65021
TCGA-BP-5006-01A-01R-1334-07	Alive	840	4.19714
TCGA-BP-5007-01A-01R-1334-07	Alive	1140	4.56599
TCGA-BP-5008-01A-01R-1334-07	Alive	1071	4.57376
TCGA-BP-5009-01A-01R-1334-07	Dead	1092	3.58552
TCGA-BP-5010-01A-02R-1420-07	Dead	878	3.05497
TCGA-BP-5168-01A-01R-1420-07	Dead	1463	4.27054
TCGA-BP-5169-01A-01R-1426-07	Alive	193	1.60459
TCGA-BP-5170-01A-01R-1426-07	Alive	2412	3.57658
TCGA-BP-5173-01A-01R-1426-07	Dead	62	3.89946
TCGA-BP-5174-01A-01R-1426-07	Alive	2257	3.24253
TCGA-BP-5175-01A-01R-1426-07	Alive	932	2.04383
TCGA-BP-5176-01A-01R-1426-07	Dead	1590	3.61368
TCGA-BP-5177-01A-01R-1426-07	Alive	293	3.68365
TCGA-BP-5178-01A-01R-1426-07	Dead	1912	2.42503
TCGA-BP-5180-01A-01R-1426-07	Alive	2263	3.35325
TCGA-BP-5181-01A-01R-1426-07	Alive	1495	3.84313
TCGA-BP-5182-01A-01R-1426-07	Alive	1165	3.67402
TCGA-BP-5183-01A-01R-1426-07	Alive	1291	3.87447
TCGA-BP-5184-01A-01R-1426-07	Alive	1133	4.5471
TCGA-BP-5185-01A-01R-1426-07	Alive	1132	2.00249
TCGA-BP-5186-01A-01R-1426-07	Alive	693	4.77388
TCGA-BP-5187-01A-01R-1426-07	Alive	406	4.15342
TCGA-BP-5189-01A-02R-1426-07	Dead	822	4.15413
TCGA-BP-5190-01A-01R-1426-07	Alive	1011	2.90095
TCGA-BP-5191-01A-01R-1426-07	Alive	967	1.71053
TCGA-BP-5192-01A-01R-1426-07	Alive	714	4.51015
TCGA-BP-5194-01A-02R-1426-07	Alive	408	4.44092
TCGA-BP-5195-01A-02R-1426-07	Alive	749	4.03147
TCGA-BP-5196-01A-01R-1426-07	Alive	1018	3.99773
TCGA-BP-5198-01A-01R-1426-07	Alive	603	3.4885
TCGA-BP-5199-01A-01R-1426-07	Alive	1355	4.48792
TCGA-BP-5200-01A-01R-1426-07	Alive	1063	3.86943
TCGA-BP-5201-01A-01R-1426-07	Alive	951	3.48452
TCGA-BP-5202-01A-02R-1426-07	Alive	29	4.38634
TCGA-CJ-4634-01A-02R-1325-07	Alive	3498	4.95058
TCGA-CJ-4635-01A-02R-1305-07	Alive	1416	4.67099
TCGA-CJ-4636-01A-02R-1325-07	Alive	1924	3.57796
TCGA-CJ-4637-01A-02R-1325-07	Dead	2227	3.86853
TCGA-CJ-4638-01A-02R-1325-07	Dead	431	3.00429
TCGA-CJ-4639-01A-02R-1325-07	Alive	3229	4.87864
TCGA-CJ-4640-01A-02R-1325-07	Alive	3480	4.43138
TCGA-CJ-4641-01A-02R-1325-07	Dead	1661	4.13318
TCGA-CJ-4642-01B-01R-1305-07	Alive	3205	3.78064
TCGA-CJ-4643-01A-02R-1325-07	Alive	1793	4.68572
TCGA-CJ-4644-01A-02R-1325-07	Dead	336	4.23152
TCGA-CJ-4868-01A-01R-1305-07	Dead	646	4.24721
TCGA-CJ-4869-01A-02R-1426-07	Alive	2554	3.571
TCGA-CJ-4870-01A-01R-1305-07	Alive	1498	4.08252
TCGA-CJ-4871-01A-01R-1305-07	Alive	2423	4.10723
TCGA-CJ-4872-01A-01R-1305-07	Alive	1435	3.78079
TCGA-CJ-4873-01A-01R-1305-07	Alive	2259	2.64473
TCGA-CJ-4874-01A-01R-1305-07	Alive	2283	4.37506
TCGA-CJ-4875-01A-01R-1305-07	Dead	3554	3.21461
TCGA-CJ-4876-01A-01R-1305-07	Alive	1955	4.1309
TCGA-CJ-4878-01A-01R-1305-07	Alive	2186	4.63566
TCGA-CJ-4881-01A-01R-1305-07	Alive	2014	3.4113
TCGA-CJ-4882-01A-02R-1426-07	Alive	1883	3.60151
TCGA-CJ-4884-01A-01R-1305-07	Alive	1759	3.85939
TCGA-CJ-4885-01A-01R-1305-07	Alive	3451	4.47392
TCGA-CJ-4886-01A-01R-1305-07	Alive	1952	4.71296
TCGA-CJ-4887-01A-01R-1305-07	Dead	932	3.52096
TCGA-CJ-4888-01A-01R-1305-07	Dead	1567	3.48398
TCGA-CJ-4889-01A-01R-1305-07	Alive	1946	4.17437
TCGA-CJ-4890-01A-01R-1305-07	Alive	3519	3.89082
TCGA-CJ-4891-01A-01R-1305-07	Dead	819	2.98976
TCGA-CJ-4892-01A-01R-1305-07	Alive	1521	4.43569
TCGA-CJ-4893-01A-01R-1305-07	Alive	750	4.30931
TCGA-CJ-4894-01A-01R-1305-07	Dead	841	4.77299
TCGA-CJ-4895-01A-01R-1305-07	Dead	1200	4.55898
TCGA-CJ-4897-01A-03R-1426-07	Alive	3341	4.6164
TCGA-CJ-4899-01A-01R-1334-07	Alive	1528	4.9579
TCGA-CJ-4900-01A-01R-1334-07	Dead	1714	3.40716
TCGA-CJ-4901-01A-01R-1426-07	Alive	1450	3.37095
TCGA-CJ-4902-01A-01R-1426-07	Alive	1520	4.14576
TCGA-CJ-4903-01A-01R-1426-07	Alive	1560	3.91352
TCGA-CJ-4904-01A-02R-1426-07	Alive	3302	4.42902
TCGA-CJ-4905-01A-02R-1426-07	Alive	1496	5.05345
TCGA-CJ-4907-01A-01R-1426-07	Alive	1499	4.42001
TCGA-CJ-4908-01A-01R-1426-07	Alive	1531	4.6133
TCGA-CJ-4912-01A-01R-1426-07	Alive	1657	2.99489
TCGA-CJ-4916-01A-01R-1426-07	Alive	1373	3.78909
TCGA-CJ-4918-01A-01R-1426-07	Dead	93	4.07443
TCGA-CJ-4920-01A-01R-1426-07	Dead	139	4.1297
TCGA-CJ-4923-01A-01R-1426-07	Dead	572	3.86925
TCGA-CJ-5671-01A-11R-1541-07	Alive	3987	3.65907
TCGA-CJ-5672-01A-11R-1541-07	Dead	2190	3.56114
TCGA-CJ-5675-01A-11R-1541-07	Alive	3936	4.25287
TCGA-CJ-5676-01A-11R-1541-07	Alive	4067	3.01176
TCGA-CJ-5677-01A-11R-1541-07	Dead	782	3.20563
TCGA-CJ-5678-01A-11R-1541-07	Dead	574	4.03876
TCGA-CJ-5679-01A-11R-1541-07	Dead	679	2.74868
TCGA-CJ-5680-01A-11R-1541-07	Dead	768	4.5194
TCGA-CJ-5681-01A-11R-1541-07	Dead	552	4.91185
TCGA-CJ-5682-01A-11R-1541-07	Alive	3736	4.19869
TCGA-CJ-5683-01A-11R-1541-07	Alive	1889	3.94842
TCGA-CJ-5684-01A-11R-1541-07	Alive	2231	4.17934
TCGA-CJ-5686-01A-11R-1672-07	Alive	2038	4.11212
TCGA-CJ-5689-01A-11R-1541-07	Dead	1620	3.81523
TCGA-CJ-6027-01A-11R-1672-07	Dead	3615	3.42846
TCGA-CJ-6028-01A-11R-1672-07	Dead	1625	3.85289
TCGA-CJ-6030-01A-11R-1672-07	Dead	2299	4.18587
TCGA-CJ-6031-01A-11R-1672-07	Alive	1906	3.75878
TCGA-CJ-6032-01A-11R-1672-07	Alive	3639	3.59347
TCGA-CJ-6033-01A-11R-1672-07	Dead	224	4.04674
TCGA-CW-5580-01A-01R-1672-07	Dead	1964	4.65798
TCGA-CW-5581-01A-02R-1541-07	Alive	2799	4.2703
TCGA-CW-5583-01A-02R-1541-07	Alive	2489	5.44328
TCGA-CW-5584-01A-01R-1541-07	Dead	164	4.27084
TCGA-CW-5585-01A-01R-1541-07	Alive	2609	5.47822
TCGA-CW-5587-01A-01R-1541-07	Alive	2226	4.47358
TCGA-CW-5588-01A-01R-1541-07	Alive	2017	3.87242
TCGA-CW-5589-01A-01R-1541-07	Alive	2378	4.51366
TCGA-CW-5590-01A-01R-1541-07	Dead	1075	4.26246
TCGA-CW-5591-01A-01R-1541-07	Alive	2271	4.92026
TCGA-CW-6087-01A-11R-1672-07	Dead	41	4.50389
TCGA-CW-6088-01A-11R-1672-07	Alive	3222	5.13448
TCGA-CW-6090-01A-11R-1672-07	Alive	2552	4.59791
TCGA-CW-6093-01A-11R-1672-07	Alive	3146	5.00268
TCGA-CW-6097-01A-11R-1672-07	Dead	571	4.37459
TCGA-CZ-4853-01A-01R-1426-07	Alive	774	4.18759
TCGA-CZ-4854-01A-01R-1305-07	Dead	1404	3.76077
TCGA-CZ-4856-01A-02R-1426-07	Alive	18	4.04883
TCGA-CZ-4857-01A-01R-1305-07	Dead	1432	3.66776
TCGA-CZ-4858-01A-01R-1305-07	Dead	2105	4.06412
TCGA-CZ-4859-01A-02R-1426-07	Alive	1787	4.59734
TCGA-CZ-4860-01A-01R-1305-07	Dead	206	4.49791
TCGA-CZ-4861-01A-01R-1305-07	Dead	446	4.10196
TCGA-CZ-4862-01A-01R-1305-07	Alive	3271	4.86415
TCGA-CZ-4863-01A-01R-1503-07	Alive	1928	4.03974
TCGA-CZ-4864-01A-01R-1503-07	Dead	2830	4.57345
TCGA-CZ-4865-01A-02R-1503-07	Dead	166	4.25908
TCGA-CZ-4866-01A-01R-1503-07	Alive	3267	3.92675
TCGA-CZ-5451-01A-01R-1503-07	Alive	1929	4.31195
TCGA-CZ-5452-01A-01R-1503-07	Alive	1789	3.92692
TCGA-CZ-5453-01A-01R-1503-07	Dead	2419	3.9976
TCGA-CZ-5454-01A-01R-1503-07	Dead	722	4.3166
TCGA-CZ-5455-01A-01R-1503-07	Dead	561	4.60934
TCGA-CZ-5456-01A-01R-1503-07	Alive	2422	3.3831
TCGA-CZ-5457-01A-01R-1503-07	Alive	2754	4.17986
TCGA-CZ-5458-01A-01R-1503-07	Alive	2789	4.38228
TCGA-CZ-5459-01A-01R-1503-07	Alive	1683	3.51845
TCGA-CZ-5460-01A-01R-1503-07	Alive	2873	3.62212
TCGA-CZ-5461-01A-01R-1503-07	Dead	330	4.41141
TCGA-CZ-5462-01A-01R-1503-07	Dead	311	4.21881
TCGA-CZ-5463-01A-01R-1503-07	Alive	662	4.49321
TCGA-CZ-5464-01A-01R-1503-07	Alive	2128	3.77184
TCGA-CZ-5465-01A-01R-1503-07	Dead	2564	4.6137
TCGA-CZ-5466-01A-01R-1503-07	Alive	685	3.62328
TCGA-CZ-5467-01A-01R-1503-07	Dead	73	5.19209
TCGA-CZ-5468-01A-01R-1503-07	Dead	59	3.26632
TCGA-CZ-5469-01A-01R-1503-07	Dead	946	3.62732
TCGA-CZ-5470-01A-01R-1503-07	Alive	386	3.75009
TCGA-CZ-5982-01A-11R-1672-07	Alive	2439	4.94411
TCGA-CZ-5984-01A-11R-1672-07	Alive	2067	3.92612
TCGA-CZ-5985-01A-11R-1672-07	Alive	1997	3.83769
TCGA-CZ-5986-01A-11R-1672-07	Alive	373	4.97095
TCGA-CZ-5987-01A-11R-1672-07	Dead	445	3.63096
TCGA-CZ-5988-01A-11R-1672-07	Alive	693	4.10362
TCGA-CZ-5989-01A-11R-1672-07	Alive	1905	5.61401
TCGA-DV-5565-01A-01R-1541-07	Alive	1329	3.85896
TCGA-DV-5566-01A-01R-1541-07	Alive	1398	4.15256
TCGA-DV-5567-01A-01R-1541-07	Alive	2004	5.05895
TCGA-DV-5568-01A-01R-1541-07	Alive	370	3.67895
TCGA-DV-5569-01A-01R-1541-07	Alive	355	4.22639
TCGA-DV-5573-01A-01R-1541-07	Alive	1130	4.47669
TCGA-DV-5574-01A-01R-1541-07	Alive	2016	4.12443
TCGA-DV-5575-01A-01R-1541-07	Alive	1729	4.71285
TCGA-DV-5576-01A-01R-1541-07	Dead	727	4.8976
TCGA-DV-A4VX-01A-11R-A266-07	Dead	1626	2.9475
TCGA-DV-A4VZ-01A-11R-A266-07	Alive	365	4.32495
TCGA-DV-A4W0-01A-11R-A266-07	Alive	2470	4.59433
TCGA-DV-A4W0-05A-11R-A266-07	Alive	2470	5.14758
TCGA-EU-5904-01A-11R-1672-07	Alive	551	4.49973
TCGA-EU-5905-01A-11R-1672-07	Alive	119	4.13008
TCGA-EU-5906-01A-11R-1672-07	Alive	206	4.81853
TCGA-EU-5907-01A-11R-1672-07	Alive	127	4.64173
TCGA-G6-A5PC-01A-11R-A33J-07	Dead	242	2.8438
TCGA-G6-A8L6-01A-11R-A37O-07	Dead	313	3.99103
TCGA-G6-A8L7-01A-11R-A37O-07	Alive	2133	2.5896
TCGA-G6-A8L8-01A-21R-A37O-07	Dead	1091	4.40048
TCGA-GK-A6C7-01A-11R-A33J-07	Alive	61	4.72901
TCGA-MM-A563-01A-11R-A266-07	Alive	591	4.128
TCGA-MM-A564-01A-11R-A266-07	Alive	607	3.72171
TCGA-MM-A84U-01A-11R-A37O-07	Alive	700	3.14976
TCGA-MW-A4EC-01A-11R-A266-07	Alive	498	4.26015
TCGA-T7-A92I-01A-11R-A37O-07	Alive	356	4.6528

## Sheet: Sheet 1 (5)
sample_id	OS_event	OS_time	SMAD6
TCGA-3Z-A93Z-01A-11R-A37O-07	Alive	385	3.5423
TCGA-6D-AA2E-01A-11R-A37O-07	Alive	362	2.85108
TCGA-A3-3306-01A-01R-0864-07	Alive	1120	1.70836
TCGA-A3-3307-01A-01R-0864-07	Alive	1436	2.28514
TCGA-A3-3308-01A-02R-1325-07	Alive	16	2.83271
TCGA-A3-3311-01A-02R-1325-07	Dead	1191	2.85334
TCGA-A3-3313-01A-02R-1325-07	Dead	735	1.8526
TCGA-A3-3316-01A-01R-0864-07	Alive	1493	2.61859
TCGA-A3-3317-01A-02R-1325-07	Alive	1491	3.17674
TCGA-A3-3319-01A-02R-1325-07	Alive	1130	1.08073
TCGA-A3-3320-01A-02R-1325-07	Alive	1508	2.30894
TCGA-A3-3322-01A-02R-1325-07	Alive	1478	2.73959
TCGA-A3-3323-01A-02R-1325-07	Alive	1106	2.78289
TCGA-A3-3324-01A-02R-1325-07	Alive	1186	3.04494
TCGA-A3-3325-01A-01R-0864-07	Dead	1170	2.74052
TCGA-A3-3326-01A-01R-0864-07	Alive	1137	2.57797
TCGA-A3-3328-01A-01R-0864-07	Alive	1385	2.43544
TCGA-A3-3329-01A-01R-0864-07	Alive	1624	2.66446
TCGA-A3-3331-01A-02R-1325-07	Alive	1485	3.23126
TCGA-A3-3335-01A-01R-0864-07	Alive	1886	1.08773
TCGA-A3-3343-01A-01R-0864-07	Alive	945	1.9805
TCGA-A3-3346-01A-01R-1766-07	Dead	137	1.79506
TCGA-A3-3347-01A-02R-1325-07	Dead	1610	2.89087
TCGA-A3-3349-01A-01R-1188-07	Alive	1385	4.19319
TCGA-A3-3351-01A-02R-1325-07	Alive	910	2.23499
TCGA-A3-3352-01A-01R-0864-07	Dead	561	1.89192
TCGA-A3-3357-01A-02R-1420-07	Alive	2688	2.06126
TCGA-A3-3358-01A-01R-1541-07	Alive	1307	2.25293
TCGA-A3-3359-01A-01R-0864-07	Alive	2504	3.03845
TCGA-A3-3362-01A-02R-1325-07	Alive	1559	2.747
TCGA-A3-3363-01A-01R-0864-07	Alive	319	3.29721
TCGA-A3-3365-01A-01R-0864-07	Alive	873	3.36126
TCGA-A3-3367-01A-02R-1420-07	Alive	2270	2.61172
TCGA-A3-3370-01A-02R-1420-07	Alive	2274	2.49231
TCGA-A3-3372-01A-02R-1325-07	Alive	735	3.25323
TCGA-A3-3373-01A-02R-1420-07	Alive	1621	2.2167
TCGA-A3-3374-01A-02R-1325-07	Alive	1314	0.951737
TCGA-A3-3376-01A-02R-1420-07	Dead	1696	3.85418
TCGA-A3-3378-01A-02R-1325-07	Alive	630	1.98262
TCGA-A3-3380-01A-01R-0864-07	Alive	567	2.52188
TCGA-A3-3382-01A-02R-1325-07	Alive	574	2.76337
TCGA-A3-3383-01A-02R-1325-07	Alive	861	2.3727
TCGA-A3-3385-01A-02R-1420-07	Alive	1993	1.67161
TCGA-A3-3387-01A-01R-1541-07	Alive	617	3.62275
TCGA-A3-A6NI-01A-11R-A33J-07	Alive	1018	3.53485
TCGA-A3-A6NJ-01A-12R-A33J-07	Alive	468	3.67192
TCGA-A3-A6NL-01A-11R-A33J-07	Alive	689	2.90706
TCGA-A3-A6NN-01A-12R-A33J-07	Alive	3	3.79265
TCGA-A3-A8CQ-01A-11R-A37O-07	Alive	3	4.09864
TCGA-A3-A8OU-01A-11R-A37O-07	Alive	0	3.85038
TCGA-A3-A8OV-01A-11R-A37O-07	Alive	340	2.73218
TCGA-A3-A8OW-01A-11R-A37O-07	Alive	323	3.33172
TCGA-A3-A8OX-01A-11R-A37O-07	Alive	0	3.52673
TCGA-AK-3425-01A-02R-1277-07	Alive	3343	2.43381
TCGA-AK-3426-01A-02R-1325-07	Dead	885	1.28256
TCGA-AK-3427-01A-01R-0864-07	Alive	3583	1.48078
TCGA-AK-3428-01A-02R-1277-07	Alive	3728	2.63304
TCGA-AK-3429-01A-02R-1325-07	Alive	3328	3.26781
TCGA-AK-3431-01A-02R-1277-07	Dead	2241	2.85778
TCGA-AK-3433-01A-02R-1277-07	Alive	3409	1.36121
TCGA-AK-3434-01A-02R-1277-07	Alive	2087	2.6054
TCGA-AK-3436-01A-02R-1325-07	Alive	3331	1.32014
TCGA-AK-3440-01A-02R-1277-07	Alive	2865	1.12862
TCGA-AK-3443-01A-02R-1325-07	Alive	1423	1.10642
TCGA-AK-3445-01A-02R-1277-07	Alive	2392	2.29084
TCGA-AK-3447-01A-01R-1766-07	Alive	1217	0.632175
TCGA-AK-3450-01A-02R-1277-07	Alive	1779	3.38922
TCGA-AK-3451-01A-02R-1188-07	Alive	2868	1.76808
TCGA-AK-3453-01A-02R-1277-07	Alive	2531	1.99928
TCGA-AK-3454-01A-02R-1277-07	Alive	874	2.86752
TCGA-AK-3455-01A-01R-0864-07	Dead	683	0.671746
TCGA-AK-3456-01A-02R-1325-07	Alive	1143	1.50309
TCGA-AK-3458-01A-01R-1503-07	Alive	1168	1.012
TCGA-AK-3460-01A-02R-1277-07	Alive	2508	2.34925
TCGA-AK-3461-01A-02R-1277-07	Alive	2217	2.63469
TCGA-AK-3465-01A-02R-1325-07	Alive	369	1.52732
TCGA-AS-3777-01A-01R-0864-07	Alive	1238	1.25828
TCGA-AS-3778-01A-01R-A32Z-07	Alive	43	3.69855
TCGA-B0-4688-01A-01R-1277-07	Dead	101	3.17738
TCGA-B0-4690-01A-01R-1277-07	Dead	43	1.99175
TCGA-B0-4691-01A-01R-1277-07	Dead	139	1.63325
TCGA-B0-4693-01A-01R-1277-07	Dead	77	2.53117
TCGA-B0-4694-01A-01R-1277-07	Dead	106	1.90219
TCGA-B0-4696-01A-01R-1277-07	Dead	866	3.35667
TCGA-B0-4697-01A-01R-1277-07	Dead	578	1.29936
TCGA-B0-4698-01A-01R-1503-07	Dead	42	1.02453
TCGA-B0-4699-01A-01R-1277-07	Dead	110	2.62169
TCGA-B0-4700-01A-02R-1541-07	Dead	1980	2.10812
TCGA-B0-4701-01A-01R-1277-07	Dead	238	1.84988
TCGA-B0-4703-01A-01R-1277-07	Dead	182	3.23707
TCGA-B0-4706-01A-01R-1503-07	Dead	65	3.30197
TCGA-B0-4707-01A-01R-1277-07	Dead	600	0.772308
TCGA-B0-4710-01A-01R-1503-07	Alive	1755	2.96458
TCGA-B0-4712-01A-01R-1503-07	Dead	1337	1.59608
TCGA-B0-4713-01A-01R-1277-07	Dead	202	1.25786
TCGA-B0-4714-01A-01R-1277-07	Dead	99	1.85312
TCGA-B0-4718-01A-01R-1277-07	Alive	1778	2.63986
TCGA-B0-4810-01A-01R-1503-07	Dead	478	2.80145
TCGA-B0-4811-01A-01R-1503-07	Dead	1417	2.08763
TCGA-B0-4813-01A-01R-1277-07	Dead	18	1.85172
TCGA-B0-4814-01A-01R-1277-07	Dead	168	2.90489
TCGA-B0-4815-01A-01R-1503-07	Dead	1588	2.03422
TCGA-B0-4816-01A-01R-1503-07	Dead	1371	2.74485
TCGA-B0-4817-01A-01R-1277-07	Dead	1019	1.43339
TCGA-B0-4818-01A-01R-1503-07	Dead	510	3.2996
TCGA-B0-4819-01A-01R-1277-07	Dead	183	1.81799
TCGA-B0-4821-01A-01R-1503-07	Dead	1230	1.6764
TCGA-B0-4822-01A-01R-1277-07	Dead	1111	2.84219
TCGA-B0-4823-01A-02R-1420-07	Dead	454	2.90182
TCGA-B0-4824-01A-01R-1277-07	Dead	1657	3.17442
TCGA-B0-4827-01A-02R-1420-07	Dead	885	2.08519
TCGA-B0-4828-01A-01R-1277-07	Dead	307	1.94013
TCGA-B0-4833-01A-01R-1305-07	Dead	2386	2.88799
TCGA-B0-4834-01A-01R-1305-07	Dead	2090	2.53052
TCGA-B0-4836-01A-01R-1305-07	Dead	1238	1.89724
TCGA-B0-4837-01A-01R-1305-07	Dead	1378	1.91039
TCGA-B0-4838-01A-01R-1305-07	Dead	834	2.41506
TCGA-B0-4839-01A-01R-1305-07	Dead	1639	3.20914
TCGA-B0-4841-01A-01R-1277-07	Dead	204	1.56243
TCGA-B0-4842-01A-02R-1420-07	Dead	1724	1.64718
TCGA-B0-4843-01A-01R-1277-07	Dead	320	2.07313
TCGA-B0-4844-01A-01R-1277-07	Dead	313	1.44015
TCGA-B0-4845-01A-01R-1277-07	Dead	1986	2.96399
TCGA-B0-4846-01A-01R-1277-07	Dead	1200	2.63842
TCGA-B0-4847-01A-01R-1277-07	Dead	793	1.82432
TCGA-B0-4848-01A-01R-1277-07	Dead	883	2.93302
TCGA-B0-4849-01A-01R-1277-07	Dead	69	2.02747
TCGA-B0-4852-01A-01R-1503-07	Dead	1121	2.20032
TCGA-B0-4945-01A-01R-1420-07	Dead	2145	3.27313
TCGA-B0-5075-01A-01R-1334-07	Dead	637	2.44122
TCGA-B0-5077-01A-01R-1334-07	Dead	1317	2.46697
TCGA-B0-5080-01A-01R-1503-07	Dead	342	2.90822
TCGA-B0-5081-01A-01R-1334-07	Dead	362	3.11894
TCGA-B0-5083-01A-02R-1420-07	Dead	1045	1.90993
TCGA-B0-5084-01A-01R-1334-07	Dead	222	1.83758
TCGA-B0-5085-01A-01R-1334-07	Dead	770	1.92676
TCGA-B0-5088-01A-01R-1334-07	Dead	563	2.6945
TCGA-B0-5092-01A-01R-1420-07	Dead	459	2.37546
TCGA-B0-5094-01A-01R-1420-07	Dead	333	1.98856
TCGA-B0-5095-01A-01R-1420-07	Dead	245	2.94174
TCGA-B0-5096-01A-01R-1420-07	Dead	68	2.01368
TCGA-B0-5097-01A-01R-1420-07	Alive	665	1.58564
TCGA-B0-5098-01A-01R-1420-07	Dead	1584	3.33617
TCGA-B0-5099-01A-01R-1420-07	Dead	485	3.02936
TCGA-B0-5100-01A-01R-1420-07	Dead	1913	3.97242
TCGA-B0-5102-01A-01R-1420-07	Dead	2764	2.80855
TCGA-B0-5104-01A-01R-1420-07	Dead	2752	1.90462
TCGA-B0-5106-01A-01R-1420-07	Dead	1598	2.97188
TCGA-B0-5107-01A-01R-1420-07	Dead	927	2.8323
TCGA-B0-5108-01A-01R-1420-07	Alive	1782	1.89449
TCGA-B0-5109-01A-02R-1420-07	Dead	587	2.80271
TCGA-B0-5110-01A-01R-1420-07	Alive	2009	3.21238
TCGA-B0-5113-01A-01R-1420-07	Alive	1175	3.14615
TCGA-B0-5115-01A-01R-1420-07	Alive	1604	3.46339
TCGA-B0-5116-01A-02R-1420-07	Alive	1274	2.316
TCGA-B0-5117-01A-01R-1420-07	Alive	1608	1.91177
TCGA-B0-5119-01A-02R-1420-07	Alive	1552	3.21355
TCGA-B0-5120-01A-01R-1420-07	Alive	1169	3.71778
TCGA-B0-5121-01A-02R-1420-07	Alive	1485	2.2318
TCGA-B0-5399-01A-01R-1503-07	Alive	1411	2.88487
TCGA-B0-5400-01A-01R-1503-07	Alive	1733	1.52346
TCGA-B0-5402-01A-01R-1503-07	Alive	1290	2.40572
TCGA-B0-5690-01A-11R-1541-07	Alive	3392	3.7133
TCGA-B0-5691-01A-11R-1541-07	Alive	3431	3.45125
TCGA-B0-5692-01A-11R-1541-07	Alive	3944	2.68287
TCGA-B0-5693-01A-11R-1541-07	Alive	4074	3.33587
TCGA-B0-5694-01A-11R-1541-07	Dead	480	1.91043
TCGA-B0-5695-01A-11R-1541-07	Alive	2150	3.92854
TCGA-B0-5696-01A-11R-1541-07	Alive	2609	2.97063
TCGA-B0-5697-01A-11R-1541-07	Alive	2630	2.29378
TCGA-B0-5698-01A-11R-1672-07	Alive	3631	1.04628
TCGA-B0-5699-01A-11R-1541-07	Alive	3841	2.66653
TCGA-B0-5700-01A-11R-1541-07	Alive	1790	2.33517
TCGA-B0-5701-01A-11R-1541-07	Alive	2461	1.51405
TCGA-B0-5702-01A-11R-1541-07	Alive	2172	1.57245
TCGA-B0-5703-01A-11R-1541-07	Alive	2246	1.95725
TCGA-B0-5705-01A-11R-1541-07	Alive	4537	3.2254
TCGA-B0-5706-01A-11R-1541-07	Alive	3205	1.27727
TCGA-B0-5707-01A-11R-1541-07	Alive	3744	2.4678
TCGA-B0-5709-01A-11R-1541-07	Alive	3974	3.34676
TCGA-B0-5710-01A-11R-1672-07	Alive	2430	3.79065
TCGA-B0-5711-01A-11R-1672-07	Alive	3989	2.87533
TCGA-B0-5712-01A-11R-1672-07	Alive	2722	2.76573
TCGA-B0-5713-01A-11R-1672-07	Alive	2782	3.02634
TCGA-B0-5812-01A-11R-1672-07	Alive	3834	3.44314
TCGA-B2-3923-01A-02R-1325-07	Alive	992	2.23521
TCGA-B2-3923-01A-02R-A277-07	Alive	992	1.73898
TCGA-B2-3923-01B-10R-A277-07	Alive	992	2.79718
TCGA-B2-3924-01A-02R-1325-07	Alive	1092	2.57913
TCGA-B2-3924-01A-02R-A277-07	Alive	1092	1.46111
TCGA-B2-3924-01B-03R-A277-07	Alive	1092	2.8781
TCGA-B2-4098-01A-02R-1325-07	Dead	51	0.819913
TCGA-B2-4099-01A-02R-1188-07	Alive	972	2.53257
TCGA-B2-4101-01A-02R-1277-07	Alive	648	2.59977
TCGA-B2-4102-01A-02R-1325-07	Alive	952	3.39214
TCGA-B2-5633-01A-01R-1541-07	Alive	963	3.21299
TCGA-B2-5633-01A-01R-A277-07	Alive	963	1.80768
TCGA-B2-5633-01B-04R-A277-07	Alive	963	2.82881
TCGA-B2-5635-01A-01R-1541-07	Alive	755	3.58889
TCGA-B2-5635-01A-01R-A277-07	Alive	755	2.45291
TCGA-B2-5635-01B-04R-A277-07	Alive	755	3.13922
TCGA-B2-5636-01A-02R-1541-07	Alive	919	4.74995
TCGA-B2-5639-01A-01R-1541-07	Dead	1003	2.4444
TCGA-B2-5641-01A-01R-1541-07	Alive	656	2.50113
TCGA-B2-A4SR-01A-11R-A266-07	Alive	507	3.6469
TCGA-B4-5377-01A-01R-1503-07	Alive	365	2.28942
TCGA-B4-5378-01A-01R-1503-07	Alive	175	2.33674
TCGA-B4-5832-01A-11R-1672-07	Alive	155	1.78856
TCGA-B4-5834-01A-11R-1672-07	Alive	38	3.10424
TCGA-B4-5835-01A-11R-1672-07	Alive	16	1.84217
TCGA-B4-5836-01A-11R-1672-07	Alive	141	3.7625
TCGA-B4-5838-01A-11R-1672-07	Alive	166	2.50498
TCGA-B4-5843-01A-11R-1672-07	Alive	11	2.88721
TCGA-B4-5844-01A-11R-1672-07	Alive	7	3.12978
TCGA-B8-4143-01A-01R-1188-07	Dead	709	2.30775
TCGA-B8-4146-01B-11R-1672-07	Alive	511	2.68183
TCGA-B8-4148-01A-02R-1325-07	Alive	1520	2.26864
TCGA-B8-4151-01A-01R-1188-07	Alive	1299	2.15248
TCGA-B8-4153-01B-11R-1672-07	Alive	762	2.49434
TCGA-B8-4154-01A-01R-1188-07	Alive	1380	1.87299
TCGA-B8-4619-01A-02R-1325-07	Alive	523	2.16057
TCGA-B8-4620-01A-02R-1325-07	Alive	777	1.16864
TCGA-B8-4621-01A-01R-1503-07	Alive	788	1.49978
TCGA-B8-4622-01A-02R-1277-07	Alive	1525	2.13093
TCGA-B8-5158-01A-01R-1420-07	Alive	1218	1.44705
TCGA-B8-5159-01A-01R-1420-07	Alive	722	3.04829
TCGA-B8-5162-01A-01R-1420-07	Alive	36	1.48677
TCGA-B8-5163-01A-01R-1420-07	Alive	822	2.42715
TCGA-B8-5164-01A-01R-1420-07	Alive	26	2.59352
TCGA-B8-5165-01A-01R-1420-07	Alive	737	3.59126
TCGA-B8-5545-01A-01R-1672-07	Alive	1525	3.21709
TCGA-B8-5546-01A-01R-1541-07	Alive	505	2.41275
TCGA-B8-5549-01A-01R-1541-07	Alive	194	3.27911
TCGA-B8-5550-01A-01R-1541-07	Alive	1476	2.44499
TCGA-B8-5551-01A-01R-1541-07	Alive	16	2.46725
TCGA-B8-5552-01B-11R-1672-07	Alive	1046	3.87307
TCGA-B8-5553-01A-01R-1541-07	Alive	435	2.83988
TCGA-B8-A54D-01A-21R-A266-07	Alive	830	1.76808
TCGA-B8-A54E-01A-11R-A266-07	Alive	909	1.62265
TCGA-B8-A54F-01A-11R-A266-07	Alive	519	2.34897
TCGA-B8-A54G-01A-11R-A266-07	Alive	53	1.99037
TCGA-B8-A54H-01A-11R-A33J-07	Alive	256	3.6138
TCGA-B8-A54I-01A-21R-A33J-07	Alive	150	1.0857
TCGA-B8-A54J-01A-11R-A33J-07	Alive	528	3.70836
TCGA-B8-A54K-01A-11R-A33J-07	Alive	469	3.05353
TCGA-B8-A7U6-01A-12R-A37O-07	Alive	495	2.29566
TCGA-B8-A8YJ-01A-13R-A39I-07	Alive	431	3.41079
TCGA-BP-4158-01A-02R-1289-07	Alive	3377	2.04282
TCGA-BP-4159-01A-02R-1289-07	Dead	2601	2.38612
TCGA-BP-4160-01A-02R-1289-07	Alive	2881	1.8019
TCGA-BP-4161-01A-02R-1325-07	Alive	2746	2.77376
TCGA-BP-4162-01A-02R-1325-07	Alive	3074	2.94035
TCGA-BP-4163-01A-02R-1325-07	Alive	2839	2.87678
TCGA-BP-4164-01A-02R-1325-07	Dead	992	2.10246
TCGA-BP-4165-01A-02R-1289-07	Alive	3037	3.2053
TCGA-BP-4166-01A-02R-1289-07	Alive	13	2.14476
TCGA-BP-4167-01A-02R-1325-07	Alive	2718	2.24324
TCGA-BP-4169-01A-02R-1289-07	Dead	701	2.65517
TCGA-BP-4170-01A-02R-1289-07	Dead	2343	3.16599
TCGA-BP-4173-01A-02R-1289-07	Alive	1893	2.49383
TCGA-BP-4174-01A-02R-1289-07	Alive	1879	1.63687
TCGA-BP-4176-01A-02R-1289-07	Alive	1955	1.92277
TCGA-BP-4177-01A-02R-1420-07	Alive	1670	2.5299
TCGA-BP-4325-01A-02R-1289-07	Alive	2964	2.92353
TCGA-BP-4326-01A-01R-1289-07	Dead	1625	1.45381
TCGA-BP-4327-01A-01R-1289-07	Dead	109	2.69328
TCGA-BP-4329-01A-02R-1289-07	Dead	845	3.19831
TCGA-BP-4330-01A-01R-1289-07	Alive	1888	3.43249
TCGA-BP-4331-01A-01R-1289-07	Dead	2454	2.48836
TCGA-BP-4332-01A-01R-1289-07	Alive	1133	3.38787
TCGA-BP-4334-01A-01R-1289-07	Dead	645	1.14978
TCGA-BP-4335-01A-01R-1289-07	Dead	475	1.68527
TCGA-BP-4337-01A-01R-1289-07	Dead	2	2.35265
TCGA-BP-4338-01A-01R-1289-07	Alive	2859	1.58198
TCGA-BP-4340-01A-01R-1289-07	Dead	562	2.61169
TCGA-BP-4341-01A-01R-1289-07	Dead	1589	3.20177
TCGA-BP-4342-01A-01R-1289-07	Dead	2256	1.88413
TCGA-BP-4343-01A-02R-1289-07	Dead	1912	2.24056
TCGA-BP-4344-01A-01R-1289-07	Alive	1666	4.36063
TCGA-BP-4345-01A-01R-1289-07	Alive	1516	2.40996
TCGA-BP-4346-01A-01R-1289-07	Dead	1493	2.89945
TCGA-BP-4347-01A-01R-1289-07	Alive	1367	3.66357
TCGA-BP-4349-01A-01R-1289-07	Alive	372	3.19887
TCGA-BP-4351-01A-01R-1289-07	Alive	970	2.67
TCGA-BP-4352-01A-01R-1289-07	Dead	344	1.54191
TCGA-BP-4353-01A-02R-1289-07	Dead	375	3.17805
TCGA-BP-4354-01A-02R-1289-07	Dead	1034	1.3259
TCGA-BP-4355-01A-01R-1289-07	Dead	953	3.50811
TCGA-BP-4756-01A-01R-1289-07	Alive	374	1.61702
TCGA-BP-4758-01A-01R-1289-07	Alive	2208	2.52539
TCGA-BP-4759-01A-01R-1289-07	Alive	2372	2.45681
TCGA-BP-4760-01A-02R-1420-07	Alive	2361	2.54592
TCGA-BP-4761-01A-01R-1289-07	Alive	182	1.44885
TCGA-BP-4762-01A-02R-1289-07	Dead	1343	2.9788
TCGA-BP-4763-01A-01R-1289-07	Dead	1270	3.46216
TCGA-BP-4765-01A-01R-1289-07	Alive	2184	2.85308
TCGA-BP-4766-01A-01R-1289-07	Alive	1462	3.07066
TCGA-BP-4768-01A-01R-1289-07	Alive	400	2.60063
TCGA-BP-4769-01A-01R-1289-07	Alive	1876	3.85852
TCGA-BP-4770-01A-01R-1503-07	Dead	329	2.64837
TCGA-BP-4771-01A-01R-1289-07	Dead	162	2.64554
TCGA-BP-4774-01A-01R-1289-07	Alive	1885	2.97464
TCGA-BP-4775-01A-01R-1289-07	Alive	1843	3.25559
TCGA-BP-4776-01A-01R-1289-07	Alive	411	2.58186
TCGA-BP-4777-01A-01R-1289-07	Alive	1731	1.9508
TCGA-BP-4781-01A-01R-1305-07	Alive	2080	3.36908
TCGA-BP-4782-01A-02R-1420-07	Alive	354	2.01232
TCGA-BP-4784-01A-01R-1305-07	Alive	1854	3.28818
TCGA-BP-4787-01A-01R-1305-07	Dead	480	2.04775
TCGA-BP-4789-01A-01R-1305-07	Alive	1489	3.49451
TCGA-BP-4790-01A-01R-1305-07	Dead	1111	3.68953
TCGA-BP-4795-01A-02R-1420-07	Alive	620	3.82445
TCGA-BP-4797-01A-01R-1305-07	Alive	1107	2.16308
TCGA-BP-4798-01A-01R-1305-07	Dead	334	1.53918
TCGA-BP-4799-01A-01R-1305-07	Dead	1133	1.03097
TCGA-BP-4801-01A-02R-1420-07	Alive	1124	3.10286
TCGA-BP-4803-01A-01R-1305-07	Alive	204	2.84205
TCGA-BP-4804-01A-02R-1305-07	Alive	1459	3.27972
TCGA-BP-4807-01A-01R-1305-07	Alive	211	3.26511
TCGA-BP-4959-01A-01R-1334-07	Alive	2660	1.79834
TCGA-BP-4960-01A-01R-1334-07	Alive	2172	1.89445
TCGA-BP-4961-01A-01R-1334-07	Alive	1935	2.88637
TCGA-BP-4962-01A-01R-1334-07	Alive	1785	1.50376
TCGA-BP-4963-01A-01R-1334-07	Alive	1834	2.4426
TCGA-BP-4964-01A-01R-1334-07	Alive	1862	2.62569
TCGA-BP-4965-01A-01R-1334-07	Alive	1871	3.08389
TCGA-BP-4967-01A-01R-1334-07	Alive	205	2.1307
TCGA-BP-4968-01A-01R-1334-07	Alive	1746	3.04513
TCGA-BP-4969-01A-01R-1334-07	Alive	1794	3.13804
TCGA-BP-4970-01A-01R-1334-07	Alive	433	3.31439
TCGA-BP-4971-01A-01R-1334-07	Alive	1487	2.78912
TCGA-BP-4972-01A-01R-1334-07	Alive	1502	3.00101
TCGA-BP-4973-01A-01R-1334-07	Alive	1384	2.30144
TCGA-BP-4974-01A-01R-1334-07	Dead	211	3.98883
TCGA-BP-4975-01A-01R-1334-07	Alive	1433	1.73643
TCGA-BP-4976-01A-01R-1334-07	Alive	1632	3.27963
TCGA-BP-4977-01A-01R-1334-07	Alive	454	2.55265
TCGA-BP-4981-01A-01R-1334-07	Dead	1097	1.60961
TCGA-BP-4982-01A-01R-1334-07	Alive	1014	2.7813
TCGA-BP-4983-01A-01R-1334-07	Alive	1413	1.72592
TCGA-BP-4985-01A-01R-1334-07	Dead	952	1.43914
TCGA-BP-4986-01A-01R-1334-07	Alive	785	2.46407
TCGA-BP-4987-01A-01R-1334-07	Alive	1124	4.01055
TCGA-BP-4988-01A-01R-1334-07	Dead	828	3.04825
TCGA-BP-4989-01A-01R-1334-07	Alive	118	2.43808
TCGA-BP-4991-01A-01R-1334-07	Alive	1413	3.52896
TCGA-BP-4992-01A-01R-1334-07	Alive	501	1.26772
TCGA-BP-4993-01A-02R-1420-07	Alive	177	3.92847
TCGA-BP-4994-01A-01R-1334-07	Alive	1308	3.64097
TCGA-BP-4995-01A-01R-1334-07	Alive	1371	3.4013
TCGA-BP-4998-01A-01R-1334-07	Alive	932	3.23398
TCGA-BP-4999-01A-01R-1334-07	Alive	1266	3.00387
TCGA-BP-5000-01A-01R-1334-07	Alive	563	2.13268
TCGA-BP-5001-01A-01R-1334-07	Alive	1177	2.33651
TCGA-BP-5004-01A-01R-1334-07	Alive	1126	1.1714
TCGA-BP-5006-01A-01R-1334-07	Alive	840	2.23772
TCGA-BP-5007-01A-01R-1334-07	Alive	1140	2.62045
TCGA-BP-5008-01A-01R-1334-07	Alive	1071	2.70146
TCGA-BP-5009-01A-01R-1334-07	Dead	1092	2.42932
TCGA-BP-5010-01A-02R-1420-07	Dead	878	2.48429
TCGA-BP-5168-01A-01R-1420-07	Dead	1463	2.0579
TCGA-BP-5169-01A-01R-1426-07	Alive	193	0.855591
TCGA-BP-5170-01A-01R-1426-07	Alive	2412	3.12864
TCGA-BP-5173-01A-01R-1426-07	Dead	62	2.76348
TCGA-BP-5174-01A-01R-1426-07	Alive	2257	2.24729
TCGA-BP-5175-01A-01R-1426-07	Alive	932	0.948526
TCGA-BP-5176-01A-01R-1426-07	Dead	1590	2.90639
TCGA-BP-5177-01A-01R-1426-07	Alive	293	3.58402
TCGA-BP-5178-01A-01R-1426-07	Dead	1912	1.11743
TCGA-BP-5180-01A-01R-1426-07	Alive	2263	2.12005
TCGA-BP-5181-01A-01R-1426-07	Alive	1495	3.263
TCGA-BP-5182-01A-01R-1426-07	Alive	1165	2.52329
TCGA-BP-5183-01A-01R-1426-07	Alive	1291	3.02059
TCGA-BP-5184-01A-01R-1426-07	Alive	1133	3.44551
TCGA-BP-5185-01A-01R-1426-07	Alive	1132	1.95047
TCGA-BP-5186-01A-01R-1426-07	Alive	693	3.50861
TCGA-BP-5187-01A-01R-1426-07	Alive	406	2.35885
TCGA-BP-5189-01A-02R-1426-07	Dead	822	1.41716
TCGA-BP-5190-01A-01R-1426-07	Alive	1011	1.47954
TCGA-BP-5191-01A-01R-1426-07	Alive	967	1.36182
TCGA-BP-5192-01A-01R-1426-07	Alive	714	2.99181
TCGA-BP-5194-01A-02R-1426-07	Alive	408	2.29728
TCGA-BP-5195-01A-02R-1426-07	Alive	749	3.06786
TCGA-BP-5196-01A-01R-1426-07	Alive	1018	3.03473
TCGA-BP-5198-01A-01R-1426-07	Alive	603	1.33423
TCGA-BP-5199-01A-01R-1426-07	Alive	1355	3.15447
TCGA-BP-5200-01A-01R-1426-07	Alive	1063	2.49743
TCGA-BP-5201-01A-01R-1426-07	Alive	951	2.29104
TCGA-BP-5202-01A-02R-1426-07	Alive	29	2.98006
TCGA-CJ-4634-01A-02R-1325-07	Alive	3498	3.92491
TCGA-CJ-4635-01A-02R-1305-07	Alive	1416	3.47125
TCGA-CJ-4636-01A-02R-1325-07	Alive	1924	3.24298
TCGA-CJ-4637-01A-02R-1325-07	Dead	2227	2.36477
TCGA-CJ-4638-01A-02R-1325-07	Dead	431	1.95382
TCGA-CJ-4639-01A-02R-1325-07	Alive	3229	3.64809
TCGA-CJ-4640-01A-02R-1325-07	Alive	3480	3.1701
TCGA-CJ-4641-01A-02R-1325-07	Dead	1661	2.43339
TCGA-CJ-4642-01B-01R-1305-07	Alive	3205	2.17431
TCGA-CJ-4643-01A-02R-1325-07	Alive	1793	3.56789
TCGA-CJ-4644-01A-02R-1325-07	Dead	336	2.72868
TCGA-CJ-4868-01A-01R-1305-07	Dead	646	2.92227
TCGA-CJ-4869-01A-02R-1426-07	Alive	2554	3.08792
TCGA-CJ-4870-01A-01R-1305-07	Alive	1498	2.46166
TCGA-CJ-4871-01A-01R-1305-07	Alive	2423	2.40035
TCGA-CJ-4872-01A-01R-1305-07	Alive	1435	2.70215
TCGA-CJ-4873-01A-01R-1305-07	Alive	2259	2.56379
TCGA-CJ-4874-01A-01R-1305-07	Alive	2283	2.56669
TCGA-CJ-4875-01A-01R-1305-07	Dead	3554	2.71233
TCGA-CJ-4876-01A-01R-1305-07	Alive	1955	2.44676
TCGA-CJ-4878-01A-01R-1305-07	Alive	2186	3.1204
TCGA-CJ-4881-01A-01R-1305-07	Alive	2014	2.39289
TCGA-CJ-4882-01A-02R-1426-07	Alive	1883	2.58496
TCGA-CJ-4884-01A-01R-1305-07	Alive	1759	3.27074
TCGA-CJ-4885-01A-01R-1305-07	Alive	3451	3.03993
TCGA-CJ-4886-01A-01R-1305-07	Alive	1952	3.64054
TCGA-CJ-4887-01A-01R-1305-07	Dead	932	2.55129
TCGA-CJ-4888-01A-01R-1305-07	Dead	1567	1.53331
TCGA-CJ-4889-01A-01R-1305-07	Alive	1946	3.10849
TCGA-CJ-4890-01A-01R-1305-07	Alive	3519	2.27453
TCGA-CJ-4891-01A-01R-1305-07	Dead	819	1.89367
TCGA-CJ-4892-01A-01R-1305-07	Alive	1521	2.94015
TCGA-CJ-4893-01A-01R-1305-07	Alive	750	3.56162
TCGA-CJ-4894-01A-01R-1305-07	Dead	841	3.41866
TCGA-CJ-4895-01A-01R-1305-07	Dead	1200	2.75264
TCGA-CJ-4897-01A-03R-1426-07	Alive	3341	3.00279
TCGA-CJ-4899-01A-01R-1334-07	Alive	1528	3.70662
TCGA-CJ-4900-01A-01R-1334-07	Dead	1714	1.58169
TCGA-CJ-4901-01A-01R-1426-07	Alive	1450	1.95539
TCGA-CJ-4902-01A-01R-1426-07	Alive	1520	2.17505
TCGA-CJ-4903-01A-01R-1426-07	Alive	1560	2.42484
TCGA-CJ-4904-01A-02R-1426-07	Alive	3302	2.40278
TCGA-CJ-4905-01A-02R-1426-07	Alive	1496	2.91347
TCGA-CJ-4907-01A-01R-1426-07	Alive	1499	2.91959
TCGA-CJ-4908-01A-01R-1426-07	Alive	1531	2.95464
TCGA-CJ-4912-01A-01R-1426-07	Alive	1657	1.4313
TCGA-CJ-4916-01A-01R-1426-07	Alive	1373	1.86144
TCGA-CJ-4918-01A-01R-1426-07	Dead	93	3.52975
TCGA-CJ-4920-01A-01R-1426-07	Dead	139	2.61553
TCGA-CJ-4923-01A-01R-1426-07	Dead	572	2.77663
TCGA-CJ-5671-01A-11R-1541-07	Alive	3987	3.04131
TCGA-CJ-5672-01A-11R-1541-07	Dead	2190	2.47545
TCGA-CJ-5675-01A-11R-1541-07	Alive	3936	2.32889
TCGA-CJ-5676-01A-11R-1541-07	Alive	4067	2.9642
TCGA-CJ-5677-01A-11R-1541-07	Dead	782	2.4502
TCGA-CJ-5678-01A-11R-1541-07	Dead	574	1.96543
TCGA-CJ-5679-01A-11R-1541-07	Dead	679	1.93021
TCGA-CJ-5680-01A-11R-1541-07	Dead	768	2.63178
TCGA-CJ-5681-01A-11R-1541-07	Dead	552	2.81644
TCGA-CJ-5682-01A-11R-1541-07	Alive	3736	3.12482
TCGA-CJ-5683-01A-11R-1541-07	Alive	1889	2.64722
TCGA-CJ-5684-01A-11R-1541-07	Alive	2231	3.04466
TCGA-CJ-5686-01A-11R-1672-07	Alive	2038	2.17105
TCGA-CJ-5689-01A-11R-1541-07	Dead	1620	2.67877
TCGA-CJ-6027-01A-11R-1672-07	Dead	3615	1.68903
TCGA-CJ-6028-01A-11R-1672-07	Dead	1625	2.04635
TCGA-CJ-6030-01A-11R-1672-07	Dead	2299	2.6927
TCGA-CJ-6031-01A-11R-1672-07	Alive	1906	2.22299
TCGA-CJ-6032-01A-11R-1672-07	Alive	3639	2.56913
TCGA-CJ-6033-01A-11R-1672-07	Dead	224	2.1164
TCGA-CW-5580-01A-01R-1672-07	Dead	1964	1.93406
TCGA-CW-5581-01A-02R-1541-07	Alive	2799	2.90906
TCGA-CW-5583-01A-02R-1541-07	Alive	2489	3.44669
TCGA-CW-5584-01A-01R-1541-07	Dead	164	3.6916
TCGA-CW-5585-01A-01R-1541-07	Alive	2609	4.27976
TCGA-CW-5587-01A-01R-1541-07	Alive	2226	2.88368
TCGA-CW-5588-01A-01R-1541-07	Alive	2017	3.42816
TCGA-CW-5589-01A-01R-1541-07	Alive	2378	3.05507
TCGA-CW-5590-01A-01R-1541-07	Dead	1075	3.0859
TCGA-CW-5591-01A-01R-1541-07	Alive	2271	3.0388
TCGA-CW-6087-01A-11R-1672-07	Dead	41	2.59034
TCGA-CW-6088-01A-11R-1672-07	Alive	3222	3.7317
TCGA-CW-6090-01A-11R-1672-07	Alive	2552	1.89134
TCGA-CW-6093-01A-11R-1672-07	Alive	3146	3.04799
TCGA-CW-6097-01A-11R-1672-07	Dead	571	3.18258
TCGA-CZ-4853-01A-01R-1426-07	Alive	774	2.37962
TCGA-CZ-4854-01A-01R-1305-07	Dead	1404	2.59753
TCGA-CZ-4856-01A-02R-1426-07	Alive	18	3.28067
TCGA-CZ-4857-01A-01R-1305-07	Dead	1432	2.34045
TCGA-CZ-4858-01A-01R-1305-07	Dead	2105	0.984042
TCGA-CZ-4859-01A-02R-1426-07	Alive	1787	1.92208
TCGA-CZ-4860-01A-01R-1305-07	Dead	206	1.53391
TCGA-CZ-4861-01A-01R-1305-07	Dead	446	2.46252
TCGA-CZ-4862-01A-01R-1305-07	Alive	3271	3.77508
TCGA-CZ-4863-01A-01R-1503-07	Alive	1928	3.20314
TCGA-CZ-4864-01A-01R-1503-07	Dead	2830	2.19039
TCGA-CZ-4865-01A-02R-1503-07	Dead	166	3.27489
TCGA-CZ-4866-01A-01R-1503-07	Alive	3267	2.65226
TCGA-CZ-5451-01A-01R-1503-07	Alive	1929	3.20395
TCGA-CZ-5452-01A-01R-1503-07	Alive	1789	2.49529
TCGA-CZ-5453-01A-01R-1503-07	Dead	2419	2.61652
TCGA-CZ-5454-01A-01R-1503-07	Dead	722	1.47685
TCGA-CZ-5455-01A-01R-1503-07	Dead	561	2.51604
TCGA-CZ-5456-01A-01R-1503-07	Alive	2422	3.47473
TCGA-CZ-5457-01A-01R-1503-07	Alive	2754	3.28105
TCGA-CZ-5458-01A-01R-1503-07	Alive	2789	2.49347
TCGA-CZ-5459-01A-01R-1503-07	Alive	1683	2.73676
TCGA-CZ-5460-01A-01R-1503-07	Alive	2873	3.25856
TCGA-CZ-5461-01A-01R-1503-07	Dead	330	2.65299
TCGA-CZ-5462-01A-01R-1503-07	Dead	311	2.02514
TCGA-CZ-5463-01A-01R-1503-07	Alive	662	2.64625
TCGA-CZ-5464-01A-01R-1503-07	Alive	2128	2.81492
TCGA-CZ-5465-01A-01R-1503-07	Dead	2564	3.07185
TCGA-CZ-5466-01A-01R-1503-07	Alive	685	2.22555
TCGA-CZ-5467-01A-01R-1503-07	Dead	73	2.87971
TCGA-CZ-5468-01A-01R-1503-07	Dead	59	1.23609
TCGA-CZ-5469-01A-01R-1503-07	Dead	946	1.84217
TCGA-CZ-5470-01A-01R-1503-07	Alive	386	2.55272
TCGA-CZ-5982-01A-11R-1672-07	Alive	2439	2.55375
TCGA-CZ-5984-01A-11R-1672-07	Alive	2067	1.30036
TCGA-CZ-5985-01A-11R-1672-07	Alive	1997	2.22953
TCGA-CZ-5986-01A-11R-1672-07	Alive	373	2.21645
TCGA-CZ-5987-01A-11R-1672-07	Dead	445	1.42519
TCGA-CZ-5988-01A-11R-1672-07	Alive	693	2.60808
TCGA-CZ-5989-01A-11R-1672-07	Alive	1905	2.56052
TCGA-DV-5565-01A-01R-1541-07	Alive	1329	2.50327
TCGA-DV-5566-01A-01R-1541-07	Alive	1398	2.84944
TCGA-DV-5567-01A-01R-1541-07	Alive	2004	1.73859
TCGA-DV-5568-01A-01R-1541-07	Alive	370	2.41841
TCGA-DV-5569-01A-01R-1541-07	Alive	355	1.99859
TCGA-DV-5573-01A-01R-1541-07	Alive	1130	2.41549
TCGA-DV-5574-01A-01R-1541-07	Alive	2016	3.01325
TCGA-DV-5575-01A-01R-1541-07	Alive	1729	2.98948
TCGA-DV-5576-01A-01R-1541-07	Dead	727	2.61925
TCGA-DV-A4VX-01A-11R-A266-07	Dead	1626	1.18269
TCGA-DV-A4VZ-01A-11R-A266-07	Alive	365	0.774081
TCGA-DV-A4W0-01A-11R-A266-07	Alive	2470	2.6215
TCGA-DV-A4W0-05A-11R-A266-07	Alive	2470	2.41576
TCGA-EU-5904-01A-11R-1672-07	Alive	551	3.25767
TCGA-EU-5905-01A-11R-1672-07	Alive	119	3.07909
TCGA-EU-5906-01A-11R-1672-07	Alive	206	3.56052
TCGA-EU-5907-01A-11R-1672-07	Alive	127	2.18202
TCGA-G6-A5PC-01A-11R-A33J-07	Dead	242	2.09714
TCGA-G6-A8L6-01A-11R-A37O-07	Dead	313	2.98614
TCGA-G6-A8L7-01A-11R-A37O-07	Alive	2133	1.51999
TCGA-G6-A8L8-01A-21R-A37O-07	Dead	1091	3.12605
TCGA-GK-A6C7-01A-11R-A33J-07	Alive	61	4.21915
TCGA-MM-A563-01A-11R-A266-07	Alive	591	3.03138
TCGA-MM-A564-01A-11R-A266-07	Alive	607	3.1882
TCGA-MM-A84U-01A-11R-A37O-07	Alive	700	2.3051
TCGA-MW-A4EC-01A-11R-A266-07	Alive	498	3.47056
TCGA-T7-A92I-01A-11R-A37O-07	Alive	356	3.26673

## Sheet: Sheet 1 (6)
sample_id	OS_event	OS_time	SMAD9
TCGA-3Z-A93Z-01A-11R-A37O-07	Alive	385	3.81941
TCGA-6D-AA2E-01A-11R-A37O-07	Alive	362	2.55611
TCGA-A3-3306-01A-01R-0864-07	Alive	1120	2.17871
TCGA-A3-3307-01A-01R-0864-07	Alive	1436	3.73759
TCGA-A3-3308-01A-02R-1325-07	Alive	16	4.79833
TCGA-A3-3311-01A-02R-1325-07	Dead	1191	4.50444
TCGA-A3-3313-01A-02R-1325-07	Dead	735	2.83756
TCGA-A3-3316-01A-01R-0864-07	Alive	1493	2.85738
TCGA-A3-3317-01A-02R-1325-07	Alive	1491	4.81443
TCGA-A3-3319-01A-02R-1325-07	Alive	1130	3.63858
TCGA-A3-3320-01A-02R-1325-07	Alive	1508	5.18942
TCGA-A3-3322-01A-02R-1325-07	Alive	1478	4.79218
TCGA-A3-3323-01A-02R-1325-07	Alive	1106	5.28634
TCGA-A3-3324-01A-02R-1325-07	Alive	1186	5.38782
TCGA-A3-3325-01A-01R-0864-07	Dead	1170	3.37468
TCGA-A3-3326-01A-01R-0864-07	Alive	1137	4.12416
TCGA-A3-3328-01A-01R-0864-07	Alive	1385	1.2472
TCGA-A3-3329-01A-01R-0864-07	Alive	1624	4.9753
TCGA-A3-3331-01A-02R-1325-07	Alive	1485	5.30784
TCGA-A3-3335-01A-01R-0864-07	Alive	1886	5.02821
TCGA-A3-3343-01A-01R-0864-07	Alive	945	4.12601
TCGA-A3-3346-01A-01R-1766-07	Dead	137	1.14463
TCGA-A3-3347-01A-02R-1325-07	Dead	1610	3.43695
TCGA-A3-3349-01A-01R-1188-07	Alive	1385	5.34308
TCGA-A3-3351-01A-02R-1325-07	Alive	910	4.24221
TCGA-A3-3352-01A-01R-0864-07	Dead	561	2.29948
TCGA-A3-3357-01A-02R-1420-07	Alive	2688	4.45252
TCGA-A3-3358-01A-01R-1541-07	Alive	1307	5.12186
TCGA-A3-3359-01A-01R-0864-07	Alive	2504	3.44252
TCGA-A3-3362-01A-02R-1325-07	Alive	1559	3.25178
TCGA-A3-3363-01A-01R-0864-07	Alive	319	6.2455
TCGA-A3-3365-01A-01R-0864-07	Alive	873	5.24271
TCGA-A3-3367-01A-02R-1420-07	Alive	2270	6.0232
TCGA-A3-3370-01A-02R-1420-07	Alive	2274	3.88871
TCGA-A3-3372-01A-02R-1325-07	Alive	735	5.26565
TCGA-A3-3373-01A-02R-1420-07	Alive	1621	2.87147
TCGA-A3-3374-01A-02R-1325-07	Alive	1314	0.365581
TCGA-A3-3376-01A-02R-1420-07	Dead	1696	3.96377
TCGA-A3-3378-01A-02R-1325-07	Alive	630	4.06481
TCGA-A3-3380-01A-01R-0864-07	Alive	567	3.95846
TCGA-A3-3382-01A-02R-1325-07	Alive	574	4.74579
TCGA-A3-3383-01A-02R-1325-07	Alive	861	3.94611
TCGA-A3-3385-01A-02R-1420-07	Alive	1993	4.3912
TCGA-A3-3387-01A-01R-1541-07	Alive	617	5.02436
TCGA-A3-A6NI-01A-11R-A33J-07	Alive	1018	3.39586
TCGA-A3-A6NJ-01A-12R-A33J-07	Alive	468	2.32803
TCGA-A3-A6NL-01A-11R-A33J-07	Alive	689	4.29476
TCGA-A3-A6NN-01A-12R-A33J-07	Alive	3	5.78709
TCGA-A3-A8CQ-01A-11R-A37O-07	Alive	3	3.10976
TCGA-A3-A8OU-01A-11R-A37O-07	Alive	0	3.17793
TCGA-A3-A8OV-01A-11R-A37O-07	Alive	340	4.63532
TCGA-A3-A8OW-01A-11R-A37O-07	Alive	323	3.52257
TCGA-A3-A8OX-01A-11R-A37O-07	Alive	0	4.21395
TCGA-AK-3425-01A-02R-1277-07	Alive	3343	3.64987
TCGA-AK-3426-01A-02R-1325-07	Dead	885	1.56306
TCGA-AK-3427-01A-01R-0864-07	Alive	3583	0.764261
TCGA-AK-3428-01A-02R-1277-07	Alive	3728	4.60237
TCGA-AK-3429-01A-02R-1325-07	Alive	3328	4.28014
TCGA-AK-3431-01A-02R-1277-07	Dead	2241	5.56006
TCGA-AK-3433-01A-02R-1277-07	Alive	3409	0.579566
TCGA-AK-3434-01A-02R-1277-07	Alive	2087	3.32465
TCGA-AK-3436-01A-02R-1325-07	Alive	3331	3.29149
TCGA-AK-3440-01A-02R-1277-07	Alive	2865	0.378845
TCGA-AK-3443-01A-02R-1325-07	Alive	1423	0.876723
TCGA-AK-3445-01A-02R-1277-07	Alive	2392	3.57339
TCGA-AK-3447-01A-01R-1766-07	Alive	1217	0.282143
TCGA-AK-3450-01A-02R-1277-07	Alive	1779	2.86084
TCGA-AK-3451-01A-02R-1188-07	Alive	2868	2.25456
TCGA-AK-3453-01A-02R-1277-07	Alive	2531	3.00018
TCGA-AK-3454-01A-02R-1277-07	Alive	874	2.30845
TCGA-AK-3455-01A-01R-0864-07	Dead	683	3.01346
TCGA-AK-3456-01A-02R-1325-07	Alive	1143	3.82597
TCGA-AK-3458-01A-01R-1503-07	Alive	1168	4.09598
TCGA-AK-3460-01A-02R-1277-07	Alive	2508	4.6037
TCGA-AK-3461-01A-02R-1277-07	Alive	2217	4.50743
TCGA-AK-3465-01A-02R-1325-07	Alive	369	1.38217
TCGA-AS-3777-01A-01R-0864-07	Alive	1238	0.459327
TCGA-AS-3778-01A-01R-A32Z-07	Alive	43	5.35171
TCGA-B0-4688-01A-01R-1277-07	Dead	101	4.15449
TCGA-B0-4690-01A-01R-1277-07	Dead	43	2.1504
TCGA-B0-4691-01A-01R-1277-07	Dead	139	2.35857
TCGA-B0-4693-01A-01R-1277-07	Dead	77	5.05319
TCGA-B0-4694-01A-01R-1277-07	Dead	106	4.02771
TCGA-B0-4696-01A-01R-1277-07	Dead	866	4.29423
TCGA-B0-4697-01A-01R-1277-07	Dead	578	1.95658
TCGA-B0-4698-01A-01R-1503-07	Dead	42	1.03816
TCGA-B0-4699-01A-01R-1277-07	Dead	110	1.88116
TCGA-B0-4700-01A-02R-1541-07	Dead	1980	2.81342
TCGA-B0-4701-01A-01R-1277-07	Dead	238	4.41899
TCGA-B0-4703-01A-01R-1277-07	Dead	182	4.51089
TCGA-B0-4706-01A-01R-1503-07	Dead	65	4.20941
TCGA-B0-4707-01A-01R-1277-07	Dead	600	1.87869
TCGA-B0-4710-01A-01R-1503-07	Alive	1755	4.28133
TCGA-B0-4712-01A-01R-1503-07	Dead	1337	2.07878
TCGA-B0-4713-01A-01R-1277-07	Dead	202	2.12347
TCGA-B0-4714-01A-01R-1277-07	Dead	99	3.27697
TCGA-B0-4718-01A-01R-1277-07	Alive	1778	4.14471
TCGA-B0-4810-01A-01R-1503-07	Dead	478	4.00544
TCGA-B0-4811-01A-01R-1503-07	Dead	1417	2.33291
TCGA-B0-4813-01A-01R-1277-07	Dead	18	1.64612
TCGA-B0-4814-01A-01R-1277-07	Dead	168	4.72157
TCGA-B0-4815-01A-01R-1503-07	Dead	1588	2.58864
TCGA-B0-4816-01A-01R-1503-07	Dead	1371	3.68148
TCGA-B0-4817-01A-01R-1277-07	Dead	1019	4.92612
TCGA-B0-4818-01A-01R-1503-07	Dead	510	3.68798
TCGA-B0-4819-01A-01R-1277-07	Dead	183	2.84553
TCGA-B0-4821-01A-01R-1503-07	Dead	1230	2.96927
TCGA-B0-4822-01A-01R-1277-07	Dead	1111	2.40651
TCGA-B0-4823-01A-02R-1420-07	Dead	454	4.16483
TCGA-B0-4824-01A-01R-1277-07	Dead	1657	2.92482
TCGA-B0-4827-01A-02R-1420-07	Dead	885	5.79236
TCGA-B0-4828-01A-01R-1277-07	Dead	307	4.68305
TCGA-B0-4833-01A-01R-1305-07	Dead	2386	3.34714
TCGA-B0-4834-01A-01R-1305-07	Dead	2090	1.41932
TCGA-B0-4836-01A-01R-1305-07	Dead	1238	2.86396
TCGA-B0-4837-01A-01R-1305-07	Dead	1378	3.35352
TCGA-B0-4838-01A-01R-1305-07	Dead	834	4.85741
TCGA-B0-4839-01A-01R-1305-07	Dead	1639	3.1375
TCGA-B0-4841-01A-01R-1277-07	Dead	204	2.50144
TCGA-B0-4842-01A-02R-1420-07	Dead	1724	2.76413
TCGA-B0-4843-01A-01R-1277-07	Dead	320	3.10398
TCGA-B0-4844-01A-01R-1277-07	Dead	313	1.54809
TCGA-B0-4845-01A-01R-1277-07	Dead	1986	4.75819
TCGA-B0-4846-01A-01R-1277-07	Dead	1200	4.2
TCGA-B0-4847-01A-01R-1277-07	Dead	793	3.02327
TCGA-B0-4848-01A-01R-1277-07	Dead	883	5.51329
TCGA-B0-4849-01A-01R-1277-07	Dead	69	3.80751
TCGA-B0-4852-01A-01R-1503-07	Dead	1121	3.99173
TCGA-B0-4945-01A-01R-1420-07	Dead	2145	4.38627
TCGA-B0-5075-01A-01R-1334-07	Dead	637	4.64034
TCGA-B0-5077-01A-01R-1334-07	Dead	1317	4.03781
TCGA-B0-5080-01A-01R-1503-07	Dead	342	4.08248
TCGA-B0-5081-01A-01R-1334-07	Dead	362	4.02176
TCGA-B0-5083-01A-02R-1420-07	Dead	1045	1.89848
TCGA-B0-5084-01A-01R-1334-07	Dead	222	3.24419
TCGA-B0-5085-01A-01R-1334-07	Dead	770	2.53192
TCGA-B0-5088-01A-01R-1334-07	Dead	563	3.10343
TCGA-B0-5092-01A-01R-1420-07	Dead	459	3.15518
TCGA-B0-5094-01A-01R-1420-07	Dead	333	4.78858
TCGA-B0-5095-01A-01R-1420-07	Dead	245	4.19189
TCGA-B0-5096-01A-01R-1420-07	Dead	68	1.6036
TCGA-B0-5097-01A-01R-1420-07	Alive	665	3.32506
TCGA-B0-5098-01A-01R-1420-07	Dead	1584	3.49362
TCGA-B0-5099-01A-01R-1420-07	Dead	485	4.04698
TCGA-B0-5100-01A-01R-1420-07	Dead	1913	4.29231
TCGA-B0-5102-01A-01R-1420-07	Dead	2764	3.91886
TCGA-B0-5104-01A-01R-1420-07	Dead	2752	3.1358
TCGA-B0-5106-01A-01R-1420-07	Dead	1598	4.51658
TCGA-B0-5107-01A-01R-1420-07	Dead	927	3.8455
TCGA-B0-5108-01A-01R-1420-07	Alive	1782	4.31254
TCGA-B0-5109-01A-02R-1420-07	Dead	587	2.45291
TCGA-B0-5110-01A-01R-1420-07	Alive	2009	4.90569
TCGA-B0-5113-01A-01R-1420-07	Alive	1175	5.09631
TCGA-B0-5115-01A-01R-1420-07	Alive	1604	5.13904
TCGA-B0-5116-01A-02R-1420-07	Alive	1274	4.48273
TCGA-B0-5117-01A-01R-1420-07	Alive	1608	0.761626
TCGA-B0-5119-01A-02R-1420-07	Alive	1552	4.09183
TCGA-B0-5120-01A-01R-1420-07	Alive	1169	5.96408
TCGA-B0-5121-01A-02R-1420-07	Alive	1485	2.29072
TCGA-B0-5399-01A-01R-1503-07	Alive	1411	4.93726
TCGA-B0-5400-01A-01R-1503-07	Alive	1733	2.67683
TCGA-B0-5402-01A-01R-1503-07	Alive	1290	4.28803
TCGA-B0-5690-01A-11R-1541-07	Alive	3392	4.93621
TCGA-B0-5691-01A-11R-1541-07	Alive	3431	5.2733
TCGA-B0-5692-01A-11R-1541-07	Alive	3944	2.00144
TCGA-B0-5693-01A-11R-1541-07	Alive	4074	3.27548
TCGA-B0-5694-01A-11R-1541-07	Dead	480	2.02524
TCGA-B0-5695-01A-11R-1541-07	Alive	2150	6.15621
TCGA-B0-5696-01A-11R-1541-07	Alive	2609	3.412
TCGA-B0-5697-01A-11R-1541-07	Alive	2630	3.66589
TCGA-B0-5698-01A-11R-1672-07	Alive	3631	1.52336
TCGA-B0-5699-01A-11R-1541-07	Alive	3841	5.30193
TCGA-B0-5700-01A-11R-1541-07	Alive	1790	2.83301
TCGA-B0-5701-01A-11R-1541-07	Alive	2461	3.04839
TCGA-B0-5702-01A-11R-1541-07	Alive	2172	0.694925
TCGA-B0-5703-01A-11R-1541-07	Alive	2246	3.11753
TCGA-B0-5705-01A-11R-1541-07	Alive	4537	4.41233
TCGA-B0-5706-01A-11R-1541-07	Alive	3205	3.30725
TCGA-B0-5707-01A-11R-1541-07	Alive	3744	3.72366
TCGA-B0-5709-01A-11R-1541-07	Alive	3974	3.93224
TCGA-B0-5710-01A-11R-1672-07	Alive	2430	5.30616
TCGA-B0-5711-01A-11R-1672-07	Alive	3989	4.42253
TCGA-B0-5712-01A-11R-1672-07	Alive	2722	5.15287
TCGA-B0-5713-01A-11R-1672-07	Alive	2782	3.79029
TCGA-B0-5812-01A-11R-1672-07	Alive	3834	5.10324
TCGA-B2-3923-01A-02R-1325-07	Alive	992	1.58299
TCGA-B2-3923-01A-02R-A277-07	Alive	992	1.48543
TCGA-B2-3923-01B-10R-A277-07	Alive	992	4.14602
TCGA-B2-3924-01A-02R-1325-07	Alive	1092	1.81439
TCGA-B2-3924-01A-02R-A277-07	Alive	1092	1.5637
TCGA-B2-3924-01B-03R-A277-07	Alive	1092	3.77725
TCGA-B2-4098-01A-02R-1325-07	Dead	51	3.39204
TCGA-B2-4099-01A-02R-1188-07	Alive	972	2.74803
TCGA-B2-4101-01A-02R-1277-07	Alive	648	4.65628
TCGA-B2-4102-01A-02R-1325-07	Alive	952	4.68176
TCGA-B2-5633-01A-01R-1541-07	Alive	963	4.22155
TCGA-B2-5633-01A-01R-A277-07	Alive	963	3.25742
TCGA-B2-5633-01B-04R-A277-07	Alive	963	4.76495
TCGA-B2-5635-01A-01R-1541-07	Alive	755	4.3337
TCGA-B2-5635-01A-01R-A277-07	Alive	755	4.45006
TCGA-B2-5635-01B-04R-A277-07	Alive	755	5.39052
TCGA-B2-5636-01A-02R-1541-07	Alive	919	4.86173
TCGA-B2-5639-01A-01R-1541-07	Dead	1003	5.68013
TCGA-B2-5641-01A-01R-1541-07	Alive	656	4.54788
TCGA-B2-A4SR-01A-11R-A266-07	Alive	507	5.59993
TCGA-B4-5377-01A-01R-1503-07	Alive	365	4.54629
TCGA-B4-5378-01A-01R-1503-07	Alive	175	4.90306
TCGA-B4-5832-01A-11R-1672-07	Alive	155	4.83345
TCGA-B4-5834-01A-11R-1672-07	Alive	38	5.23955
TCGA-B4-5835-01A-11R-1672-07	Alive	16	1.77598
TCGA-B4-5836-01A-11R-1672-07	Alive	141	4.98438
TCGA-B4-5838-01A-11R-1672-07	Alive	166	4.69424
TCGA-B4-5843-01A-11R-1672-07	Alive	11	3.98623
TCGA-B4-5844-01A-11R-1672-07	Alive	7	5.66834
TCGA-B8-4143-01A-01R-1188-07	Dead	709	3.05735
TCGA-B8-4146-01B-11R-1672-07	Alive	511	6.00012
TCGA-B8-4148-01A-02R-1325-07	Alive	1520	2.78165
TCGA-B8-4151-01A-01R-1188-07	Alive	1299	3.23978
TCGA-B8-4153-01B-11R-1672-07	Alive	762	2.54451
TCGA-B8-4154-01A-01R-1188-07	Alive	1380	2.6081
TCGA-B8-4619-01A-02R-1325-07	Alive	523	0.936591
TCGA-B8-4620-01A-02R-1325-07	Alive	777	4.71505
TCGA-B8-4621-01A-01R-1503-07	Alive	788	3.60053
TCGA-B8-4622-01A-02R-1277-07	Alive	1525	5.40074
TCGA-B8-5158-01A-01R-1420-07	Alive	1218	4.39676
TCGA-B8-5159-01A-01R-1420-07	Alive	722	5.16286
TCGA-B8-5162-01A-01R-1420-07	Alive	36	2.85172
TCGA-B8-5163-01A-01R-1420-07	Alive	822	3.49801
TCGA-B8-5164-01A-01R-1420-07	Alive	26	4.3595
TCGA-B8-5165-01A-01R-1420-07	Alive	737	4.72729
TCGA-B8-5545-01A-01R-1672-07	Alive	1525	5.33579
TCGA-B8-5546-01A-01R-1541-07	Alive	505	5.89719
TCGA-B8-5549-01A-01R-1541-07	Alive	194	4.55334
TCGA-B8-5550-01A-01R-1541-07	Alive	1476	3.59327
TCGA-B8-5551-01A-01R-1541-07	Alive	16	3.23554
TCGA-B8-5552-01B-11R-1672-07	Alive	1046	4.58392
TCGA-B8-5553-01A-01R-1541-07	Alive	435	4.38464
TCGA-B8-A54D-01A-21R-A266-07	Alive	830	3.49777
TCGA-B8-A54E-01A-11R-A266-07	Alive	909	1.44377
TCGA-B8-A54F-01A-11R-A266-07	Alive	519	5.29556
TCGA-B8-A54G-01A-11R-A266-07	Alive	53	3.81021
TCGA-B8-A54H-01A-11R-A33J-07	Alive	256	3.61599
TCGA-B8-A54I-01A-21R-A33J-07	Alive	150	0.993783
TCGA-B8-A54J-01A-11R-A33J-07	Alive	528	3.15075
TCGA-B8-A54K-01A-11R-A33J-07	Alive	469	5.48808
TCGA-B8-A7U6-01A-12R-A37O-07	Alive	495	2.45315
TCGA-B8-A8YJ-01A-13R-A39I-07	Alive	431	3.41729
TCGA-BP-4158-01A-02R-1289-07	Alive	3377	4.07895
TCGA-BP-4159-01A-02R-1289-07	Dead	2601	3.27833
TCGA-BP-4160-01A-02R-1289-07	Alive	2881	2.86542
TCGA-BP-4161-01A-02R-1325-07	Alive	2746	2.91944
TCGA-BP-4162-01A-02R-1325-07	Alive	3074	3.01831
TCGA-BP-4163-01A-02R-1325-07	Alive	2839	5.173
TCGA-BP-4164-01A-02R-1325-07	Dead	992	5.03552
TCGA-BP-4165-01A-02R-1289-07	Alive	3037	4.3857
TCGA-BP-4166-01A-02R-1289-07	Alive	13	5.18551
TCGA-BP-4167-01A-02R-1325-07	Alive	2718	2.21518
TCGA-BP-4169-01A-02R-1289-07	Dead	701	4.23252
TCGA-BP-4170-01A-02R-1289-07	Dead	2343	3.04102
TCGA-BP-4173-01A-02R-1289-07	Alive	1893	2.52002
TCGA-BP-4174-01A-02R-1289-07	Alive	1879	1.65425
TCGA-BP-4176-01A-02R-1289-07	Alive	1955	3.87277
TCGA-BP-4177-01A-02R-1420-07	Alive	1670	3.92651
TCGA-BP-4325-01A-02R-1289-07	Alive	2964	4.77154
TCGA-BP-4326-01A-01R-1289-07	Dead	1625	3.60994
TCGA-BP-4327-01A-01R-1289-07	Dead	109	4.52289
TCGA-BP-4329-01A-02R-1289-07	Dead	845	4.91124
TCGA-BP-4330-01A-01R-1289-07	Alive	1888	5.07305
TCGA-BP-4331-01A-01R-1289-07	Dead	2454	4.0319
TCGA-BP-4332-01A-01R-1289-07	Alive	1133	5.47135
TCGA-BP-4334-01A-01R-1289-07	Dead	645	0.382059
TCGA-BP-4335-01A-01R-1289-07	Dead	475	2.38915
TCGA-BP-4337-01A-01R-1289-07	Dead	2	3.3295
TCGA-BP-4338-01A-01R-1289-07	Alive	2859	1.34897
TCGA-BP-4340-01A-01R-1289-07	Dead	562	3.37042
TCGA-BP-4341-01A-01R-1289-07	Dead	1589	3.61519
TCGA-BP-4342-01A-01R-1289-07	Dead	2256	2.2603
TCGA-BP-4343-01A-02R-1289-07	Dead	1912	2.87778
TCGA-BP-4344-01A-01R-1289-07	Alive	1666	4.12412
TCGA-BP-4345-01A-01R-1289-07	Alive	1516	2.78983
TCGA-BP-4346-01A-01R-1289-07	Dead	1493	4.78117
TCGA-BP-4347-01A-01R-1289-07	Alive	1367	3.83719
TCGA-BP-4349-01A-01R-1289-07	Alive	372	4.40994
TCGA-BP-4351-01A-01R-1289-07	Alive	970	5.51023
TCGA-BP-4352-01A-01R-1289-07	Dead	344	2.46428
TCGA-BP-4353-01A-02R-1289-07	Dead	375	3.87728
TCGA-BP-4354-01A-02R-1289-07	Dead	1034	1.38416
TCGA-BP-4355-01A-01R-1289-07	Dead	953	4.45306
TCGA-BP-4756-01A-01R-1289-07	Alive	374	3.38185
TCGA-BP-4758-01A-01R-1289-07	Alive	2208	2.73522
TCGA-BP-4759-01A-01R-1289-07	Alive	2372	3.30344
TCGA-BP-4760-01A-02R-1420-07	Alive	2361	3.04653
TCGA-BP-4761-01A-01R-1289-07	Alive	182	2.0378
TCGA-BP-4762-01A-02R-1289-07	Dead	1343	3.89237
TCGA-BP-4763-01A-01R-1289-07	Dead	1270	3.51837
TCGA-BP-4765-01A-01R-1289-07	Alive	2184	3.78548
TCGA-BP-4766-01A-01R-1289-07	Alive	1462	3.10812
TCGA-BP-4768-01A-01R-1289-07	Alive	400	5.7631
TCGA-BP-4769-01A-01R-1289-07	Alive	1876	5.00496
TCGA-BP-4770-01A-01R-1503-07	Dead	329	2.48795
TCGA-BP-4771-01A-01R-1289-07	Dead	162	2.58494
TCGA-BP-4774-01A-01R-1289-07	Alive	1885	4.01277
TCGA-BP-4775-01A-01R-1289-07	Alive	1843	6.13688
TCGA-BP-4776-01A-01R-1289-07	Alive	411	2.59161
TCGA-BP-4777-01A-01R-1289-07	Alive	1731	2.83151
TCGA-BP-4781-01A-01R-1305-07	Alive	2080	4.66413
TCGA-BP-4782-01A-02R-1420-07	Alive	354	4.02721
TCGA-BP-4784-01A-01R-1305-07	Alive	1854	4.04656
TCGA-BP-4787-01A-01R-1305-07	Dead	480	2.25048
TCGA-BP-4789-01A-01R-1305-07	Alive	1489	3.54756
TCGA-BP-4790-01A-01R-1305-07	Dead	1111	4.81999
TCGA-BP-4795-01A-02R-1420-07	Alive	620	3.95282
TCGA-BP-4797-01A-01R-1305-07	Alive	1107	3.04987
TCGA-BP-4798-01A-01R-1305-07	Dead	334	3.64151
TCGA-BP-4799-01A-01R-1305-07	Dead	1133	0.930018
TCGA-BP-4801-01A-02R-1420-07	Alive	1124	3.51197
TCGA-BP-4803-01A-01R-1305-07	Alive	204	4.98136
TCGA-BP-4804-01A-02R-1305-07	Alive	1459	3.2708
TCGA-BP-4807-01A-01R-1305-07	Alive	211	4.87148
TCGA-BP-4959-01A-01R-1334-07	Alive	2660	2.76715
TCGA-BP-4960-01A-01R-1334-07	Alive	2172	2.69762
TCGA-BP-4961-01A-01R-1334-07	Alive	1935	4.46659
TCGA-BP-4962-01A-01R-1334-07	Alive	1785	2.63071
TCGA-BP-4963-01A-01R-1334-07	Alive	1834	2.8537
TCGA-BP-4964-01A-01R-1334-07	Alive	1862	4.29101
TCGA-BP-4965-01A-01R-1334-07	Alive	1871	3.88015
TCGA-BP-4967-01A-01R-1334-07	Alive	205	4.83885
TCGA-BP-4968-01A-01R-1334-07	Alive	1746	3.90668
TCGA-BP-4969-01A-01R-1334-07	Alive	1794	3.48747
TCGA-BP-4970-01A-01R-1334-07	Alive	433	3.82069
TCGA-BP-4971-01A-01R-1334-07	Alive	1487	3.58565
TCGA-BP-4972-01A-01R-1334-07	Alive	1502	4.32338
TCGA-BP-4973-01A-01R-1334-07	Alive	1384	3.24391
TCGA-BP-4974-01A-01R-1334-07	Dead	211	4.79001
TCGA-BP-4975-01A-01R-1334-07	Alive	1433	5.55331
TCGA-BP-4976-01A-01R-1334-07	Alive	1632	4.62085
TCGA-BP-4977-01A-01R-1334-07	Alive	454	5.37045
TCGA-BP-4981-01A-01R-1334-07	Dead	1097	2.70819
TCGA-BP-4982-01A-01R-1334-07	Alive	1014	3.82022
TCGA-BP-4983-01A-01R-1334-07	Alive	1413	3.4684
TCGA-BP-4985-01A-01R-1334-07	Dead	952	3.5818
TCGA-BP-4986-01A-01R-1334-07	Alive	785	3.08621
TCGA-BP-4987-01A-01R-1334-07	Alive	1124	5.42829
TCGA-BP-4988-01A-01R-1334-07	Dead	828	4.33279
TCGA-BP-4989-01A-01R-1334-07	Alive	118	2.90109
TCGA-BP-4991-01A-01R-1334-07	Alive	1413	6.07506
TCGA-BP-4992-01A-01R-1334-07	Alive	501	2.69877
TCGA-BP-4993-01A-02R-1420-07	Alive	177	3.66863
TCGA-BP-4994-01A-01R-1334-07	Alive	1308	3.04059
TCGA-BP-4995-01A-01R-1334-07	Alive	1371	3.50414
TCGA-BP-4998-01A-01R-1334-07	Alive	932	4.71936
TCGA-BP-4999-01A-01R-1334-07	Alive	1266	4.48666
TCGA-BP-5000-01A-01R-1334-07	Alive	563	2.85509
TCGA-BP-5001-01A-01R-1334-07	Alive	1177	3.35623
TCGA-BP-5004-01A-01R-1334-07	Alive	1126	3.77497
TCGA-BP-5006-01A-01R-1334-07	Alive	840	3.25838
TCGA-BP-5007-01A-01R-1334-07	Alive	1140	4.48796
TCGA-BP-5008-01A-01R-1334-07	Alive	1071	4.03161
TCGA-BP-5009-01A-01R-1334-07	Dead	1092	4.28907
TCGA-BP-5010-01A-02R-1420-07	Dead	878	2.94946
TCGA-BP-5168-01A-01R-1420-07	Dead	1463	4.46648
TCGA-BP-5169-01A-01R-1426-07	Alive	193	0.631244
TCGA-BP-5170-01A-01R-1426-07	Alive	2412	4.69879
TCGA-BP-5173-01A-01R-1426-07	Dead	62	3.23854
TCGA-BP-5174-01A-01R-1426-07	Alive	2257	2.85971
TCGA-BP-5175-01A-01R-1426-07	Alive	932	2.10168
TCGA-BP-5176-01A-01R-1426-07	Dead	1590	4.11696
TCGA-BP-5177-01A-01R-1426-07	Alive	293	4.53567
TCGA-BP-5178-01A-01R-1426-07	Dead	1912	2.53546
TCGA-BP-5180-01A-01R-1426-07	Alive	2263	3.72181
TCGA-BP-5181-01A-01R-1426-07	Alive	1495	6.39576
TCGA-BP-5182-01A-01R-1426-07	Alive	1165	4.21453
TCGA-BP-5183-01A-01R-1426-07	Alive	1291	3.79043
TCGA-BP-5184-01A-01R-1426-07	Alive	1133	4.09332
TCGA-BP-5185-01A-01R-1426-07	Alive	1132	1.63124
TCGA-BP-5186-01A-01R-1426-07	Alive	693	3.92747
TCGA-BP-5187-01A-01R-1426-07	Alive	406	3.95356
TCGA-BP-5189-01A-02R-1426-07	Dead	822	4.59665
TCGA-BP-5190-01A-01R-1426-07	Alive	1011	2.10849
TCGA-BP-5191-01A-01R-1426-07	Alive	967	2.231
TCGA-BP-5192-01A-01R-1426-07	Alive	714	3.28505
TCGA-BP-5194-01A-02R-1426-07	Alive	408	3.94556
TCGA-BP-5195-01A-02R-1426-07	Alive	749	4.40901
TCGA-BP-5196-01A-01R-1426-07	Alive	1018	3.59468
TCGA-BP-5198-01A-01R-1426-07	Alive	603	4.50517
TCGA-BP-5199-01A-01R-1426-07	Alive	1355	5.24663
TCGA-BP-5200-01A-01R-1426-07	Alive	1063	4.79649
TCGA-BP-5201-01A-01R-1426-07	Alive	951	3.45408
TCGA-BP-5202-01A-02R-1426-07	Alive	29	3.27883
TCGA-CJ-4634-01A-02R-1325-07	Alive	3498	4.02096
TCGA-CJ-4635-01A-02R-1305-07	Alive	1416	5.48799
TCGA-CJ-4636-01A-02R-1325-07	Alive	1924	4.09378
TCGA-CJ-4637-01A-02R-1325-07	Dead	2227	3.45166
TCGA-CJ-4638-01A-02R-1325-07	Dead	431	3.52189
TCGA-CJ-4639-01A-02R-1325-07	Alive	3229	5.5176
TCGA-CJ-4640-01A-02R-1325-07	Alive	3480	3.26797
TCGA-CJ-4641-01A-02R-1325-07	Dead	1661	4.15775
TCGA-CJ-4642-01B-01R-1305-07	Alive	3205	3.07169
TCGA-CJ-4643-01A-02R-1325-07	Alive	1793	4.86964
TCGA-CJ-4644-01A-02R-1325-07	Dead	336	4.2446
TCGA-CJ-4868-01A-01R-1305-07	Dead	646	3.90512
TCGA-CJ-4869-01A-02R-1426-07	Alive	2554	3.61752
TCGA-CJ-4870-01A-01R-1305-07	Alive	1498	3.01266
TCGA-CJ-4871-01A-01R-1305-07	Alive	2423	4.56668
TCGA-CJ-4872-01A-01R-1305-07	Alive	1435	4.97119
TCGA-CJ-4873-01A-01R-1305-07	Alive	2259	4.35277
TCGA-CJ-4874-01A-01R-1305-07	Alive	2283	2.84125
TCGA-CJ-4875-01A-01R-1305-07	Dead	3554	3.33271
TCGA-CJ-4876-01A-01R-1305-07	Alive	1955	2.57289
TCGA-CJ-4878-01A-01R-1305-07	Alive	2186	3.47354
TCGA-CJ-4881-01A-01R-1305-07	Alive	2014	2.5872
TCGA-CJ-4882-01A-02R-1426-07	Alive	1883	3.32757
TCGA-CJ-4884-01A-01R-1305-07	Alive	1759	4.96573
TCGA-CJ-4885-01A-01R-1305-07	Alive	3451	5.00179
TCGA-CJ-4886-01A-01R-1305-07	Alive	1952	5.10139
TCGA-CJ-4887-01A-01R-1305-07	Dead	932	3.56366
TCGA-CJ-4888-01A-01R-1305-07	Dead	1567	2.47755
TCGA-CJ-4889-01A-01R-1305-07	Alive	1946	4.16015
TCGA-CJ-4890-01A-01R-1305-07	Alive	3519	3.20151
TCGA-CJ-4891-01A-01R-1305-07	Dead	819	3.66959
TCGA-CJ-4892-01A-01R-1305-07	Alive	1521	5.00091
TCGA-CJ-4893-01A-01R-1305-07	Alive	750	4.47964
TCGA-CJ-4894-01A-01R-1305-07	Dead	841	3.38587
TCGA-CJ-4895-01A-01R-1305-07	Dead	1200	4.11423
TCGA-CJ-4897-01A-03R-1426-07	Alive	3341	4.05996
TCGA-CJ-4899-01A-01R-1334-07	Alive	1528	4.36062
TCGA-CJ-4900-01A-01R-1334-07	Dead	1714	2.89054
TCGA-CJ-4901-01A-01R-1426-07	Alive	1450	3.22095
TCGA-CJ-4902-01A-01R-1426-07	Alive	1520	3.7661
TCGA-CJ-4903-01A-01R-1426-07	Alive	1560	2.78919
TCGA-CJ-4904-01A-02R-1426-07	Alive	3302	3.96804
TCGA-CJ-4905-01A-02R-1426-07	Alive	1496	2.99767
TCGA-CJ-4907-01A-01R-1426-07	Alive	1499	4.57476
TCGA-CJ-4908-01A-01R-1426-07	Alive	1531	4.16339
TCGA-CJ-4912-01A-01R-1426-07	Alive	1657	2.82995
TCGA-CJ-4916-01A-01R-1426-07	Alive	1373	1.96462
TCGA-CJ-4918-01A-01R-1426-07	Dead	93	5.42912
TCGA-CJ-4920-01A-01R-1426-07	Dead	139	5.08791
TCGA-CJ-4923-01A-01R-1426-07	Dead	572	3.94633
TCGA-CJ-5671-01A-11R-1541-07	Alive	3987	3.8927
TCGA-CJ-5672-01A-11R-1541-07	Dead	2190	2.12516
TCGA-CJ-5675-01A-11R-1541-07	Alive	3936	4.26505
TCGA-CJ-5676-01A-11R-1541-07	Alive	4067	3.63601
TCGA-CJ-5677-01A-11R-1541-07	Dead	782	3.31184
TCGA-CJ-5678-01A-11R-1541-07	Dead	574	2.51015
TCGA-CJ-5679-01A-11R-1541-07	Dead	679	2.28194
TCGA-CJ-5680-01A-11R-1541-07	Dead	768	4.13249
TCGA-CJ-5681-01A-11R-1541-07	Dead	552	5.56252
TCGA-CJ-5682-01A-11R-1541-07	Alive	3736	5.74574
TCGA-CJ-5683-01A-11R-1541-07	Alive	1889	3.59649
TCGA-CJ-5684-01A-11R-1541-07	Alive	2231	4.41773
TCGA-CJ-5686-01A-11R-1672-07	Alive	2038	4.67261
TCGA-CJ-5689-01A-11R-1541-07	Dead	1620	3.83551
TCGA-CJ-6027-01A-11R-1672-07	Dead	3615	1.59398
TCGA-CJ-6028-01A-11R-1672-07	Dead	1625	4.80127
TCGA-CJ-6030-01A-11R-1672-07	Dead	2299	4.19844
TCGA-CJ-6031-01A-11R-1672-07	Alive	1906	3.65121
TCGA-CJ-6032-01A-11R-1672-07	Alive	3639	2.88468
TCGA-CJ-6033-01A-11R-1672-07	Dead	224	2.7894
TCGA-CW-5580-01A-01R-1672-07	Dead	1964	4.6374
TCGA-CW-5581-01A-02R-1541-07	Alive	2799	4.03281
TCGA-CW-5583-01A-02R-1541-07	Alive	2489	5.38378
TCGA-CW-5584-01A-01R-1541-07	Dead	164	3.92085
TCGA-CW-5585-01A-01R-1541-07	Alive	2609	4.59391
TCGA-CW-5587-01A-01R-1541-07	Alive	2226	3.12892
TCGA-CW-5588-01A-01R-1541-07	Alive	2017	3.49096
TCGA-CW-5589-01A-01R-1541-07	Alive	2378	4.67865
TCGA-CW-5590-01A-01R-1541-07	Dead	1075	4.16863
TCGA-CW-5591-01A-01R-1541-07	Alive	2271	3.68517
TCGA-CW-6087-01A-11R-1672-07	Dead	41	1.96455
TCGA-CW-6088-01A-11R-1672-07	Alive	3222	5.94599
TCGA-CW-6090-01A-11R-1672-07	Alive	2552	2.22293
TCGA-CW-6093-01A-11R-1672-07	Alive	3146	2.68816
TCGA-CW-6097-01A-11R-1672-07	Dead	571	3.92534
TCGA-CZ-4853-01A-01R-1426-07	Alive	774	4.91115
TCGA-CZ-4854-01A-01R-1305-07	Dead	1404	3.50182
TCGA-CZ-4856-01A-02R-1426-07	Alive	18	2.50146
TCGA-CZ-4857-01A-01R-1305-07	Dead	1432	2.94113
TCGA-CZ-4858-01A-01R-1305-07	Dead	2105	1.00202
TCGA-CZ-4859-01A-02R-1426-07	Alive	1787	3.15806
TCGA-CZ-4860-01A-01R-1305-07	Dead	206	1.28463
TCGA-CZ-4861-01A-01R-1305-07	Dead	446	3.3469
TCGA-CZ-4862-01A-01R-1305-07	Alive	3271	4.43518
TCGA-CZ-4863-01A-01R-1503-07	Alive	1928	2.45612
TCGA-CZ-4864-01A-01R-1503-07	Dead	2830	3.06581
TCGA-CZ-4865-01A-02R-1503-07	Dead	166	4.2927
TCGA-CZ-4866-01A-01R-1503-07	Alive	3267	4.15555
TCGA-CZ-5451-01A-01R-1503-07	Alive	1929	4.0149
TCGA-CZ-5452-01A-01R-1503-07	Alive	1789	3.69986
TCGA-CZ-5453-01A-01R-1503-07	Dead	2419	4.6822
TCGA-CZ-5454-01A-01R-1503-07	Dead	722	3.68909
TCGA-CZ-5455-01A-01R-1503-07	Dead	561	2.73092
TCGA-CZ-5456-01A-01R-1503-07	Alive	2422	4.7282
TCGA-CZ-5457-01A-01R-1503-07	Alive	2754	2.84372
TCGA-CZ-5458-01A-01R-1503-07	Alive	2789	4.74897
TCGA-CZ-5459-01A-01R-1503-07	Alive	1683	3.7668
TCGA-CZ-5460-01A-01R-1503-07	Alive	2873	3.8447
TCGA-CZ-5461-01A-01R-1503-07	Dead	330	5.95638
TCGA-CZ-5462-01A-01R-1503-07	Dead	311	4.81004
TCGA-CZ-5463-01A-01R-1503-07	Alive	662	6.42514
TCGA-CZ-5464-01A-01R-1503-07	Alive	2128	4.55019
TCGA-CZ-5465-01A-01R-1503-07	Dead	2564	4.4494
TCGA-CZ-5466-01A-01R-1503-07	Alive	685	3.58662
TCGA-CZ-5467-01A-01R-1503-07	Dead	73	4.69669
TCGA-CZ-5468-01A-01R-1503-07	Dead	59	0.793937
TCGA-CZ-5469-01A-01R-1503-07	Dead	946	4.17005
TCGA-CZ-5470-01A-01R-1503-07	Alive	386	2.91353
TCGA-CZ-5982-01A-11R-1672-07	Alive	2439	4.2314
TCGA-CZ-5984-01A-11R-1672-07	Alive	2067	2.72063
TCGA-CZ-5985-01A-11R-1672-07	Alive	1997	5.37586
TCGA-CZ-5986-01A-11R-1672-07	Alive	373	5.42173
TCGA-CZ-5987-01A-11R-1672-07	Dead	445	3.15244
TCGA-CZ-5988-01A-11R-1672-07	Alive	693	5.67721
TCGA-CZ-5989-01A-11R-1672-07	Alive	1905	6.06044
TCGA-DV-5565-01A-01R-1541-07	Alive	1329	2.64771
TCGA-DV-5566-01A-01R-1541-07	Alive	1398	2.83661
TCGA-DV-5567-01A-01R-1541-07	Alive	2004	3.63558
TCGA-DV-5568-01A-01R-1541-07	Alive	370	3.07728
TCGA-DV-5569-01A-01R-1541-07	Alive	355	3.1259
TCGA-DV-5573-01A-01R-1541-07	Alive	1130	3.38123
TCGA-DV-5574-01A-01R-1541-07	Alive	2016	4.18745
TCGA-DV-5575-01A-01R-1541-07	Alive	1729	4.19995
TCGA-DV-5576-01A-01R-1541-07	Dead	727	4.00109
TCGA-DV-A4VX-01A-11R-A266-07	Dead	1626	3.19845
TCGA-DV-A4VZ-01A-11R-A266-07	Alive	365	3.0029
TCGA-DV-A4W0-01A-11R-A266-07	Alive	2470	3.09533
TCGA-DV-A4W0-05A-11R-A266-07	Alive	2470	3.39513
TCGA-EU-5904-01A-11R-1672-07	Alive	551	4.53244
TCGA-EU-5905-01A-11R-1672-07	Alive	119	4.79513
TCGA-EU-5906-01A-11R-1672-07	Alive	206	4.23913
TCGA-EU-5907-01A-11R-1672-07	Alive	127	4.20378
TCGA-G6-A5PC-01A-11R-A33J-07	Dead	242	1.30018
TCGA-G6-A8L6-01A-11R-A37O-07	Dead	313	4.14029
TCGA-G6-A8L7-01A-11R-A37O-07	Alive	2133	1.95613
TCGA-G6-A8L8-01A-21R-A37O-07	Dead	1091	1.61612
TCGA-GK-A6C7-01A-11R-A33J-07	Alive	61	4.61322
TCGA-MM-A563-01A-11R-A266-07	Alive	591	3.00583
TCGA-MM-A564-01A-11R-A266-07	Alive	607	4.90469
TCGA-MM-A84U-01A-11R-A37O-07	Alive	700	2.57451
TCGA-MW-A4EC-01A-11R-A266-07	Alive	498	2.91757
TCGA-T7-A92I-01A-11R-A37O-07	Alive	356	2.32887

## Sheet: Sheet 1 (7)
sample_id	OS_event	OS_time	TGFB1
TCGA-3Z-A93Z-01A-11R-A37O-07	Alive	385	7.44503
TCGA-6D-AA2E-01A-11R-A37O-07	Alive	362	6.00227
TCGA-A3-3306-01A-01R-0864-07	Alive	1120	6.40149
TCGA-A3-3307-01A-01R-0864-07	Alive	1436	7.25809
TCGA-A3-3308-01A-02R-1325-07	Alive	16	7.94168
TCGA-A3-3311-01A-02R-1325-07	Dead	1191	6.90457
TCGA-A3-3313-01A-02R-1325-07	Dead	735	5.00897
TCGA-A3-3316-01A-01R-0864-07	Alive	1493	7.08871
TCGA-A3-3317-01A-02R-1325-07	Alive	1491	6.59753
TCGA-A3-3319-01A-02R-1325-07	Alive	1130	6.14021
TCGA-A3-3320-01A-02R-1325-07	Alive	1508	6.44773
TCGA-A3-3322-01A-02R-1325-07	Alive	1478	6.64489
TCGA-A3-3323-01A-02R-1325-07	Alive	1106	7.22872
TCGA-A3-3324-01A-02R-1325-07	Alive	1186	7.03224
TCGA-A3-3325-01A-01R-0864-07	Dead	1170	7.10819
TCGA-A3-3326-01A-01R-0864-07	Alive	1137	6.50598
TCGA-A3-3328-01A-01R-0864-07	Alive	1385	3.18755
TCGA-A3-3329-01A-01R-0864-07	Alive	1624	7.44156
TCGA-A3-3331-01A-02R-1325-07	Alive	1485	7.17576
TCGA-A3-3335-01A-01R-0864-07	Alive	1886	7.23838
TCGA-A3-3343-01A-01R-0864-07	Alive	945	7.36091
TCGA-A3-3346-01A-01R-1766-07	Dead	137	8.71074
TCGA-A3-3347-01A-02R-1325-07	Dead	1610	7.55413
TCGA-A3-3349-01A-01R-1188-07	Alive	1385	8.06785
TCGA-A3-3351-01A-02R-1325-07	Alive	910	7.45535
TCGA-A3-3352-01A-01R-0864-07	Dead	561	7.25092
TCGA-A3-3357-01A-02R-1420-07	Alive	2688	6.08874
TCGA-A3-3358-01A-01R-1541-07	Alive	1307	7.27364
TCGA-A3-3359-01A-01R-0864-07	Alive	2504	6.91408
TCGA-A3-3362-01A-02R-1325-07	Alive	1559	6.61996
TCGA-A3-3363-01A-01R-0864-07	Alive	319	5.56452
TCGA-A3-3365-01A-01R-0864-07	Alive	873	7.34823
TCGA-A3-3367-01A-02R-1420-07	Alive	2270	6.93239
TCGA-A3-3370-01A-02R-1420-07	Alive	2274	6.83154
TCGA-A3-3372-01A-02R-1325-07	Alive	735	7.53156
TCGA-A3-3373-01A-02R-1420-07	Alive	1621	6.77683
TCGA-A3-3374-01A-02R-1325-07	Alive	1314	6.39317
TCGA-A3-3376-01A-02R-1420-07	Dead	1696	7.58333
TCGA-A3-3378-01A-02R-1325-07	Alive	630	6.77006
TCGA-A3-3380-01A-01R-0864-07	Alive	567	7.0278
TCGA-A3-3382-01A-02R-1325-07	Alive	574	7.47234
TCGA-A3-3383-01A-02R-1325-07	Alive	861	7.64707
TCGA-A3-3385-01A-02R-1420-07	Alive	1993	4.81202
TCGA-A3-3387-01A-01R-1541-07	Alive	617	7.19525
TCGA-A3-A6NI-01A-11R-A33J-07	Alive	1018	8.04712
TCGA-A3-A6NJ-01A-12R-A33J-07	Alive	468	6.69856
TCGA-A3-A6NL-01A-11R-A33J-07	Alive	689	7.75943
TCGA-A3-A6NN-01A-12R-A33J-07	Alive	3	7.66443
TCGA-A3-A8CQ-01A-11R-A37O-07	Alive	3	7.73817
TCGA-A3-A8OU-01A-11R-A37O-07	Alive	0	7.06877
TCGA-A3-A8OV-01A-11R-A37O-07	Alive	340	6.66626
TCGA-A3-A8OW-01A-11R-A37O-07	Alive	323	6.72708
TCGA-A3-A8OX-01A-11R-A37O-07	Alive	0	7.8845
TCGA-AK-3425-01A-02R-1277-07	Alive	3343	7.30632
TCGA-AK-3426-01A-02R-1325-07	Dead	885	6.67728
TCGA-AK-3427-01A-01R-0864-07	Alive	3583	5.29932
TCGA-AK-3428-01A-02R-1277-07	Alive	3728	7.0146
TCGA-AK-3429-01A-02R-1325-07	Alive	3328	7.27357
TCGA-AK-3431-01A-02R-1277-07	Dead	2241	7.69006
TCGA-AK-3433-01A-02R-1277-07	Alive	3409	3.15149
TCGA-AK-3434-01A-02R-1277-07	Alive	2087	6.78708
TCGA-AK-3436-01A-02R-1325-07	Alive	3331	7.14426
TCGA-AK-3440-01A-02R-1277-07	Alive	2865	3.82631
TCGA-AK-3443-01A-02R-1325-07	Alive	1423	3.07705
TCGA-AK-3445-01A-02R-1277-07	Alive	2392	7.01442
TCGA-AK-3447-01A-01R-1766-07	Alive	1217	1.85822
TCGA-AK-3450-01A-02R-1277-07	Alive	1779	6.86074
TCGA-AK-3451-01A-02R-1188-07	Alive	2868	5.08459
TCGA-AK-3453-01A-02R-1277-07	Alive	2531	6.11082
TCGA-AK-3454-01A-02R-1277-07	Alive	874	7.33708
TCGA-AK-3455-01A-01R-0864-07	Dead	683	6.24578
TCGA-AK-3456-01A-02R-1325-07	Alive	1143	5.3926
TCGA-AK-3458-01A-01R-1503-07	Alive	1168	5.73182
TCGA-AK-3460-01A-02R-1277-07	Alive	2508	6.65284
TCGA-AK-3461-01A-02R-1277-07	Alive	2217	6.98118
TCGA-AK-3465-01A-02R-1325-07	Alive	369	4.68917
TCGA-AS-3777-01A-01R-0864-07	Alive	1238	4.32434
TCGA-AS-3778-01A-01R-A32Z-07	Alive	43	7.69447
TCGA-B0-4688-01A-01R-1277-07	Dead	101	8.44725
TCGA-B0-4690-01A-01R-1277-07	Dead	43	7.25339
TCGA-B0-4691-01A-01R-1277-07	Dead	139	6.84388
TCGA-B0-4693-01A-01R-1277-07	Dead	77	6.62056
TCGA-B0-4694-01A-01R-1277-07	Dead	106	7.43717
TCGA-B0-4696-01A-01R-1277-07	Dead	866	8.17859
TCGA-B0-4697-01A-01R-1277-07	Dead	578	6.07705
TCGA-B0-4698-01A-01R-1503-07	Dead	42	7.57824
TCGA-B0-4699-01A-01R-1277-07	Dead	110	7.47712
TCGA-B0-4700-01A-02R-1541-07	Dead	1980	7.43754
TCGA-B0-4701-01A-01R-1277-07	Dead	238	7.78177
TCGA-B0-4703-01A-01R-1277-07	Dead	182	8.10018
TCGA-B0-4706-01A-01R-1503-07	Dead	65	7.40932
TCGA-B0-4707-01A-01R-1277-07	Dead	600	7.87257
TCGA-B0-4710-01A-01R-1503-07	Alive	1755	7.76145
TCGA-B0-4712-01A-01R-1503-07	Dead	1337	7.15908
TCGA-B0-4713-01A-01R-1277-07	Dead	202	5.42104
TCGA-B0-4714-01A-01R-1277-07	Dead	99	6.16094
TCGA-B0-4718-01A-01R-1277-07	Alive	1778	7.17523
TCGA-B0-4810-01A-01R-1503-07	Dead	478	7.51635
TCGA-B0-4811-01A-01R-1503-07	Dead	1417	5.7934
TCGA-B0-4813-01A-01R-1277-07	Dead	18	7.05492
TCGA-B0-4814-01A-01R-1277-07	Dead	168	7.64032
TCGA-B0-4815-01A-01R-1503-07	Dead	1588	6.67026
TCGA-B0-4816-01A-01R-1503-07	Dead	1371	7.195
TCGA-B0-4817-01A-01R-1277-07	Dead	1019	5.53241
TCGA-B0-4818-01A-01R-1503-07	Dead	510	6.27667
TCGA-B0-4819-01A-01R-1277-07	Dead	183	5.87895
TCGA-B0-4821-01A-01R-1503-07	Dead	1230	8.64473
TCGA-B0-4822-01A-01R-1277-07	Dead	1111	7.25509
TCGA-B0-4823-01A-02R-1420-07	Dead	454	6.81618
TCGA-B0-4824-01A-01R-1277-07	Dead	1657	6.44275
TCGA-B0-4827-01A-02R-1420-07	Dead	885	6.83297
TCGA-B0-4828-01A-01R-1277-07	Dead	307	6.68219
TCGA-B0-4833-01A-01R-1305-07	Dead	2386	6.32366
TCGA-B0-4834-01A-01R-1305-07	Dead	2090	6.01806
TCGA-B0-4836-01A-01R-1305-07	Dead	1238	8.37015
TCGA-B0-4837-01A-01R-1305-07	Dead	1378	8.14017
TCGA-B0-4838-01A-01R-1305-07	Dead	834	7.08179
TCGA-B0-4839-01A-01R-1305-07	Dead	1639	7.09412
TCGA-B0-4841-01A-01R-1277-07	Dead	204	5.07789
TCGA-B0-4842-01A-02R-1420-07	Dead	1724	6.57651
TCGA-B0-4843-01A-01R-1277-07	Dead	320	7.12072
TCGA-B0-4844-01A-01R-1277-07	Dead	313	7.33413
TCGA-B0-4845-01A-01R-1277-07	Dead	1986	6.79034
TCGA-B0-4846-01A-01R-1277-07	Dead	1200	7.18525
TCGA-B0-4847-01A-01R-1277-07	Dead	793	5.91522
TCGA-B0-4848-01A-01R-1277-07	Dead	883	7.81846
TCGA-B0-4849-01A-01R-1277-07	Dead	69	6.70059
TCGA-B0-4852-01A-01R-1503-07	Dead	1121	6.47739
TCGA-B0-4945-01A-01R-1420-07	Dead	2145	6.73868
TCGA-B0-5075-01A-01R-1334-07	Dead	637	5.889
TCGA-B0-5077-01A-01R-1334-07	Dead	1317	7.23708
TCGA-B0-5080-01A-01R-1503-07	Dead	342	7.71448
TCGA-B0-5081-01A-01R-1334-07	Dead	362	7.35621
TCGA-B0-5083-01A-02R-1420-07	Dead	1045	5.55412
TCGA-B0-5084-01A-01R-1334-07	Dead	222	5.21629
TCGA-B0-5085-01A-01R-1334-07	Dead	770	5.28903
TCGA-B0-5088-01A-01R-1334-07	Dead	563	6.86224
TCGA-B0-5092-01A-01R-1420-07	Dead	459	7.39631
TCGA-B0-5094-01A-01R-1420-07	Dead	333	7.18844
TCGA-B0-5095-01A-01R-1420-07	Dead	245	7.79659
TCGA-B0-5096-01A-01R-1420-07	Dead	68	6.91259
TCGA-B0-5097-01A-01R-1420-07	Alive	665	8.00226
TCGA-B0-5098-01A-01R-1420-07	Dead	1584	6.34961
TCGA-B0-5099-01A-01R-1420-07	Dead	485	6.90112
TCGA-B0-5100-01A-01R-1420-07	Dead	1913	7.8259
TCGA-B0-5102-01A-01R-1420-07	Dead	2764	6.92548
TCGA-B0-5104-01A-01R-1420-07	Dead	2752	6.55333
TCGA-B0-5106-01A-01R-1420-07	Dead	1598	7.60925
TCGA-B0-5107-01A-01R-1420-07	Dead	927	6.06842
TCGA-B0-5108-01A-01R-1420-07	Alive	1782	7.50418
TCGA-B0-5109-01A-02R-1420-07	Dead	587	7.51194
TCGA-B0-5110-01A-01R-1420-07	Alive	2009	7.09854
TCGA-B0-5113-01A-01R-1420-07	Alive	1175	7.03549
TCGA-B0-5115-01A-01R-1420-07	Alive	1604	6.83135
TCGA-B0-5116-01A-02R-1420-07	Alive	1274	7.73456
TCGA-B0-5117-01A-01R-1420-07	Alive	1608	4.75975
TCGA-B0-5119-01A-02R-1420-07	Alive	1552	6.64409
TCGA-B0-5120-01A-01R-1420-07	Alive	1169	6.93348
TCGA-B0-5121-01A-02R-1420-07	Alive	1485	5.92137
TCGA-B0-5399-01A-01R-1503-07	Alive	1411	7.07734
TCGA-B0-5400-01A-01R-1503-07	Alive	1733	6.68088
TCGA-B0-5402-01A-01R-1503-07	Alive	1290	6.96301
TCGA-B0-5690-01A-11R-1541-07	Alive	3392	7.95506
TCGA-B0-5691-01A-11R-1541-07	Alive	3431	7.37114
TCGA-B0-5692-01A-11R-1541-07	Alive	3944	6.83473
TCGA-B0-5693-01A-11R-1541-07	Alive	4074	7.54602
TCGA-B0-5694-01A-11R-1541-07	Dead	480	6.66304
TCGA-B0-5695-01A-11R-1541-07	Alive	2150	7.3953
TCGA-B0-5696-01A-11R-1541-07	Alive	2609	7.24159
TCGA-B0-5697-01A-11R-1541-07	Alive	2630	6.39009
TCGA-B0-5698-01A-11R-1672-07	Alive	3631	7.06891
TCGA-B0-5699-01A-11R-1541-07	Alive	3841	6.78077
TCGA-B0-5700-01A-11R-1541-07	Alive	1790	7.10583
TCGA-B0-5701-01A-11R-1541-07	Alive	2461	7.18922
TCGA-B0-5702-01A-11R-1541-07	Alive	2172	5.49584
TCGA-B0-5703-01A-11R-1541-07	Alive	2246	7.63847
TCGA-B0-5705-01A-11R-1541-07	Alive	4537	6.3952
TCGA-B0-5706-01A-11R-1541-07	Alive	3205	7.05289
TCGA-B0-5707-01A-11R-1541-07	Alive	3744	5.46057
TCGA-B0-5709-01A-11R-1541-07	Alive	3974	7.71694
TCGA-B0-5710-01A-11R-1672-07	Alive	2430	7.50646
TCGA-B0-5711-01A-11R-1672-07	Alive	3989	6.8147
TCGA-B0-5712-01A-11R-1672-07	Alive	2722	5.79748
TCGA-B0-5713-01A-11R-1672-07	Alive	2782	6.69698
TCGA-B0-5812-01A-11R-1672-07	Alive	3834	7.2789
TCGA-B2-3923-01A-02R-1325-07	Alive	992	4.79223
TCGA-B2-3923-01A-02R-A277-07	Alive	992	2.87145
TCGA-B2-3923-01B-10R-A277-07	Alive	992	3.5884
TCGA-B2-3924-01A-02R-1325-07	Alive	1092	7.30717
TCGA-B2-3924-01A-02R-A277-07	Alive	1092	4.63051
TCGA-B2-3924-01B-03R-A277-07	Alive	1092	5.48676
TCGA-B2-4098-01A-02R-1325-07	Dead	51	4.95849
TCGA-B2-4099-01A-02R-1188-07	Alive	972	7.34028
TCGA-B2-4101-01A-02R-1277-07	Alive	648	7.02066
TCGA-B2-4102-01A-02R-1325-07	Alive	952	6.80287
TCGA-B2-5633-01A-01R-1541-07	Alive	963	7.95798
TCGA-B2-5633-01A-01R-A277-07	Alive	963	3.49691
TCGA-B2-5633-01B-04R-A277-07	Alive	963	6.26763
TCGA-B2-5635-01A-01R-1541-07	Alive	755	7.65517
TCGA-B2-5635-01A-01R-A277-07	Alive	755	4.17621
TCGA-B2-5635-01B-04R-A277-07	Alive	755	5.61885
TCGA-B2-5636-01A-02R-1541-07	Alive	919	8.62595
TCGA-B2-5639-01A-01R-1541-07	Dead	1003	6.77604
TCGA-B2-5641-01A-01R-1541-07	Alive	656	7.38737
TCGA-B2-A4SR-01A-11R-A266-07	Alive	507	7.33239
TCGA-B4-5377-01A-01R-1503-07	Alive	365	7.15507
TCGA-B4-5378-01A-01R-1503-07	Alive	175	7.67726
TCGA-B4-5832-01A-11R-1672-07	Alive	155	3.35726
TCGA-B4-5834-01A-11R-1672-07	Alive	38	7.3365
TCGA-B4-5835-01A-11R-1672-07	Alive	16	4.82068
TCGA-B4-5836-01A-11R-1672-07	Alive	141	7.40064
TCGA-B4-5838-01A-11R-1672-07	Alive	166	7.87391
TCGA-B4-5843-01A-11R-1672-07	Alive	11	6.6158
TCGA-B4-5844-01A-11R-1672-07	Alive	7	7.40902
TCGA-B8-4143-01A-01R-1188-07	Dead	709	9.18404
TCGA-B8-4146-01B-11R-1672-07	Alive	511	4.63364
TCGA-B8-4148-01A-02R-1325-07	Alive	1520	7.20289
TCGA-B8-4151-01A-01R-1188-07	Alive	1299	7.12918
TCGA-B8-4153-01B-11R-1672-07	Alive	762	6.83079
TCGA-B8-4154-01A-01R-1188-07	Alive	1380	6.47184
TCGA-B8-4619-01A-02R-1325-07	Alive	523	5.4623
TCGA-B8-4620-01A-02R-1325-07	Alive	777	7.76286
TCGA-B8-4621-01A-01R-1503-07	Alive	788	5.16677
TCGA-B8-4622-01A-02R-1277-07	Alive	1525	7.38461
TCGA-B8-5158-01A-01R-1420-07	Alive	1218	7.30121
TCGA-B8-5159-01A-01R-1420-07	Alive	722	7.47529
TCGA-B8-5162-01A-01R-1420-07	Alive	36	6.81148
TCGA-B8-5163-01A-01R-1420-07	Alive	822	8.32615
TCGA-B8-5164-01A-01R-1420-07	Alive	26	7.15671
TCGA-B8-5165-01A-01R-1420-07	Alive	737	7.03066
TCGA-B8-5545-01A-01R-1672-07	Alive	1525	8.24137
TCGA-B8-5546-01A-01R-1541-07	Alive	505	4.21019
TCGA-B8-5549-01A-01R-1541-07	Alive	194	7.57624
TCGA-B8-5550-01A-01R-1541-07	Alive	1476	7.35403
TCGA-B8-5551-01A-01R-1541-07	Alive	16	7.87275
TCGA-B8-5552-01B-11R-1672-07	Alive	1046	7.32446
TCGA-B8-5553-01A-01R-1541-07	Alive	435	7.69104
TCGA-B8-A54D-01A-21R-A266-07	Alive	830	5.83172
TCGA-B8-A54E-01A-11R-A266-07	Alive	909	4.62688
TCGA-B8-A54F-01A-11R-A266-07	Alive	519	6.71088
TCGA-B8-A54G-01A-11R-A266-07	Alive	53	6.55155
TCGA-B8-A54H-01A-11R-A33J-07	Alive	256	7.51852
TCGA-B8-A54I-01A-21R-A33J-07	Alive	150	6.45516
TCGA-B8-A54J-01A-11R-A33J-07	Alive	528	7.2957
TCGA-B8-A54K-01A-11R-A33J-07	Alive	469	7.36555
TCGA-B8-A7U6-01A-12R-A37O-07	Alive	495	7.21842
TCGA-B8-A8YJ-01A-13R-A39I-07	Alive	431	7.85257
TCGA-BP-4158-01A-02R-1289-07	Alive	3377	5.86561
TCGA-BP-4159-01A-02R-1289-07	Dead	2601	5.79249
TCGA-BP-4160-01A-02R-1289-07	Alive	2881	6.18341
TCGA-BP-4161-01A-02R-1325-07	Alive	2746	7.15574
TCGA-BP-4162-01A-02R-1325-07	Alive	3074	6.84804
TCGA-BP-4163-01A-02R-1325-07	Alive	2839	6.08353
TCGA-BP-4164-01A-02R-1325-07	Dead	992	7.09731
TCGA-BP-4165-01A-02R-1289-07	Alive	3037	6.75498
TCGA-BP-4166-01A-02R-1289-07	Alive	13	7.03619
TCGA-BP-4167-01A-02R-1325-07	Alive	2718	6.60001
TCGA-BP-4169-01A-02R-1289-07	Dead	701	8.00424
TCGA-BP-4170-01A-02R-1289-07	Dead	2343	7.40314
TCGA-BP-4173-01A-02R-1289-07	Alive	1893	7.7783
TCGA-BP-4174-01A-02R-1289-07	Alive	1879	6.72768
TCGA-BP-4176-01A-02R-1289-07	Alive	1955	7.10365
TCGA-BP-4177-01A-02R-1420-07	Alive	1670	7.67769
TCGA-BP-4325-01A-02R-1289-07	Alive	2964	6.20376
TCGA-BP-4326-01A-01R-1289-07	Dead	1625	9.29758
TCGA-BP-4327-01A-01R-1289-07	Dead	109	7.00887
TCGA-BP-4329-01A-02R-1289-07	Dead	845	6.75213
TCGA-BP-4330-01A-01R-1289-07	Alive	1888	7.36007
TCGA-BP-4331-01A-01R-1289-07	Dead	2454	7.32029
TCGA-BP-4332-01A-01R-1289-07	Alive	1133	6.96518
TCGA-BP-4334-01A-01R-1289-07	Dead	645	5.37274
TCGA-BP-4335-01A-01R-1289-07	Dead	475	6.21649
TCGA-BP-4337-01A-01R-1289-07	Dead	2	7.46904
TCGA-BP-4338-01A-01R-1289-07	Alive	2859	7.21969
TCGA-BP-4340-01A-01R-1289-07	Dead	562	6.68253
TCGA-BP-4341-01A-01R-1289-07	Dead	1589	6.17015
TCGA-BP-4342-01A-01R-1289-07	Dead	2256	7.82608
TCGA-BP-4343-01A-02R-1289-07	Dead	1912	8.20121
TCGA-BP-4344-01A-01R-1289-07	Alive	1666	6.89911
TCGA-BP-4345-01A-01R-1289-07	Alive	1516	7.80403
TCGA-BP-4346-01A-01R-1289-07	Dead	1493	6.72898
TCGA-BP-4347-01A-01R-1289-07	Alive	1367	7.68002
TCGA-BP-4349-01A-01R-1289-07	Alive	372	6.87479
TCGA-BP-4351-01A-01R-1289-07	Alive	970	6.92262
TCGA-BP-4352-01A-01R-1289-07	Dead	344	7.27663
TCGA-BP-4353-01A-02R-1289-07	Dead	375	6.68452
TCGA-BP-4354-01A-02R-1289-07	Dead	1034	7.15569
TCGA-BP-4355-01A-01R-1289-07	Dead	953	7.13398
TCGA-BP-4756-01A-01R-1289-07	Alive	374	4.47449
TCGA-BP-4758-01A-01R-1289-07	Alive	2208	6.53645
TCGA-BP-4759-01A-01R-1289-07	Alive	2372	7.50135
TCGA-BP-4760-01A-02R-1420-07	Alive	2361	8.03763
TCGA-BP-4761-01A-01R-1289-07	Alive	182	6.10631
TCGA-BP-4762-01A-02R-1289-07	Dead	1343	6.9517
TCGA-BP-4763-01A-01R-1289-07	Dead	1270	6.66753
TCGA-BP-4765-01A-01R-1289-07	Alive	2184	6.44622
TCGA-BP-4766-01A-01R-1289-07	Alive	1462	6.53862
TCGA-BP-4768-01A-01R-1289-07	Alive	400	6.68696
TCGA-BP-4769-01A-01R-1289-07	Alive	1876	8.67935
TCGA-BP-4770-01A-01R-1503-07	Dead	329	8.78085
TCGA-BP-4771-01A-01R-1289-07	Dead	162	7.13017
TCGA-BP-4774-01A-01R-1289-07	Alive	1885	7.0751
TCGA-BP-4775-01A-01R-1289-07	Alive	1843	7.0443
TCGA-BP-4776-01A-01R-1289-07	Alive	411	5.8154
TCGA-BP-4777-01A-01R-1289-07	Alive	1731	5.86714
TCGA-BP-4781-01A-01R-1305-07	Alive	2080	8.49143
TCGA-BP-4782-01A-02R-1420-07	Alive	354	7.16336
TCGA-BP-4784-01A-01R-1305-07	Alive	1854	8.69141
TCGA-BP-4787-01A-01R-1305-07	Dead	480	7.95323
TCGA-BP-4789-01A-01R-1305-07	Alive	1489	7.67832
TCGA-BP-4790-01A-01R-1305-07	Dead	1111	7.93053
TCGA-BP-4795-01A-02R-1420-07	Alive	620	8.36646
TCGA-BP-4797-01A-01R-1305-07	Alive	1107	7.899
TCGA-BP-4798-01A-01R-1305-07	Dead	334	7.76907
TCGA-BP-4799-01A-01R-1305-07	Dead	1133	6.65085
TCGA-BP-4801-01A-02R-1420-07	Alive	1124	7.05948
TCGA-BP-4803-01A-01R-1305-07	Alive	204	7.51909
TCGA-BP-4804-01A-02R-1305-07	Alive	1459	7.06988
TCGA-BP-4807-01A-01R-1305-07	Alive	211	7.21547
TCGA-BP-4959-01A-01R-1334-07	Alive	2660	6.35646
TCGA-BP-4960-01A-01R-1334-07	Alive	2172	6.32825
TCGA-BP-4961-01A-01R-1334-07	Alive	1935	7.39225
TCGA-BP-4962-01A-01R-1334-07	Alive	1785	6.27042
TCGA-BP-4963-01A-01R-1334-07	Alive	1834	7.14362
TCGA-BP-4964-01A-01R-1334-07	Alive	1862	6.90523
TCGA-BP-4965-01A-01R-1334-07	Alive	1871	7.06729
TCGA-BP-4967-01A-01R-1334-07	Alive	205	7.17204
TCGA-BP-4968-01A-01R-1334-07	Alive	1746	7.4182
TCGA-BP-4969-01A-01R-1334-07	Alive	1794	6.27299
TCGA-BP-4970-01A-01R-1334-07	Alive	433	7.29242
TCGA-BP-4971-01A-01R-1334-07	Alive	1487	6.2679
TCGA-BP-4972-01A-01R-1334-07	Alive	1502	7.14834
TCGA-BP-4973-01A-01R-1334-07	Alive	1384	7.02965
TCGA-BP-4974-01A-01R-1334-07	Dead	211	7.52849
TCGA-BP-4975-01A-01R-1334-07	Alive	1433	6.69987
TCGA-BP-4976-01A-01R-1334-07	Alive	1632	6.75812
TCGA-BP-4977-01A-01R-1334-07	Alive	454	7.64731
TCGA-BP-4981-01A-01R-1334-07	Dead	1097	6.11202
TCGA-BP-4982-01A-01R-1334-07	Alive	1014	6.77838
TCGA-BP-4983-01A-01R-1334-07	Alive	1413	8.52416
TCGA-BP-4985-01A-01R-1334-07	Dead	952	7.29508
TCGA-BP-4986-01A-01R-1334-07	Alive	785	7.54864
TCGA-BP-4987-01A-01R-1334-07	Alive	1124	7.24958
TCGA-BP-4988-01A-01R-1334-07	Dead	828	6.64118
TCGA-BP-4989-01A-01R-1334-07	Alive	118	5.93784
TCGA-BP-4991-01A-01R-1334-07	Alive	1413	7.54418
TCGA-BP-4992-01A-01R-1334-07	Alive	501	5.37897
TCGA-BP-4993-01A-02R-1420-07	Alive	177	7.07191
TCGA-BP-4994-01A-01R-1334-07	Alive	1308	6.56153
TCGA-BP-4995-01A-01R-1334-07	Alive	1371	6.37752
TCGA-BP-4998-01A-01R-1334-07	Alive	932	7.60819
TCGA-BP-4999-01A-01R-1334-07	Alive	1266	6.73403
TCGA-BP-5000-01A-01R-1334-07	Alive	563	6.4807
TCGA-BP-5001-01A-01R-1334-07	Alive	1177	5.15661
TCGA-BP-5004-01A-01R-1334-07	Alive	1126	7.37439
TCGA-BP-5006-01A-01R-1334-07	Alive	840	6.84235
TCGA-BP-5007-01A-01R-1334-07	Alive	1140	7.18382
TCGA-BP-5008-01A-01R-1334-07	Alive	1071	6.92967
TCGA-BP-5009-01A-01R-1334-07	Dead	1092	6.36359
TCGA-BP-5010-01A-02R-1420-07	Dead	878	6.2217
TCGA-BP-5168-01A-01R-1420-07	Dead	1463	6.95633
TCGA-BP-5169-01A-01R-1426-07	Alive	193	5.99651
TCGA-BP-5170-01A-01R-1426-07	Alive	2412	7.32433
TCGA-BP-5173-01A-01R-1426-07	Dead	62	7.12099
TCGA-BP-5174-01A-01R-1426-07	Alive	2257	5.91565
TCGA-BP-5175-01A-01R-1426-07	Alive	932	5.74142
TCGA-BP-5176-01A-01R-1426-07	Dead	1590	6.25123
TCGA-BP-5177-01A-01R-1426-07	Alive	293	6.95192
TCGA-BP-5178-01A-01R-1426-07	Dead	1912	5.92442
TCGA-BP-5180-01A-01R-1426-07	Alive	2263	6.82964
TCGA-BP-5181-01A-01R-1426-07	Alive	1495	7.57228
TCGA-BP-5182-01A-01R-1426-07	Alive	1165	7.12248
TCGA-BP-5183-01A-01R-1426-07	Alive	1291	6.83571
TCGA-BP-5184-01A-01R-1426-07	Alive	1133	6.6464
TCGA-BP-5185-01A-01R-1426-07	Alive	1132	5.71753
TCGA-BP-5186-01A-01R-1426-07	Alive	693	6.48075
TCGA-BP-5187-01A-01R-1426-07	Alive	406	6.80362
TCGA-BP-5189-01A-02R-1426-07	Dead	822	7.10156
TCGA-BP-5190-01A-01R-1426-07	Alive	1011	5.44538
TCGA-BP-5191-01A-01R-1426-07	Alive	967	4.94657
TCGA-BP-5192-01A-01R-1426-07	Alive	714	6.50803
TCGA-BP-5194-01A-02R-1426-07	Alive	408	6.57538
TCGA-BP-5195-01A-02R-1426-07	Alive	749	7.8847
TCGA-BP-5196-01A-01R-1426-07	Alive	1018	7.98973
TCGA-BP-5198-01A-01R-1426-07	Alive	603	7.57072
TCGA-BP-5199-01A-01R-1426-07	Alive	1355	7.48087
TCGA-BP-5200-01A-01R-1426-07	Alive	1063	7.17752
TCGA-BP-5201-01A-01R-1426-07	Alive	951	6.79095
TCGA-BP-5202-01A-02R-1426-07	Alive	29	7.11122
TCGA-CJ-4634-01A-02R-1325-07	Alive	3498	7.44438
TCGA-CJ-4635-01A-02R-1305-07	Alive	1416	7.38691
TCGA-CJ-4636-01A-02R-1325-07	Alive	1924	6.3381
TCGA-CJ-4637-01A-02R-1325-07	Dead	2227	7.26792
TCGA-CJ-4638-01A-02R-1325-07	Dead	431	4.49165
TCGA-CJ-4639-01A-02R-1325-07	Alive	3229	7.23414
TCGA-CJ-4640-01A-02R-1325-07	Alive	3480	6.80215
TCGA-CJ-4641-01A-02R-1325-07	Dead	1661	6.70464
TCGA-CJ-4642-01B-01R-1305-07	Alive	3205	6.00403
TCGA-CJ-4643-01A-02R-1325-07	Alive	1793	7.11573
TCGA-CJ-4644-01A-02R-1325-07	Dead	336	6.92909
TCGA-CJ-4868-01A-01R-1305-07	Dead	646	8.1764
TCGA-CJ-4869-01A-02R-1426-07	Alive	2554	7.41888
TCGA-CJ-4870-01A-01R-1305-07	Alive	1498	7.31364
TCGA-CJ-4871-01A-01R-1305-07	Alive	2423	7.26282
TCGA-CJ-4872-01A-01R-1305-07	Alive	1435	7.68043
TCGA-CJ-4873-01A-01R-1305-07	Alive	2259	6.08911
TCGA-CJ-4874-01A-01R-1305-07	Alive	2283	6.94455
TCGA-CJ-4875-01A-01R-1305-07	Dead	3554	6.26714
TCGA-CJ-4876-01A-01R-1305-07	Alive	1955	7.59542
TCGA-CJ-4878-01A-01R-1305-07	Alive	2186	6.45898
TCGA-CJ-4881-01A-01R-1305-07	Alive	2014	7.21392
TCGA-CJ-4882-01A-02R-1426-07	Alive	1883	8.12521
TCGA-CJ-4884-01A-01R-1305-07	Alive	1759	7.01682
TCGA-CJ-4885-01A-01R-1305-07	Alive	3451	7.23591
TCGA-CJ-4886-01A-01R-1305-07	Alive	1952	7.54318
TCGA-CJ-4887-01A-01R-1305-07	Dead	932	6.74646
TCGA-CJ-4888-01A-01R-1305-07	Dead	1567	7.45938
TCGA-CJ-4889-01A-01R-1305-07	Alive	1946	7.02812
TCGA-CJ-4890-01A-01R-1305-07	Alive	3519	7.35267
TCGA-CJ-4891-01A-01R-1305-07	Dead	819	6.48624
TCGA-CJ-4892-01A-01R-1305-07	Alive	1521	7.1395
TCGA-CJ-4893-01A-01R-1305-07	Alive	750	7.3768
TCGA-CJ-4894-01A-01R-1305-07	Dead	841	7.38869
TCGA-CJ-4895-01A-01R-1305-07	Dead	1200	7.81765
TCGA-CJ-4897-01A-03R-1426-07	Alive	3341	7.22796
TCGA-CJ-4899-01A-01R-1334-07	Alive	1528	7.26477
TCGA-CJ-4900-01A-01R-1334-07	Dead	1714	6.15756
TCGA-CJ-4901-01A-01R-1426-07	Alive	1450	7.44598
TCGA-CJ-4902-01A-01R-1426-07	Alive	1520	7.5403
TCGA-CJ-4903-01A-01R-1426-07	Alive	1560	6.60235
TCGA-CJ-4904-01A-02R-1426-07	Alive	3302	7.37412
TCGA-CJ-4905-01A-02R-1426-07	Alive	1496	7.60068
TCGA-CJ-4907-01A-01R-1426-07	Alive	1499	7.66276
TCGA-CJ-4908-01A-01R-1426-07	Alive	1531	7.22701
TCGA-CJ-4912-01A-01R-1426-07	Alive	1657	6.57335
TCGA-CJ-4916-01A-01R-1426-07	Alive	1373	6.56624
TCGA-CJ-4918-01A-01R-1426-07	Dead	93	7.78896
TCGA-CJ-4920-01A-01R-1426-07	Dead	139	7.54738
TCGA-CJ-4923-01A-01R-1426-07	Dead	572	7.87562
TCGA-CJ-5671-01A-11R-1541-07	Alive	3987	8.26847
TCGA-CJ-5672-01A-11R-1541-07	Dead	2190	7.11061
TCGA-CJ-5675-01A-11R-1541-07	Alive	3936	6.75358
TCGA-CJ-5676-01A-11R-1541-07	Alive	4067	7.56338
TCGA-CJ-5677-01A-11R-1541-07	Dead	782	7.11732
TCGA-CJ-5678-01A-11R-1541-07	Dead	574	7.17133
TCGA-CJ-5679-01A-11R-1541-07	Dead	679	6.98727
TCGA-CJ-5680-01A-11R-1541-07	Dead	768	6.56802
TCGA-CJ-5681-01A-11R-1541-07	Dead	552	5.95407
TCGA-CJ-5682-01A-11R-1541-07	Alive	3736	7.42081
TCGA-CJ-5683-01A-11R-1541-07	Alive	1889	6.13838
TCGA-CJ-5684-01A-11R-1541-07	Alive	2231	7.20734
TCGA-CJ-5686-01A-11R-1672-07	Alive	2038	6.56308
TCGA-CJ-5689-01A-11R-1541-07	Dead	1620	7.07883
TCGA-CJ-6027-01A-11R-1672-07	Dead	3615	7.22165
TCGA-CJ-6028-01A-11R-1672-07	Dead	1625	7.508
TCGA-CJ-6030-01A-11R-1672-07	Dead	2299	6.80095
TCGA-CJ-6031-01A-11R-1672-07	Alive	1906	7.25477
TCGA-CJ-6032-01A-11R-1672-07	Alive	3639	6.76049
TCGA-CJ-6033-01A-11R-1672-07	Dead	224	8.13894
TCGA-CW-5580-01A-01R-1672-07	Dead	1964	7.33564
TCGA-CW-5581-01A-02R-1541-07	Alive	2799	7.35739
TCGA-CW-5583-01A-02R-1541-07	Alive	2489	7.15249
TCGA-CW-5584-01A-01R-1541-07	Dead	164	8.11632
TCGA-CW-5585-01A-01R-1541-07	Alive	2609	7.69547
TCGA-CW-5587-01A-01R-1541-07	Alive	2226	7.27775
TCGA-CW-5588-01A-01R-1541-07	Alive	2017	7.91868
TCGA-CW-5589-01A-01R-1541-07	Alive	2378	7.23872
TCGA-CW-5590-01A-01R-1541-07	Dead	1075	7.93994
TCGA-CW-5591-01A-01R-1541-07	Alive	2271	6.42021
TCGA-CW-6087-01A-11R-1672-07	Dead	41	7.31678
TCGA-CW-6088-01A-11R-1672-07	Alive	3222	7.31811
TCGA-CW-6090-01A-11R-1672-07	Alive	2552	7.86691
TCGA-CW-6093-01A-11R-1672-07	Alive	3146	7.06614
TCGA-CW-6097-01A-11R-1672-07	Dead	571	7.43418
TCGA-CZ-4853-01A-01R-1426-07	Alive	774	6.51446
TCGA-CZ-4854-01A-01R-1305-07	Dead	1404	7.33504
TCGA-CZ-4856-01A-02R-1426-07	Alive	18	6.58554
TCGA-CZ-4857-01A-01R-1305-07	Dead	1432	7.53582
TCGA-CZ-4858-01A-01R-1305-07	Dead	2105	9.55196
TCGA-CZ-4859-01A-02R-1426-07	Alive	1787	6.42585
TCGA-CZ-4860-01A-01R-1305-07	Dead	206	9.35801
TCGA-CZ-4861-01A-01R-1305-07	Dead	446	6.91598
TCGA-CZ-4862-01A-01R-1305-07	Alive	3271	7.8705
TCGA-CZ-4863-01A-01R-1503-07	Alive	1928	6.90157
TCGA-CZ-4864-01A-01R-1503-07	Dead	2830	6.65109
TCGA-CZ-4865-01A-02R-1503-07	Dead	166	7.20707
TCGA-CZ-4866-01A-01R-1503-07	Alive	3267	6.22138
TCGA-CZ-5451-01A-01R-1503-07	Alive	1929	6.98598
TCGA-CZ-5452-01A-01R-1503-07	Alive	1789	6.92711
TCGA-CZ-5453-01A-01R-1503-07	Dead	2419	6.49976
TCGA-CZ-5454-01A-01R-1503-07	Dead	722	6.47497
TCGA-CZ-5455-01A-01R-1503-07	Dead	561	6.36663
TCGA-CZ-5456-01A-01R-1503-07	Alive	2422	7.64771
TCGA-CZ-5457-01A-01R-1503-07	Alive	2754	6.02229
TCGA-CZ-5458-01A-01R-1503-07	Alive	2789	7.30968
TCGA-CZ-5459-01A-01R-1503-07	Alive	1683	7.7819
TCGA-CZ-5460-01A-01R-1503-07	Alive	2873	7.32054
TCGA-CZ-5461-01A-01R-1503-07	Dead	330	7.68757
TCGA-CZ-5462-01A-01R-1503-07	Dead	311	5.78525
TCGA-CZ-5463-01A-01R-1503-07	Alive	662	7.35369
TCGA-CZ-5464-01A-01R-1503-07	Alive	2128	7.2024
TCGA-CZ-5465-01A-01R-1503-07	Dead	2564	7.08652
TCGA-CZ-5466-01A-01R-1503-07	Alive	685	6.45334
TCGA-CZ-5467-01A-01R-1503-07	Dead	73	7.37621
TCGA-CZ-5468-01A-01R-1503-07	Dead	59	6.77108
TCGA-CZ-5469-01A-01R-1503-07	Dead	946	6.81562
TCGA-CZ-5470-01A-01R-1503-07	Alive	386	5.9503
TCGA-CZ-5982-01A-11R-1672-07	Alive	2439	7.37381
TCGA-CZ-5984-01A-11R-1672-07	Alive	2067	6.86745
TCGA-CZ-5985-01A-11R-1672-07	Alive	1997	6.45407
TCGA-CZ-5986-01A-11R-1672-07	Alive	373	6.38441
TCGA-CZ-5987-01A-11R-1672-07	Dead	445	6.19105
TCGA-CZ-5988-01A-11R-1672-07	Alive	693	8.00865
TCGA-CZ-5989-01A-11R-1672-07	Alive	1905	3.38049
TCGA-DV-5565-01A-01R-1541-07	Alive	1329	7.08788
TCGA-DV-5566-01A-01R-1541-07	Alive	1398	7.48093
TCGA-DV-5567-01A-01R-1541-07	Alive	2004	7.72222
TCGA-DV-5568-01A-01R-1541-07	Alive	370	7.47205
TCGA-DV-5569-01A-01R-1541-07	Alive	355	7.63174
TCGA-DV-5573-01A-01R-1541-07	Alive	1130	6.75739
TCGA-DV-5574-01A-01R-1541-07	Alive	2016	7.15131
TCGA-DV-5575-01A-01R-1541-07	Alive	1729	7.66945
TCGA-DV-5576-01A-01R-1541-07	Dead	727	8.37158
TCGA-DV-A4VX-01A-11R-A266-07	Dead	1626	5.02889
TCGA-DV-A4VZ-01A-11R-A266-07	Alive	365	7.29716
TCGA-DV-A4W0-01A-11R-A266-07	Alive	2470	5.48525
TCGA-DV-A4W0-05A-11R-A266-07	Alive	2470	7.51816
TCGA-EU-5904-01A-11R-1672-07	Alive	551	7.07814
TCGA-EU-5905-01A-11R-1672-07	Alive	119	8.97764
TCGA-EU-5906-01A-11R-1672-07	Alive	206	6.86685
TCGA-EU-5907-01A-11R-1672-07	Alive	127	7.806
TCGA-G6-A5PC-01A-11R-A33J-07	Dead	242	4.65274
TCGA-G6-A8L6-01A-11R-A37O-07	Dead	313	6.99542
TCGA-G6-A8L7-01A-11R-A37O-07	Alive	2133	6.93547
TCGA-G6-A8L8-01A-21R-A37O-07	Dead	1091	8.06954
TCGA-GK-A6C7-01A-11R-A33J-07	Alive	61	7.98635
TCGA-MM-A563-01A-11R-A266-07	Alive	591	6.96506
TCGA-MM-A564-01A-11R-A266-07	Alive	607	5.98934
TCGA-MM-A84U-01A-11R-A37O-07	Alive	700	6.58127
TCGA-MW-A4EC-01A-11R-A266-07	Alive	498	6.44585
TCGA-T7-A92I-01A-11R-A37O-07	Alive	356	6.94356

## Sheet: Sheet 1 (8)
sample_id	OS_event	OS_time	TGFBR1
TCGA-3Z-A93Z-01A-11R-A37O-07	Alive	385	4.92478
TCGA-6D-AA2E-01A-11R-A37O-07	Alive	362	4.89312
TCGA-A3-3306-01A-01R-0864-07	Alive	1120	4.69744
TCGA-A3-3307-01A-01R-0864-07	Alive	1436	5.74484
TCGA-A3-3308-01A-02R-1325-07	Alive	16	5.36573
TCGA-A3-3311-01A-02R-1325-07	Dead	1191	5.56978
TCGA-A3-3313-01A-02R-1325-07	Dead	735	5.41273
TCGA-A3-3316-01A-01R-0864-07	Alive	1493	5.71595
TCGA-A3-3317-01A-02R-1325-07	Alive	1491	6.16407
TCGA-A3-3319-01A-02R-1325-07	Alive	1130	5.76474
TCGA-A3-3320-01A-02R-1325-07	Alive	1508	5.4547
TCGA-A3-3322-01A-02R-1325-07	Alive	1478	5.35596
TCGA-A3-3323-01A-02R-1325-07	Alive	1106	5.47249
TCGA-A3-3324-01A-02R-1325-07	Alive	1186	5.49528
TCGA-A3-3325-01A-01R-0864-07	Dead	1170	4.77702
TCGA-A3-3326-01A-01R-0864-07	Alive	1137	4.8871
TCGA-A3-3328-01A-01R-0864-07	Alive	1385	5.31253
TCGA-A3-3329-01A-01R-0864-07	Alive	1624	5.4813
TCGA-A3-3331-01A-02R-1325-07	Alive	1485	5.8379
TCGA-A3-3335-01A-01R-0864-07	Alive	1886	5.05
TCGA-A3-3343-01A-01R-0864-07	Alive	945	5.50568
TCGA-A3-3346-01A-01R-1766-07	Dead	137	4.36028
TCGA-A3-3347-01A-02R-1325-07	Dead	1610	6.40837
TCGA-A3-3349-01A-01R-1188-07	Alive	1385	5.48104
TCGA-A3-3351-01A-02R-1325-07	Alive	910	6.11649
TCGA-A3-3352-01A-01R-0864-07	Dead	561	4.86919
TCGA-A3-3357-01A-02R-1420-07	Alive	2688	6.06569
TCGA-A3-3358-01A-01R-1541-07	Alive	1307	5.12651
TCGA-A3-3359-01A-01R-0864-07	Alive	2504	5.82093
TCGA-A3-3362-01A-02R-1325-07	Alive	1559	5.29181
TCGA-A3-3363-01A-01R-0864-07	Alive	319	5.75526
TCGA-A3-3365-01A-01R-0864-07	Alive	873	6.25111
TCGA-A3-3367-01A-02R-1420-07	Alive	2270	5.17639
TCGA-A3-3370-01A-02R-1420-07	Alive	2274	5.82584
TCGA-A3-3372-01A-02R-1325-07	Alive	735	5.41838
TCGA-A3-3373-01A-02R-1420-07	Alive	1621	6.07313
TCGA-A3-3374-01A-02R-1325-07	Alive	1314	5.82724
TCGA-A3-3376-01A-02R-1420-07	Dead	1696	6.32507
TCGA-A3-3378-01A-02R-1325-07	Alive	630	6.18403
TCGA-A3-3380-01A-01R-0864-07	Alive	567	5.63272
TCGA-A3-3382-01A-02R-1325-07	Alive	574	6.38943
TCGA-A3-3383-01A-02R-1325-07	Alive	861	4.37219
TCGA-A3-3385-01A-02R-1420-07	Alive	1993	4.95985
TCGA-A3-3387-01A-01R-1541-07	Alive	617	6.09919
TCGA-A3-A6NI-01A-11R-A33J-07	Alive	1018	5.47597
TCGA-A3-A6NJ-01A-12R-A33J-07	Alive	468	5.76113
TCGA-A3-A6NL-01A-11R-A33J-07	Alive	689	5.61563
TCGA-A3-A6NN-01A-12R-A33J-07	Alive	3	5.75236
TCGA-A3-A8CQ-01A-11R-A37O-07	Alive	3	5.18603
TCGA-A3-A8OU-01A-11R-A37O-07	Alive	0	5.11609
TCGA-A3-A8OV-01A-11R-A37O-07	Alive	340	4.68694
TCGA-A3-A8OW-01A-11R-A37O-07	Alive	323	5.16497
TCGA-A3-A8OX-01A-11R-A37O-07	Alive	0	5.81956
TCGA-AK-3425-01A-02R-1277-07	Alive	3343	5.52275
TCGA-AK-3426-01A-02R-1325-07	Dead	885	4.86722
TCGA-AK-3427-01A-01R-0864-07	Alive	3583	4.29176
TCGA-AK-3428-01A-02R-1277-07	Alive	3728	5.97964
TCGA-AK-3429-01A-02R-1325-07	Alive	3328	5.317
TCGA-AK-3431-01A-02R-1277-07	Dead	2241	6.37869
TCGA-AK-3433-01A-02R-1277-07	Alive	3409	5.17696
TCGA-AK-3434-01A-02R-1277-07	Alive	2087	5.41102
TCGA-AK-3436-01A-02R-1325-07	Alive	3331	5.18832
TCGA-AK-3440-01A-02R-1277-07	Alive	2865	5.17891
TCGA-AK-3443-01A-02R-1325-07	Alive	1423	5.57491
TCGA-AK-3445-01A-02R-1277-07	Alive	2392	5.65796
TCGA-AK-3447-01A-01R-1766-07	Alive	1217	4.32748
TCGA-AK-3450-01A-02R-1277-07	Alive	1779	5.7385
TCGA-AK-3451-01A-02R-1188-07	Alive	2868	5.56319
TCGA-AK-3453-01A-02R-1277-07	Alive	2531	4.00456
TCGA-AK-3454-01A-02R-1277-07	Alive	874	4.38693
TCGA-AK-3455-01A-01R-0864-07	Dead	683	5.09663
TCGA-AK-3456-01A-02R-1325-07	Alive	1143	5.50918
TCGA-AK-3458-01A-01R-1503-07	Alive	1168	5.32135
TCGA-AK-3460-01A-02R-1277-07	Alive	2508	5.50797
TCGA-AK-3461-01A-02R-1277-07	Alive	2217	6.07428
TCGA-AK-3465-01A-02R-1325-07	Alive	369	5.01603
TCGA-AS-3777-01A-01R-0864-07	Alive	1238	3.79943
TCGA-AS-3778-01A-01R-A32Z-07	Alive	43	5.68646
TCGA-B0-4688-01A-01R-1277-07	Dead	101	7.06545
TCGA-B0-4690-01A-01R-1277-07	Dead	43	6.54533
TCGA-B0-4691-01A-01R-1277-07	Dead	139	4.62256
TCGA-B0-4693-01A-01R-1277-07	Dead	77	5.62417
TCGA-B0-4694-01A-01R-1277-07	Dead	106	5.55175
TCGA-B0-4696-01A-01R-1277-07	Dead	866	6.27479
TCGA-B0-4697-01A-01R-1277-07	Dead	578	4.11847
TCGA-B0-4698-01A-01R-1503-07	Dead	42	5.38015
TCGA-B0-4699-01A-01R-1277-07	Dead	110	6.04555
TCGA-B0-4700-01A-02R-1541-07	Dead	1980	5.25689
TCGA-B0-4701-01A-01R-1277-07	Dead	238	5.48905
TCGA-B0-4703-01A-01R-1277-07	Dead	182	6.39762
TCGA-B0-4706-01A-01R-1503-07	Dead	65	4.30316
TCGA-B0-4707-01A-01R-1277-07	Dead	600	4.11028
TCGA-B0-4710-01A-01R-1503-07	Alive	1755	4.3085
TCGA-B0-4712-01A-01R-1503-07	Dead	1337	6.06869
TCGA-B0-4713-01A-01R-1277-07	Dead	202	4.9438
TCGA-B0-4714-01A-01R-1277-07	Dead	99	4.43315
TCGA-B0-4718-01A-01R-1277-07	Alive	1778	4.88815
TCGA-B0-4810-01A-01R-1503-07	Dead	478	5.46315
TCGA-B0-4811-01A-01R-1503-07	Dead	1417	3.22481
TCGA-B0-4813-01A-01R-1277-07	Dead	18	4.89834
TCGA-B0-4814-01A-01R-1277-07	Dead	168	4.46353
TCGA-B0-4815-01A-01R-1503-07	Dead	1588	4.88506
TCGA-B0-4816-01A-01R-1503-07	Dead	1371	5.55726
TCGA-B0-4817-01A-01R-1277-07	Dead	1019	4.14454
TCGA-B0-4818-01A-01R-1503-07	Dead	510	5.03228
TCGA-B0-4819-01A-01R-1277-07	Dead	183	4.89916
TCGA-B0-4821-01A-01R-1503-07	Dead	1230	4.23134
TCGA-B0-4822-01A-01R-1277-07	Dead	1111	4.52815
TCGA-B0-4823-01A-02R-1420-07	Dead	454	6.07648
TCGA-B0-4824-01A-01R-1277-07	Dead	1657	5.56144
TCGA-B0-4827-01A-02R-1420-07	Dead	885	6.09811
TCGA-B0-4828-01A-01R-1277-07	Dead	307	4.39064
TCGA-B0-4833-01A-01R-1305-07	Dead	2386	4.86459
TCGA-B0-4834-01A-01R-1305-07	Dead	2090	4.71328
TCGA-B0-4836-01A-01R-1305-07	Dead	1238	5.74578
TCGA-B0-4837-01A-01R-1305-07	Dead	1378	4.98705
TCGA-B0-4838-01A-01R-1305-07	Dead	834	5.39037
TCGA-B0-4839-01A-01R-1305-07	Dead	1639	4.67915
TCGA-B0-4841-01A-01R-1277-07	Dead	204	3.65119
TCGA-B0-4842-01A-02R-1420-07	Dead	1724	4.94729
TCGA-B0-4843-01A-01R-1277-07	Dead	320	4.51954
TCGA-B0-4844-01A-01R-1277-07	Dead	313	5.63939
TCGA-B0-4845-01A-01R-1277-07	Dead	1986	3.9755
TCGA-B0-4846-01A-01R-1277-07	Dead	1200	6.07747
TCGA-B0-4847-01A-01R-1277-07	Dead	793	4.13652
TCGA-B0-4848-01A-01R-1277-07	Dead	883	6.02156
TCGA-B0-4849-01A-01R-1277-07	Dead	69	5.34263
TCGA-B0-4852-01A-01R-1503-07	Dead	1121	4.72467
TCGA-B0-4945-01A-01R-1420-07	Dead	2145	5.87532
TCGA-B0-5075-01A-01R-1334-07	Dead	637	5.82946
TCGA-B0-5077-01A-01R-1334-07	Dead	1317	4.84122
TCGA-B0-5080-01A-01R-1503-07	Dead	342	5.7166
TCGA-B0-5081-01A-01R-1334-07	Dead	362	5.28149
TCGA-B0-5083-01A-02R-1420-07	Dead	1045	5.12225
TCGA-B0-5084-01A-01R-1334-07	Dead	222	5.48503
TCGA-B0-5085-01A-01R-1334-07	Dead	770	4.33549
TCGA-B0-5088-01A-01R-1334-07	Dead	563	4.56689
TCGA-B0-5092-01A-01R-1420-07	Dead	459	4.81734
TCGA-B0-5094-01A-01R-1420-07	Dead	333	4.56203
TCGA-B0-5095-01A-01R-1420-07	Dead	245	6.02536
TCGA-B0-5096-01A-01R-1420-07	Dead	68	5.92713
TCGA-B0-5097-01A-01R-1420-07	Alive	665	6.7593
TCGA-B0-5098-01A-01R-1420-07	Dead	1584	4.26364
TCGA-B0-5099-01A-01R-1420-07	Dead	485	5.17854
TCGA-B0-5100-01A-01R-1420-07	Dead	1913	7.04955
TCGA-B0-5102-01A-01R-1420-07	Dead	2764	5.17876
TCGA-B0-5104-01A-01R-1420-07	Dead	2752	5.57175
TCGA-B0-5106-01A-01R-1420-07	Dead	1598	5.79361
TCGA-B0-5107-01A-01R-1420-07	Dead	927	4.72849
TCGA-B0-5108-01A-01R-1420-07	Alive	1782	6.00792
TCGA-B0-5109-01A-02R-1420-07	Dead	587	6.17504
TCGA-B0-5110-01A-01R-1420-07	Alive	2009	6.23747
TCGA-B0-5113-01A-01R-1420-07	Alive	1175	5.68918
TCGA-B0-5115-01A-01R-1420-07	Alive	1604	5.48868
TCGA-B0-5116-01A-02R-1420-07	Alive	1274	4.52539
TCGA-B0-5117-01A-01R-1420-07	Alive	1608	4.62838
TCGA-B0-5119-01A-02R-1420-07	Alive	1552	5.17117
TCGA-B0-5120-01A-01R-1420-07	Alive	1169	5.99251
TCGA-B0-5121-01A-02R-1420-07	Alive	1485	3.77535
TCGA-B0-5399-01A-01R-1503-07	Alive	1411	4.96473
TCGA-B0-5400-01A-01R-1503-07	Alive	1733	5.64528
TCGA-B0-5402-01A-01R-1503-07	Alive	1290	4.19019
TCGA-B0-5690-01A-11R-1541-07	Alive	3392	5.19567
TCGA-B0-5691-01A-11R-1541-07	Alive	3431	6.07863
TCGA-B0-5692-01A-11R-1541-07	Alive	3944	5.3317
TCGA-B0-5693-01A-11R-1541-07	Alive	4074	5.20539
TCGA-B0-5694-01A-11R-1541-07	Dead	480	4.66528
TCGA-B0-5695-01A-11R-1541-07	Alive	2150	5.30408
TCGA-B0-5696-01A-11R-1541-07	Alive	2609	5.12779
TCGA-B0-5697-01A-11R-1541-07	Alive	2630	5.76277
TCGA-B0-5698-01A-11R-1672-07	Alive	3631	5.65242
TCGA-B0-5699-01A-11R-1541-07	Alive	3841	5.49584
TCGA-B0-5700-01A-11R-1541-07	Alive	1790	4.69949
TCGA-B0-5701-01A-11R-1541-07	Alive	2461	5.04566
TCGA-B0-5702-01A-11R-1541-07	Alive	2172	4.42418
TCGA-B0-5703-01A-11R-1541-07	Alive	2246	4.70171
TCGA-B0-5705-01A-11R-1541-07	Alive	4537	5.42376
TCGA-B0-5706-01A-11R-1541-07	Alive	3205	4.74326
TCGA-B0-5707-01A-11R-1541-07	Alive	3744	5.10142
TCGA-B0-5709-01A-11R-1541-07	Alive	3974	6.31372
TCGA-B0-5710-01A-11R-1672-07	Alive	2430	5.45313
TCGA-B0-5711-01A-11R-1672-07	Alive	3989	5.50293
TCGA-B0-5712-01A-11R-1672-07	Alive	2722	5.29782
TCGA-B0-5713-01A-11R-1672-07	Alive	2782	5.51216
TCGA-B0-5812-01A-11R-1672-07	Alive	3834	6.20301
TCGA-B2-3923-01A-02R-1325-07	Alive	992	6.1438
TCGA-B2-3923-01A-02R-A277-07	Alive	992	6.24727
TCGA-B2-3923-01B-10R-A277-07	Alive	992	7.44561
TCGA-B2-3924-01A-02R-1325-07	Alive	1092	5.42744
TCGA-B2-3924-01A-02R-A277-07	Alive	1092	5.13501
TCGA-B2-3924-01B-03R-A277-07	Alive	1092	6.33041
TCGA-B2-4098-01A-02R-1325-07	Dead	51	5.00534
TCGA-B2-4099-01A-02R-1188-07	Alive	972	4.66957
TCGA-B2-4101-01A-02R-1277-07	Alive	648	5.44415
TCGA-B2-4102-01A-02R-1325-07	Alive	952	5.83286
TCGA-B2-5633-01A-01R-1541-07	Alive	963	5.7124
TCGA-B2-5633-01A-01R-A277-07	Alive	963	5.97902
TCGA-B2-5633-01B-04R-A277-07	Alive	963	6.41718
TCGA-B2-5635-01A-01R-1541-07	Alive	755	6.01009
TCGA-B2-5635-01A-01R-A277-07	Alive	755	6.71229
TCGA-B2-5635-01B-04R-A277-07	Alive	755	7.40186
TCGA-B2-5636-01A-02R-1541-07	Alive	919	5.77961
TCGA-B2-5639-01A-01R-1541-07	Dead	1003	5.75025
TCGA-B2-5641-01A-01R-1541-07	Alive	656	6.13436
TCGA-B2-A4SR-01A-11R-A266-07	Alive	507	5.775
TCGA-B4-5377-01A-01R-1503-07	Alive	365	6.24176
TCGA-B4-5378-01A-01R-1503-07	Alive	175	5.87286
TCGA-B4-5832-01A-11R-1672-07	Alive	155	7.3579
TCGA-B4-5834-01A-11R-1672-07	Alive	38	5.59417
TCGA-B4-5835-01A-11R-1672-07	Alive	16	5.42036
TCGA-B4-5836-01A-11R-1672-07	Alive	141	5.96291
TCGA-B4-5838-01A-11R-1672-07	Alive	166	6.11715
TCGA-B4-5843-01A-11R-1672-07	Alive	11	5.63247
TCGA-B4-5844-01A-11R-1672-07	Alive	7	5.99632
TCGA-B8-4143-01A-01R-1188-07	Dead	709	5.08211
TCGA-B8-4146-01B-11R-1672-07	Alive	511	6.60614
TCGA-B8-4148-01A-02R-1325-07	Alive	1520	5.80262
TCGA-B8-4151-01A-01R-1188-07	Alive	1299	5.16871
TCGA-B8-4153-01B-11R-1672-07	Alive	762	4.58048
TCGA-B8-4154-01A-01R-1188-07	Alive	1380	4.93145
TCGA-B8-4619-01A-02R-1325-07	Alive	523	5.10653
TCGA-B8-4620-01A-02R-1325-07	Alive	777	4.88627
TCGA-B8-4621-01A-01R-1503-07	Alive	788	4.90419
TCGA-B8-4622-01A-02R-1277-07	Alive	1525	4.95328
TCGA-B8-5158-01A-01R-1420-07	Alive	1218	5.63036
TCGA-B8-5159-01A-01R-1420-07	Alive	722	5.60382
TCGA-B8-5162-01A-01R-1420-07	Alive	36	5.94418
TCGA-B8-5163-01A-01R-1420-07	Alive	822	6.24942
TCGA-B8-5164-01A-01R-1420-07	Alive	26	6.83543
TCGA-B8-5165-01A-01R-1420-07	Alive	737	6.05558
TCGA-B8-5545-01A-01R-1672-07	Alive	1525	6.5166
TCGA-B8-5546-01A-01R-1541-07	Alive	505	5.89284
TCGA-B8-5549-01A-01R-1541-07	Alive	194	5.24485
TCGA-B8-5550-01A-01R-1541-07	Alive	1476	6.0171
TCGA-B8-5551-01A-01R-1541-07	Alive	16	5.65141
TCGA-B8-5552-01B-11R-1672-07	Alive	1046	6.06691
TCGA-B8-5553-01A-01R-1541-07	Alive	435	6.12288
TCGA-B8-A54D-01A-21R-A266-07	Alive	830	5.31788
TCGA-B8-A54E-01A-11R-A266-07	Alive	909	4.6209
TCGA-B8-A54F-01A-11R-A266-07	Alive	519	5.3094
TCGA-B8-A54G-01A-11R-A266-07	Alive	53	5.62671
TCGA-B8-A54H-01A-11R-A33J-07	Alive	256	5.49089
TCGA-B8-A54I-01A-21R-A33J-07	Alive	150	3.93948
TCGA-B8-A54J-01A-11R-A33J-07	Alive	528	5.33429
TCGA-B8-A54K-01A-11R-A33J-07	Alive	469	5.80988
TCGA-B8-A7U6-01A-12R-A37O-07	Alive	495	5.61806
TCGA-B8-A8YJ-01A-13R-A39I-07	Alive	431	6.07011
TCGA-BP-4158-01A-02R-1289-07	Alive	3377	5.0497
TCGA-BP-4159-01A-02R-1289-07	Dead	2601	4.81756
TCGA-BP-4160-01A-02R-1289-07	Alive	2881	5.82138
TCGA-BP-4161-01A-02R-1325-07	Alive	2746	5.59464
TCGA-BP-4162-01A-02R-1325-07	Alive	3074	5.63289
TCGA-BP-4163-01A-02R-1325-07	Alive	2839	5.96334
TCGA-BP-4164-01A-02R-1325-07	Dead	992	6.00845
TCGA-BP-4165-01A-02R-1289-07	Alive	3037	4.10058
TCGA-BP-4166-01A-02R-1289-07	Alive	13	5.28135
TCGA-BP-4167-01A-02R-1325-07	Alive	2718	5.54476
TCGA-BP-4169-01A-02R-1289-07	Dead	701	5.83928
TCGA-BP-4170-01A-02R-1289-07	Dead	2343	5.52109
TCGA-BP-4173-01A-02R-1289-07	Alive	1893	6.23544
TCGA-BP-4174-01A-02R-1289-07	Alive	1879	5.67583
TCGA-BP-4176-01A-02R-1289-07	Alive	1955	6.18347
TCGA-BP-4177-01A-02R-1420-07	Alive	1670	6.17745
TCGA-BP-4325-01A-02R-1289-07	Alive	2964	5.22632
TCGA-BP-4326-01A-01R-1289-07	Dead	1625	5.03566
TCGA-BP-4327-01A-01R-1289-07	Dead	109	5.05672
TCGA-BP-4329-01A-02R-1289-07	Dead	845	5.41609
TCGA-BP-4330-01A-01R-1289-07	Alive	1888	5.69721
TCGA-BP-4331-01A-01R-1289-07	Dead	2454	5.85586
TCGA-BP-4332-01A-01R-1289-07	Alive	1133	5.47138
TCGA-BP-4334-01A-01R-1289-07	Dead	645	4.9362
TCGA-BP-4335-01A-01R-1289-07	Dead	475	4.46578
TCGA-BP-4337-01A-01R-1289-07	Dead	2	4.47509
TCGA-BP-4338-01A-01R-1289-07	Alive	2859	5.30029
TCGA-BP-4340-01A-01R-1289-07	Dead	562	4.96865
TCGA-BP-4341-01A-01R-1289-07	Dead	1589	4.72755
TCGA-BP-4342-01A-01R-1289-07	Dead	2256	5.69141
TCGA-BP-4343-01A-02R-1289-07	Dead	1912	6.18526
TCGA-BP-4344-01A-01R-1289-07	Alive	1666	5.67656
TCGA-BP-4345-01A-01R-1289-07	Alive	1516	5.59677
TCGA-BP-4346-01A-01R-1289-07	Dead	1493	5.59939
TCGA-BP-4347-01A-01R-1289-07	Alive	1367	4.91965
TCGA-BP-4349-01A-01R-1289-07	Alive	372	4.83589
TCGA-BP-4351-01A-01R-1289-07	Alive	970	4.31126
TCGA-BP-4352-01A-01R-1289-07	Dead	344	3.79323
TCGA-BP-4353-01A-02R-1289-07	Dead	375	5.51895
TCGA-BP-4354-01A-02R-1289-07	Dead	1034	6.45998
TCGA-BP-4355-01A-01R-1289-07	Dead	953	4.70698
TCGA-BP-4756-01A-01R-1289-07	Alive	374	5.19875
TCGA-BP-4758-01A-01R-1289-07	Alive	2208	3.93839
TCGA-BP-4759-01A-01R-1289-07	Alive	2372	3.5027
TCGA-BP-4760-01A-02R-1420-07	Alive	2361	6.47524
TCGA-BP-4761-01A-01R-1289-07	Alive	182	4.35754
TCGA-BP-4762-01A-02R-1289-07	Dead	1343	6.34885
TCGA-BP-4763-01A-01R-1289-07	Dead	1270	4.80585
TCGA-BP-4765-01A-01R-1289-07	Alive	2184	5.61558
TCGA-BP-4766-01A-01R-1289-07	Alive	1462	5.40277
TCGA-BP-4768-01A-01R-1289-07	Alive	400	4.84428
TCGA-BP-4769-01A-01R-1289-07	Alive	1876	6.19016
TCGA-BP-4770-01A-01R-1503-07	Dead	329	6.11011
TCGA-BP-4771-01A-01R-1289-07	Dead	162	5.03011
TCGA-BP-4774-01A-01R-1289-07	Alive	1885	4.83354
TCGA-BP-4775-01A-01R-1289-07	Alive	1843	5.95079
TCGA-BP-4776-01A-01R-1289-07	Alive	411	4.78921
TCGA-BP-4777-01A-01R-1289-07	Alive	1731	5.28542
TCGA-BP-4781-01A-01R-1305-07	Alive	2080	6.62674
TCGA-BP-4782-01A-02R-1420-07	Alive	354	5.25318
TCGA-BP-4784-01A-01R-1305-07	Alive	1854	5.81515
TCGA-BP-4787-01A-01R-1305-07	Dead	480	5.81539
TCGA-BP-4789-01A-01R-1305-07	Alive	1489	5.97056
TCGA-BP-4790-01A-01R-1305-07	Dead	1111	6.39591
TCGA-BP-4795-01A-02R-1420-07	Alive	620	5.98841
TCGA-BP-4797-01A-01R-1305-07	Alive	1107	5.85944
TCGA-BP-4798-01A-01R-1305-07	Dead	334	5.63977
TCGA-BP-4799-01A-01R-1305-07	Dead	1133	5.49579
TCGA-BP-4801-01A-02R-1420-07	Alive	1124	6.08785
TCGA-BP-4803-01A-01R-1305-07	Alive	204	5.58362
TCGA-BP-4804-01A-02R-1305-07	Alive	1459	5.86804
TCGA-BP-4807-01A-01R-1305-07	Alive	211	6.639
TCGA-BP-4959-01A-01R-1334-07	Alive	2660	6.35271
TCGA-BP-4960-01A-01R-1334-07	Alive	2172	4.53532
TCGA-BP-4961-01A-01R-1334-07	Alive	1935	6.10408
TCGA-BP-4962-01A-01R-1334-07	Alive	1785	5.83342
TCGA-BP-4963-01A-01R-1334-07	Alive	1834	5.40328
TCGA-BP-4964-01A-01R-1334-07	Alive	1862	4.78897
TCGA-BP-4965-01A-01R-1334-07	Alive	1871	5.67012
TCGA-BP-4967-01A-01R-1334-07	Alive	205	5.84118
TCGA-BP-4968-01A-01R-1334-07	Alive	1746	5.26516
TCGA-BP-4969-01A-01R-1334-07	Alive	1794	4.89124
TCGA-BP-4970-01A-01R-1334-07	Alive	433	6.43566
TCGA-BP-4971-01A-01R-1334-07	Alive	1487	5.15474
TCGA-BP-4972-01A-01R-1334-07	Alive	1502	6.66437
TCGA-BP-4973-01A-01R-1334-07	Alive	1384	5.2405
TCGA-BP-4974-01A-01R-1334-07	Dead	211	5.45435
TCGA-BP-4975-01A-01R-1334-07	Alive	1433	5.60019
TCGA-BP-4976-01A-01R-1334-07	Alive	1632	6.42479
TCGA-BP-4977-01A-01R-1334-07	Alive	454	5.27816
TCGA-BP-4981-01A-01R-1334-07	Dead	1097	3.7735
TCGA-BP-4982-01A-01R-1334-07	Alive	1014	6.3367
TCGA-BP-4983-01A-01R-1334-07	Alive	1413	6.94542
TCGA-BP-4985-01A-01R-1334-07	Dead	952	6.76741
TCGA-BP-4986-01A-01R-1334-07	Alive	785	6.78314
TCGA-BP-4987-01A-01R-1334-07	Alive	1124	5.71325
TCGA-BP-4988-01A-01R-1334-07	Dead	828	4.72316
TCGA-BP-4989-01A-01R-1334-07	Alive	118	4.94014
TCGA-BP-4991-01A-01R-1334-07	Alive	1413	5.89772
TCGA-BP-4992-01A-01R-1334-07	Alive	501	3.69683
TCGA-BP-4993-01A-02R-1420-07	Alive	177	5.23429
TCGA-BP-4994-01A-01R-1334-07	Alive	1308	5.30146
TCGA-BP-4995-01A-01R-1334-07	Alive	1371	5.33909
TCGA-BP-4998-01A-01R-1334-07	Alive	932	6.28579
TCGA-BP-4999-01A-01R-1334-07	Alive	1266	5.79293
TCGA-BP-5000-01A-01R-1334-07	Alive	563	4.31724
TCGA-BP-5001-01A-01R-1334-07	Alive	1177	3.7335
TCGA-BP-5004-01A-01R-1334-07	Alive	1126	5.6914
TCGA-BP-5006-01A-01R-1334-07	Alive	840	5.47441
TCGA-BP-5007-01A-01R-1334-07	Alive	1140	5.39461
TCGA-BP-5008-01A-01R-1334-07	Alive	1071	6.10659
TCGA-BP-5009-01A-01R-1334-07	Dead	1092	4.98471
TCGA-BP-5010-01A-02R-1420-07	Dead	878	4.1859
TCGA-BP-5168-01A-01R-1420-07	Dead	1463	4.81361
TCGA-BP-5169-01A-01R-1426-07	Alive	193	2.93034
TCGA-BP-5170-01A-01R-1426-07	Alive	2412	5.30149
TCGA-BP-5173-01A-01R-1426-07	Dead	62	4.76528
TCGA-BP-5174-01A-01R-1426-07	Alive	2257	4.45585
TCGA-BP-5175-01A-01R-1426-07	Alive	932	3.4366
TCGA-BP-5176-01A-01R-1426-07	Dead	1590	4.86946
TCGA-BP-5177-01A-01R-1426-07	Alive	293	4.64705
TCGA-BP-5178-01A-01R-1426-07	Dead	1912	4.2789
TCGA-BP-5180-01A-01R-1426-07	Alive	2263	4.31179
TCGA-BP-5181-01A-01R-1426-07	Alive	1495	5.13559
TCGA-BP-5182-01A-01R-1426-07	Alive	1165	5.94513
TCGA-BP-5183-01A-01R-1426-07	Alive	1291	4.67718
TCGA-BP-5184-01A-01R-1426-07	Alive	1133	5.42438
TCGA-BP-5185-01A-01R-1426-07	Alive	1132	2.99449
TCGA-BP-5186-01A-01R-1426-07	Alive	693	5.58458
TCGA-BP-5187-01A-01R-1426-07	Alive	406	5.64611
TCGA-BP-5189-01A-02R-1426-07	Dead	822	5.66409
TCGA-BP-5190-01A-01R-1426-07	Alive	1011	4.57476
TCGA-BP-5191-01A-01R-1426-07	Alive	967	3.36045
TCGA-BP-5192-01A-01R-1426-07	Alive	714	4.88401
TCGA-BP-5194-01A-02R-1426-07	Alive	408	5.267
TCGA-BP-5195-01A-02R-1426-07	Alive	749	5.74218
TCGA-BP-5196-01A-01R-1426-07	Alive	1018	5.08955
TCGA-BP-5198-01A-01R-1426-07	Alive	603	5.44941
TCGA-BP-5199-01A-01R-1426-07	Alive	1355	5.42089
TCGA-BP-5200-01A-01R-1426-07	Alive	1063	5.59344
TCGA-BP-5201-01A-01R-1426-07	Alive	951	4.73037
TCGA-BP-5202-01A-02R-1426-07	Alive	29	5.69815
TCGA-CJ-4634-01A-02R-1325-07	Alive	3498	5.49086
TCGA-CJ-4635-01A-02R-1305-07	Alive	1416	5.90251
TCGA-CJ-4636-01A-02R-1325-07	Alive	1924	5.75374
TCGA-CJ-4637-01A-02R-1325-07	Dead	2227	5.76882
TCGA-CJ-4638-01A-02R-1325-07	Dead	431	3.8993
TCGA-CJ-4639-01A-02R-1325-07	Alive	3229	5.67894
TCGA-CJ-4640-01A-02R-1325-07	Alive	3480	6.0575
TCGA-CJ-4641-01A-02R-1325-07	Dead	1661	5.86872
TCGA-CJ-4642-01B-01R-1305-07	Alive	3205	3.93755
TCGA-CJ-4643-01A-02R-1325-07	Alive	1793	6.12324
TCGA-CJ-4644-01A-02R-1325-07	Dead	336	5.70089
TCGA-CJ-4868-01A-01R-1305-07	Dead	646	5.75852
TCGA-CJ-4869-01A-02R-1426-07	Alive	2554	5.43281
TCGA-CJ-4870-01A-01R-1305-07	Alive	1498	5.13143
TCGA-CJ-4871-01A-01R-1305-07	Alive	2423	5.75105
TCGA-CJ-4872-01A-01R-1305-07	Alive	1435	5.02112
TCGA-CJ-4873-01A-01R-1305-07	Alive	2259	5.00328
TCGA-CJ-4874-01A-01R-1305-07	Alive	2283	5.83354
TCGA-CJ-4875-01A-01R-1305-07	Dead	3554	4.14991
TCGA-CJ-4876-01A-01R-1305-07	Alive	1955	4.27914
TCGA-CJ-4878-01A-01R-1305-07	Alive	2186	5.24625
TCGA-CJ-4881-01A-01R-1305-07	Alive	2014	5.20057
TCGA-CJ-4882-01A-02R-1426-07	Alive	1883	5.29202
TCGA-CJ-4884-01A-01R-1305-07	Alive	1759	5.27739
TCGA-CJ-4885-01A-01R-1305-07	Alive	3451	6.14075
TCGA-CJ-4886-01A-01R-1305-07	Alive	1952	6.07529
TCGA-CJ-4887-01A-01R-1305-07	Dead	932	4.68603
TCGA-CJ-4888-01A-01R-1305-07	Dead	1567	4.94278
TCGA-CJ-4889-01A-01R-1305-07	Alive	1946	5.83107
TCGA-CJ-4890-01A-01R-1305-07	Alive	3519	5.72621
TCGA-CJ-4891-01A-01R-1305-07	Dead	819	4.57809
TCGA-CJ-4892-01A-01R-1305-07	Alive	1521	5.85037
TCGA-CJ-4893-01A-01R-1305-07	Alive	750	5.24042
TCGA-CJ-4894-01A-01R-1305-07	Dead	841	5.26577
TCGA-CJ-4895-01A-01R-1305-07	Dead	1200	6.30439
TCGA-CJ-4897-01A-03R-1426-07	Alive	3341	5.7314
TCGA-CJ-4899-01A-01R-1334-07	Alive	1528	6.11905
TCGA-CJ-4900-01A-01R-1334-07	Dead	1714	3.95484
TCGA-CJ-4901-01A-01R-1426-07	Alive	1450	4.48216
TCGA-CJ-4902-01A-01R-1426-07	Alive	1520	5.2746
TCGA-CJ-4903-01A-01R-1426-07	Alive	1560	5.08734
TCGA-CJ-4904-01A-02R-1426-07	Alive	3302	5.77628
TCGA-CJ-4905-01A-02R-1426-07	Alive	1496	5.47838
TCGA-CJ-4907-01A-01R-1426-07	Alive	1499	6.08665
TCGA-CJ-4908-01A-01R-1426-07	Alive	1531	5.68348
TCGA-CJ-4912-01A-01R-1426-07	Alive	1657	3.2568
TCGA-CJ-4916-01A-01R-1426-07	Alive	1373	5.09436
TCGA-CJ-4918-01A-01R-1426-07	Dead	93	5.82421
TCGA-CJ-4920-01A-01R-1426-07	Dead	139	4.9935
TCGA-CJ-4923-01A-01R-1426-07	Dead	572	4.9879
TCGA-CJ-5671-01A-11R-1541-07	Alive	3987	5.40775
TCGA-CJ-5672-01A-11R-1541-07	Dead	2190	4.99487
TCGA-CJ-5675-01A-11R-1541-07	Alive	3936	5.6988
TCGA-CJ-5676-01A-11R-1541-07	Alive	4067	5.04007
TCGA-CJ-5677-01A-11R-1541-07	Dead	782	5.36469
TCGA-CJ-5678-01A-11R-1541-07	Dead	574	5.01585
TCGA-CJ-5679-01A-11R-1541-07	Dead	679	5.35504
TCGA-CJ-5680-01A-11R-1541-07	Dead	768	5.57736
TCGA-CJ-5681-01A-11R-1541-07	Dead	552	6.45416
TCGA-CJ-5682-01A-11R-1541-07	Alive	3736	5.41327
TCGA-CJ-5683-01A-11R-1541-07	Alive	1889	5.38606
TCGA-CJ-5684-01A-11R-1541-07	Alive	2231	5.24136
TCGA-CJ-5686-01A-11R-1672-07	Alive	2038	5.99186
TCGA-CJ-5689-01A-11R-1541-07	Dead	1620	5.18787
TCGA-CJ-6027-01A-11R-1672-07	Dead	3615	5.34325
TCGA-CJ-6028-01A-11R-1672-07	Dead	1625	5.51443
TCGA-CJ-6030-01A-11R-1672-07	Dead	2299	5.57692
TCGA-CJ-6031-01A-11R-1672-07	Alive	1906	5.06932
TCGA-CJ-6032-01A-11R-1672-07	Alive	3639	5.67791
TCGA-CJ-6033-01A-11R-1672-07	Dead	224	5.19831
TCGA-CW-5580-01A-01R-1672-07	Dead	1964	5.9701
TCGA-CW-5581-01A-02R-1541-07	Alive	2799	5.79629
TCGA-CW-5583-01A-02R-1541-07	Alive	2489	5.94025
TCGA-CW-5584-01A-01R-1541-07	Dead	164	5.49642
TCGA-CW-5585-01A-01R-1541-07	Alive	2609	5.44997
TCGA-CW-5587-01A-01R-1541-07	Alive	2226	5.72913
TCGA-CW-5588-01A-01R-1541-07	Alive	2017	6.24387
TCGA-CW-5589-01A-01R-1541-07	Alive	2378	5.65717
TCGA-CW-5590-01A-01R-1541-07	Dead	1075	5.5021
TCGA-CW-5591-01A-01R-1541-07	Alive	2271	6.34647
TCGA-CW-6087-01A-11R-1672-07	Dead	41	7.30398
TCGA-CW-6088-01A-11R-1672-07	Alive	3222	6.29825
TCGA-CW-6090-01A-11R-1672-07	Alive	2552	6.16761
TCGA-CW-6093-01A-11R-1672-07	Alive	3146	6.33487
TCGA-CW-6097-01A-11R-1672-07	Dead	571	5.36583
TCGA-CZ-4853-01A-01R-1426-07	Alive	774	5.46023
TCGA-CZ-4854-01A-01R-1305-07	Dead	1404	5.3674
TCGA-CZ-4856-01A-02R-1426-07	Alive	18	5.29838
TCGA-CZ-4857-01A-01R-1305-07	Dead	1432	5.9596
TCGA-CZ-4858-01A-01R-1305-07	Dead	2105	4.88926
TCGA-CZ-4859-01A-02R-1426-07	Alive	1787	5.54712
TCGA-CZ-4860-01A-01R-1305-07	Dead	206	6.17343
TCGA-CZ-4861-01A-01R-1305-07	Dead	446	5.90891
TCGA-CZ-4862-01A-01R-1305-07	Alive	3271	6.91438
TCGA-CZ-4863-01A-01R-1503-07	Alive	1928	5.52454
TCGA-CZ-4864-01A-01R-1503-07	Dead	2830	5.84197
TCGA-CZ-4865-01A-02R-1503-07	Dead	166	5.78109
TCGA-CZ-4866-01A-01R-1503-07	Alive	3267	6.20461
TCGA-CZ-5451-01A-01R-1503-07	Alive	1929	5.19896
TCGA-CZ-5452-01A-01R-1503-07	Alive	1789	4.75653
TCGA-CZ-5453-01A-01R-1503-07	Dead	2419	4.78336
TCGA-CZ-5454-01A-01R-1503-07	Dead	722	5.13201
TCGA-CZ-5455-01A-01R-1503-07	Dead	561	5.69587
TCGA-CZ-5456-01A-01R-1503-07	Alive	2422	6.08349
TCGA-CZ-5457-01A-01R-1503-07	Alive	2754	5.65295
TCGA-CZ-5458-01A-01R-1503-07	Alive	2789	5.34887
TCGA-CZ-5459-01A-01R-1503-07	Alive	1683	4.53496
TCGA-CZ-5460-01A-01R-1503-07	Alive	2873	4.54101
TCGA-CZ-5461-01A-01R-1503-07	Dead	330	5.54037
TCGA-CZ-5462-01A-01R-1503-07	Dead	311	5.3965
TCGA-CZ-5463-01A-01R-1503-07	Alive	662	5.72019
TCGA-CZ-5464-01A-01R-1503-07	Alive	2128	4.9693
TCGA-CZ-5465-01A-01R-1503-07	Dead	2564	5.18737
TCGA-CZ-5466-01A-01R-1503-07	Alive	685	4.88256
TCGA-CZ-5467-01A-01R-1503-07	Dead	73	6.0838
TCGA-CZ-5468-01A-01R-1503-07	Dead	59	6.10283
TCGA-CZ-5469-01A-01R-1503-07	Dead	946	4.99518
TCGA-CZ-5470-01A-01R-1503-07	Alive	386	5.13021
TCGA-CZ-5982-01A-11R-1672-07	Alive	2439	6.17681
TCGA-CZ-5984-01A-11R-1672-07	Alive	2067	5.19645
TCGA-CZ-5985-01A-11R-1672-07	Alive	1997	5.83578
TCGA-CZ-5986-01A-11R-1672-07	Alive	373	6.19296
TCGA-CZ-5987-01A-11R-1672-07	Dead	445	4.65615
TCGA-CZ-5988-01A-11R-1672-07	Alive	693	6.28198
TCGA-CZ-5989-01A-11R-1672-07	Alive	1905	7.15078
TCGA-DV-5565-01A-01R-1541-07	Alive	1329	5.02838
TCGA-DV-5566-01A-01R-1541-07	Alive	1398	4.99717
TCGA-DV-5567-01A-01R-1541-07	Alive	2004	5.59269
TCGA-DV-5568-01A-01R-1541-07	Alive	370	5.75766
TCGA-DV-5569-01A-01R-1541-07	Alive	355	5.64248
TCGA-DV-5573-01A-01R-1541-07	Alive	1130	5.48879
TCGA-DV-5574-01A-01R-1541-07	Alive	2016	5.54878
TCGA-DV-5575-01A-01R-1541-07	Alive	1729	5.97468
TCGA-DV-5576-01A-01R-1541-07	Dead	727	5.47813
TCGA-DV-A4VX-01A-11R-A266-07	Dead	1626	4.57688
TCGA-DV-A4VZ-01A-11R-A266-07	Alive	365	6.98367
TCGA-DV-A4W0-01A-11R-A266-07	Alive	2470	5.09893
TCGA-DV-A4W0-05A-11R-A266-07	Alive	2470	5.87392
TCGA-EU-5904-01A-11R-1672-07	Alive	551	5.30598
TCGA-EU-5905-01A-11R-1672-07	Alive	119	5.61895
TCGA-EU-5906-01A-11R-1672-07	Alive	206	5.91109
TCGA-EU-5907-01A-11R-1672-07	Alive	127	6.64006
TCGA-G6-A5PC-01A-11R-A33J-07	Dead	242	4.33495
TCGA-G6-A8L6-01A-11R-A37O-07	Dead	313	4.45354
TCGA-G6-A8L7-01A-11R-A37O-07	Alive	2133	3.06853
TCGA-G6-A8L8-01A-21R-A37O-07	Dead	1091	4.76069
TCGA-GK-A6C7-01A-11R-A33J-07	Alive	61	5.81836
TCGA-MM-A563-01A-11R-A266-07	Alive	591	5.27514
TCGA-MM-A564-01A-11R-A266-07	Alive	607	4.24311
TCGA-MM-A84U-01A-11R-A37O-07	Alive	700	4.80417
TCGA-MW-A4EC-01A-11R-A266-07	Alive	498	5.10771
TCGA-T7-A92I-01A-11R-A37O-07	Alive	356	6.00096
