# Supplementary material for: Lathyrol inhibits the proliferation of Renca cells by altering expression of TGF-β/Smad pathway components and subsequently affecting the cell cycle
Source: Front Oncol. 2025 Oct 8;15:1629962. doi: 10.3389/fonc.2025.1629962 (PMC12541422; doi:10.3389/fonc.2025.1629962)
Supplement: Supplementary file 3 [file DataSheet3.xlsx]

## Sheet: Sheet 1
sample_id	status	TGFB1
TCGA-3Z-A93Z-01A-11R-A37O-07	Tumor	7.44503
TCGA-6D-AA2E-01A-11R-A37O-07	Tumor	6.00227
TCGA-A3-3306-01A-01R-0864-07	Tumor	6.40149
TCGA-A3-3307-01A-01R-0864-07	Tumor	7.25809
TCGA-A3-3308-01A-02R-1325-07	Tumor	7.94168
TCGA-A3-3311-01A-02R-1325-07	Tumor	6.90457
TCGA-A3-3313-01A-02R-1325-07	Tumor	5.00897
TCGA-A3-3316-01A-01R-0864-07	Tumor	7.08871
TCGA-A3-3317-01A-02R-1325-07	Tumor	6.59753
TCGA-A3-3319-01A-02R-1325-07	Tumor	6.14021
TCGA-A3-3320-01A-02R-1325-07	Tumor	6.44773
TCGA-A3-3322-01A-02R-1325-07	Tumor	6.64489
TCGA-A3-3323-01A-02R-1325-07	Tumor	7.22872
TCGA-A3-3324-01A-02R-1325-07	Tumor	7.03224
TCGA-A3-3325-01A-01R-0864-07	Tumor	7.10819
TCGA-A3-3326-01A-01R-0864-07	Tumor	6.50598
TCGA-A3-3328-01A-01R-0864-07	Tumor	3.18755
TCGA-A3-3329-01A-01R-0864-07	Tumor	7.44156
TCGA-A3-3331-01A-02R-1325-07	Tumor	7.17576
TCGA-A3-3335-01A-01R-0864-07	Tumor	7.23838
TCGA-A3-3343-01A-01R-0864-07	Tumor	7.36091
TCGA-A3-3346-01A-01R-1766-07	Tumor	8.71074
TCGA-A3-3347-01A-02R-1325-07	Tumor	7.55413
TCGA-A3-3349-01A-01R-1188-07	Tumor	8.06785
TCGA-A3-3351-01A-02R-1325-07	Tumor	7.45535
TCGA-A3-3352-01A-01R-0864-07	Tumor	7.25092
TCGA-A3-3357-01A-02R-1420-07	Tumor	6.08874
TCGA-A3-3358-01A-01R-1541-07	Tumor	7.27364
TCGA-A3-3359-01A-01R-0864-07	Tumor	6.91408
TCGA-A3-3362-01A-02R-1325-07	Tumor	6.61996
TCGA-A3-3363-01A-01R-0864-07	Tumor	5.56452
TCGA-A3-3365-01A-01R-0864-07	Tumor	7.34823
TCGA-A3-3367-01A-02R-1420-07	Tumor	6.93239
TCGA-A3-3370-01A-02R-1420-07	Tumor	6.83154
TCGA-A3-3372-01A-02R-1325-07	Tumor	7.53156
TCGA-A3-3373-01A-02R-1420-07	Tumor	6.77683
TCGA-A3-3374-01A-02R-1325-07	Tumor	6.39317
TCGA-A3-3376-01A-02R-1420-07	Tumor	7.58333
TCGA-A3-3378-01A-02R-1325-07	Tumor	6.77006
TCGA-A3-3380-01A-01R-0864-07	Tumor	7.0278
TCGA-A3-3382-01A-02R-1325-07	Tumor	7.47234
TCGA-A3-3383-01A-02R-1325-07	Tumor	7.64707
TCGA-A3-3385-01A-02R-1420-07	Tumor	4.81202
TCGA-A3-3387-01A-01R-1541-07	Tumor	7.19525
TCGA-A3-A6NI-01A-11R-A33J-07	Tumor	8.04712
TCGA-A3-A6NJ-01A-12R-A33J-07	Tumor	6.69856
TCGA-A3-A6NL-01A-11R-A33J-07	Tumor	7.75943
TCGA-A3-A6NN-01A-12R-A33J-07	Tumor	7.66443
TCGA-A3-A8CQ-01A-11R-A37O-07	Tumor	7.73817
TCGA-A3-A8OU-01A-11R-A37O-07	Tumor	7.06877
TCGA-A3-A8OV-01A-11R-A37O-07	Tumor	6.66626
TCGA-A3-A8OW-01A-11R-A37O-07	Tumor	6.72708
TCGA-A3-A8OX-01A-11R-A37O-07	Tumor	7.8845
TCGA-AK-3425-01A-02R-1277-07	Tumor	7.30632
TCGA-AK-3426-01A-02R-1325-07	Tumor	6.67728
TCGA-AK-3427-01A-01R-0864-07	Tumor	5.29932
TCGA-AK-3428-01A-02R-1277-07	Tumor	7.0146
TCGA-AK-3429-01A-02R-1325-07	Tumor	7.27357
TCGA-AK-3431-01A-02R-1277-07	Tumor	7.69006
TCGA-AK-3433-01A-02R-1277-07	Tumor	3.15149
TCGA-AK-3434-01A-02R-1277-07	Tumor	6.78708
TCGA-AK-3436-01A-02R-1325-07	Tumor	7.14426
TCGA-AK-3440-01A-02R-1277-07	Tumor	3.82631
TCGA-AK-3443-01A-02R-1325-07	Tumor	3.07705
TCGA-AK-3445-01A-02R-1277-07	Tumor	7.01442
TCGA-AK-3447-01A-01R-1766-07	Tumor	1.85822
TCGA-AK-3450-01A-02R-1277-07	Tumor	6.86074
TCGA-AK-3451-01A-02R-1188-07	Tumor	5.08459
TCGA-AK-3453-01A-02R-1277-07	Tumor	6.11082
TCGA-AK-3454-01A-02R-1277-07	Tumor	7.33708
TCGA-AK-3455-01A-01R-0864-07	Tumor	6.24578
TCGA-AK-3456-01A-02R-1325-07	Tumor	5.3926
TCGA-AK-3458-01A-01R-1503-07	Tumor	5.73182
TCGA-AK-3460-01A-02R-1277-07	Tumor	6.65284
TCGA-AK-3461-01A-02R-1277-07	Tumor	6.98118
TCGA-AK-3465-01A-02R-1325-07	Tumor	4.68917
TCGA-AS-3777-01A-01R-0864-07	Tumor	4.32434
TCGA-AS-3778-01A-01R-A32Z-07	Tumor	7.69447
TCGA-B0-4688-01A-01R-1277-07	Tumor	8.44725
TCGA-B0-4690-01A-01R-1277-07	Tumor	7.25339
TCGA-B0-4691-01A-01R-1277-07	Tumor	6.84388
TCGA-B0-4693-01A-01R-1277-07	Tumor	6.62056
TCGA-B0-4694-01A-01R-1277-07	Tumor	7.43717
TCGA-B0-4696-01A-01R-1277-07	Tumor	8.17859
TCGA-B0-4697-01A-01R-1277-07	Tumor	6.07705
TCGA-B0-4698-01A-01R-1503-07	Tumor	7.57824
TCGA-B0-4699-01A-01R-1277-07	Tumor	7.47712
TCGA-B0-4700-01A-02R-1541-07	Tumor	7.43754
TCGA-B0-4701-01A-01R-1277-07	Tumor	7.78177
TCGA-B0-4703-01A-01R-1277-07	Tumor	8.10018
TCGA-B0-4706-01A-01R-1503-07	Tumor	7.40932
TCGA-B0-4707-01A-01R-1277-07	Tumor	7.87257
TCGA-B0-4710-01A-01R-1503-07	Tumor	7.76145
TCGA-B0-4712-01A-01R-1503-07	Tumor	7.15908
TCGA-B0-4713-01A-01R-1277-07	Tumor	5.42104
TCGA-B0-4714-01A-01R-1277-07	Tumor	6.16094
TCGA-B0-4718-01A-01R-1277-07	Tumor	7.17523
TCGA-B0-4810-01A-01R-1503-07	Tumor	7.51635
TCGA-B0-4811-01A-01R-1503-07	Tumor	5.7934
TCGA-B0-4813-01A-01R-1277-07	Tumor	7.05492
TCGA-B0-4814-01A-01R-1277-07	Tumor	7.64032
TCGA-B0-4815-01A-01R-1503-07	Tumor	6.67026
TCGA-B0-4816-01A-01R-1503-07	Tumor	7.195
TCGA-B0-4817-01A-01R-1277-07	Tumor	5.53241
TCGA-B0-4818-01A-01R-1503-07	Tumor	6.27667
TCGA-B0-4819-01A-01R-1277-07	Tumor	5.87895
TCGA-B0-4821-01A-01R-1503-07	Tumor	8.64473
TCGA-B0-4822-01A-01R-1277-07	Tumor	7.25509
TCGA-B0-4823-01A-02R-1420-07	Tumor	6.81618
TCGA-B0-4824-01A-01R-1277-07	Tumor	6.44275
TCGA-B0-4827-01A-02R-1420-07	Tumor	6.83297
TCGA-B0-4828-01A-01R-1277-07	Tumor	6.68219
TCGA-B0-4833-01A-01R-1305-07	Tumor	6.32366
TCGA-B0-4834-01A-01R-1305-07	Tumor	6.01806
TCGA-B0-4836-01A-01R-1305-07	Tumor	8.37015
TCGA-B0-4837-01A-01R-1305-07	Tumor	8.14017
TCGA-B0-4838-01A-01R-1305-07	Tumor	7.08179
TCGA-B0-4839-01A-01R-1305-07	Tumor	7.09412
TCGA-B0-4841-01A-01R-1277-07	Tumor	5.07789
TCGA-B0-4842-01A-02R-1420-07	Tumor	6.57651
TCGA-B0-4843-01A-01R-1277-07	Tumor	7.12072
TCGA-B0-4844-01A-01R-1277-07	Tumor	7.33413
TCGA-B0-4845-01A-01R-1277-07	Tumor	6.79034
TCGA-B0-4846-01A-01R-1277-07	Tumor	7.18525
TCGA-B0-4847-01A-01R-1277-07	Tumor	5.91522
TCGA-B0-4848-01A-01R-1277-07	Tumor	7.81846
TCGA-B0-4849-01A-01R-1277-07	Tumor	6.70059
TCGA-B0-4852-01A-01R-1503-07	Tumor	6.47739
TCGA-B0-4945-01A-01R-1420-07	Tumor	6.73868
TCGA-B0-5075-01A-01R-1334-07	Tumor	5.889
TCGA-B0-5077-01A-01R-1334-07	Tumor	7.23708
TCGA-B0-5080-01A-01R-1503-07	Tumor	7.71448
TCGA-B0-5081-01A-01R-1334-07	Tumor	7.35621
TCGA-B0-5083-01A-02R-1420-07	Tumor	5.55412
TCGA-B0-5084-01A-01R-1334-07	Tumor	5.21629
TCGA-B0-5085-01A-01R-1334-07	Tumor	5.28903
TCGA-B0-5088-01A-01R-1334-07	Tumor	6.86224
TCGA-B0-5092-01A-01R-1420-07	Tumor	7.39631
TCGA-B0-5094-01A-01R-1420-07	Tumor	7.18844
TCGA-B0-5095-01A-01R-1420-07	Tumor	7.79659
TCGA-B0-5096-01A-01R-1420-07	Tumor	6.91259
TCGA-B0-5097-01A-01R-1420-07	Tumor	8.00226
TCGA-B0-5098-01A-01R-1420-07	Tumor	6.34961
TCGA-B0-5099-01A-01R-1420-07	Tumor	6.90112
TCGA-B0-5100-01A-01R-1420-07	Tumor	7.8259
TCGA-B0-5102-01A-01R-1420-07	Tumor	6.92548
TCGA-B0-5104-01A-01R-1420-07	Tumor	6.55333
TCGA-B0-5106-01A-01R-1420-07	Tumor	7.60925
TCGA-B0-5107-01A-01R-1420-07	Tumor	6.06842
TCGA-B0-5108-01A-01R-1420-07	Tumor	7.50418
TCGA-B0-5109-01A-02R-1420-07	Tumor	7.51194
TCGA-B0-5110-01A-01R-1420-07	Tumor	7.09854
TCGA-B0-5113-01A-01R-1420-07	Tumor	7.03549
TCGA-B0-5115-01A-01R-1420-07	Tumor	6.83135
TCGA-B0-5116-01A-02R-1420-07	Tumor	7.73456
TCGA-B0-5117-01A-01R-1420-07	Tumor	4.75975
TCGA-B0-5119-01A-02R-1420-07	Tumor	6.64409
TCGA-B0-5120-01A-01R-1420-07	Tumor	6.93348
TCGA-B0-5121-01A-02R-1420-07	Tumor	5.92137
TCGA-B0-5399-01A-01R-1503-07	Tumor	7.07734
TCGA-B0-5400-01A-01R-1503-07	Tumor	6.68088
TCGA-B0-5402-01A-01R-1503-07	Tumor	6.96301
TCGA-B0-5690-01A-11R-1541-07	Tumor	7.95506
TCGA-B0-5691-01A-11R-1541-07	Tumor	7.37114
TCGA-B0-5692-01A-11R-1541-07	Tumor	6.83473
TCGA-B0-5693-01A-11R-1541-07	Tumor	7.54602
TCGA-B0-5694-01A-11R-1541-07	Tumor	6.66304
TCGA-B0-5695-01A-11R-1541-07	Tumor	7.3953
TCGA-B0-5696-01A-11R-1541-07	Tumor	7.24159
TCGA-B0-5697-01A-11R-1541-07	Tumor	6.39009
TCGA-B0-5698-01A-11R-1672-07	Tumor	7.06891
TCGA-B0-5699-01A-11R-1541-07	Tumor	6.78077
TCGA-B0-5700-01A-11R-1541-07	Tumor	7.10583
TCGA-B0-5701-01A-11R-1541-07	Tumor	7.18922
TCGA-B0-5702-01A-11R-1541-07	Tumor	5.49584
TCGA-B0-5703-01A-11R-1541-07	Tumor	7.63847
TCGA-B0-5705-01A-11R-1541-07	Tumor	6.3952
TCGA-B0-5706-01A-11R-1541-07	Tumor	7.05289
TCGA-B0-5707-01A-11R-1541-07	Tumor	5.46057
TCGA-B0-5709-01A-11R-1541-07	Tumor	7.71694
TCGA-B0-5710-01A-11R-1672-07	Tumor	7.50646
TCGA-B0-5711-01A-11R-1672-07	Tumor	6.8147
TCGA-B0-5712-01A-11R-1672-07	Tumor	5.79748
TCGA-B0-5713-01A-11R-1672-07	Tumor	6.69698
TCGA-B0-5812-01A-11R-1672-07	Tumor	7.2789
TCGA-B2-3923-01A-02R-1325-07	Tumor	4.79223
TCGA-B2-3924-01A-02R-1325-07	Tumor	7.30717
TCGA-B2-4098-01A-02R-1325-07	Tumor	4.95849
TCGA-B2-4099-01A-02R-1188-07	Tumor	7.34028
TCGA-B2-4101-01A-02R-1277-07	Tumor	7.02066
TCGA-B2-4102-01A-02R-1325-07	Tumor	6.80287
TCGA-B2-5633-01A-01R-1541-07	Tumor	7.95798
TCGA-B2-5635-01A-01R-1541-07	Tumor	7.65517
TCGA-B2-5636-01A-02R-1541-07	Tumor	8.62595
TCGA-B2-5639-01A-01R-1541-07	Tumor	6.77604
TCGA-B2-5641-01A-01R-1541-07	Tumor	7.38737
TCGA-B2-A4SR-01A-11R-A266-07	Tumor	7.33239
TCGA-B4-5377-01A-01R-1503-07	Tumor	7.15507
TCGA-B4-5378-01A-01R-1503-07	Tumor	7.67726
TCGA-B4-5832-01A-11R-1672-07	Tumor	3.35726
TCGA-B4-5834-01A-11R-1672-07	Tumor	7.3365
TCGA-B4-5835-01A-11R-1672-07	Tumor	4.82068
TCGA-B4-5836-01A-11R-1672-07	Tumor	7.40064
TCGA-B4-5838-01A-11R-1672-07	Tumor	7.87391
TCGA-B4-5843-01A-11R-1672-07	Tumor	6.6158
TCGA-B4-5844-01A-11R-1672-07	Tumor	7.40902
TCGA-B8-4143-01A-01R-1188-07	Tumor	9.18404
TCGA-B8-4146-01B-11R-1672-07	Tumor	4.63364
TCGA-B8-4148-01A-02R-1325-07	Tumor	7.20289
TCGA-B8-4151-01A-01R-1188-07	Tumor	7.12918
TCGA-B8-4153-01B-11R-1672-07	Tumor	6.83079
TCGA-B8-4154-01A-01R-1188-07	Tumor	6.47184
TCGA-B8-4619-01A-02R-1325-07	Tumor	5.4623
TCGA-B8-4620-01A-02R-1325-07	Tumor	7.76286
TCGA-B8-4621-01A-01R-1503-07	Tumor	5.16677
TCGA-B8-4622-01A-02R-1277-07	Tumor	7.38461
TCGA-B8-5158-01A-01R-1420-07	Tumor	7.30121
TCGA-B8-5159-01A-01R-1420-07	Tumor	7.47529
TCGA-B8-5162-01A-01R-1420-07	Tumor	6.81148
TCGA-B8-5163-01A-01R-1420-07	Tumor	8.32615
TCGA-B8-5164-01A-01R-1420-07	Tumor	7.15671
TCGA-B8-5165-01A-01R-1420-07	Tumor	7.03066
TCGA-B8-5545-01A-01R-1672-07	Tumor	8.24137
TCGA-B8-5546-01A-01R-1541-07	Tumor	4.21019
TCGA-B8-5549-01A-01R-1541-07	Tumor	7.57624
TCGA-B8-5550-01A-01R-1541-07	Tumor	7.35403
TCGA-B8-5551-01A-01R-1541-07	Tumor	7.87275
TCGA-B8-5552-01B-11R-1672-07	Tumor	7.32446
TCGA-B8-5553-01A-01R-1541-07	Tumor	7.69104
TCGA-B8-A54D-01A-21R-A266-07	Tumor	5.83172
TCGA-B8-A54E-01A-11R-A266-07	Tumor	4.62688
TCGA-B8-A54F-01A-11R-A266-07	Tumor	6.71088
TCGA-B8-A54G-01A-11R-A266-07	Tumor	6.55155
TCGA-B8-A54H-01A-11R-A33J-07	Tumor	7.51852
TCGA-B8-A54I-01A-21R-A33J-07	Tumor	6.45516
TCGA-B8-A54J-01A-11R-A33J-07	Tumor	7.2957
TCGA-B8-A54K-01A-11R-A33J-07	Tumor	7.36555
TCGA-B8-A7U6-01A-12R-A37O-07	Tumor	7.21842
TCGA-B8-A8YJ-01A-13R-A39I-07	Tumor	7.85257
TCGA-BP-4158-01A-02R-1289-07	Tumor	5.86561
TCGA-BP-4159-01A-02R-1289-07	Tumor	5.79249
TCGA-BP-4160-01A-02R-1289-07	Tumor	6.18341
TCGA-BP-4161-01A-02R-1325-07	Tumor	7.15574
TCGA-BP-4162-01A-02R-1325-07	Tumor	6.84804
TCGA-BP-4163-01A-02R-1325-07	Tumor	6.08353
TCGA-BP-4164-01A-02R-1325-07	Tumor	7.09731
TCGA-BP-4165-01A-02R-1289-07	Tumor	6.75498
TCGA-BP-4166-01A-02R-1289-07	Tumor	7.03619
TCGA-BP-4167-01A-02R-1325-07	Tumor	6.60001
TCGA-BP-4169-01A-02R-1289-07	Tumor	8.00424
TCGA-BP-4170-01A-02R-1289-07	Tumor	7.40314
TCGA-BP-4173-01A-02R-1289-07	Tumor	7.7783
TCGA-BP-4174-01A-02R-1289-07	Tumor	6.72768
TCGA-BP-4176-01A-02R-1289-07	Tumor	7.10365
TCGA-BP-4177-01A-02R-1420-07	Tumor	7.67769
TCGA-BP-4325-01A-02R-1289-07	Tumor	6.20376
TCGA-BP-4326-01A-01R-1289-07	Tumor	9.29758
TCGA-BP-4327-01A-01R-1289-07	Tumor	7.00887
TCGA-BP-4329-01A-02R-1289-07	Tumor	6.75213
TCGA-BP-4330-01A-01R-1289-07	Tumor	7.36007
TCGA-BP-4331-01A-01R-1289-07	Tumor	7.32029
TCGA-BP-4332-01A-01R-1289-07	Tumor	6.96518
TCGA-BP-4334-01A-01R-1289-07	Tumor	5.37274
TCGA-BP-4335-01A-01R-1289-07	Tumor	6.21649
TCGA-BP-4337-01A-01R-1289-07	Tumor	7.46904
TCGA-BP-4338-01A-01R-1289-07	Tumor	7.21969
TCGA-BP-4340-01A-01R-1289-07	Tumor	6.68253
TCGA-BP-4341-01A-01R-1289-07	Tumor	6.17015
TCGA-BP-4342-01A-01R-1289-07	Tumor	7.82608
TCGA-BP-4343-01A-02R-1289-07	Tumor	8.20121
TCGA-BP-4344-01A-01R-1289-07	Tumor	6.89911
TCGA-BP-4345-01A-01R-1289-07	Tumor	7.80403
TCGA-BP-4346-01A-01R-1289-07	Tumor	6.72898
TCGA-BP-4347-01A-01R-1289-07	Tumor	7.68002
TCGA-BP-4349-01A-01R-1289-07	Tumor	6.87479
TCGA-BP-4351-01A-01R-1289-07	Tumor	6.92262
TCGA-BP-4352-01A-01R-1289-07	Tumor	7.27663
TCGA-BP-4353-01A-02R-1289-07	Tumor	6.68452
TCGA-BP-4354-01A-02R-1289-07	Tumor	7.15569
TCGA-BP-4355-01A-01R-1289-07	Tumor	7.13398
TCGA-BP-4756-01A-01R-1289-07	Tumor	4.47449
TCGA-BP-4758-01A-01R-1289-07	Tumor	6.53645
TCGA-BP-4759-01A-01R-1289-07	Tumor	7.50135
TCGA-BP-4760-01A-02R-1420-07	Tumor	8.03763
TCGA-BP-4761-01A-01R-1289-07	Tumor	6.10631
TCGA-BP-4762-01A-02R-1289-07	Tumor	6.9517
TCGA-BP-4763-01A-01R-1289-07	Tumor	6.66753
TCGA-BP-4765-01A-01R-1289-07	Tumor	6.44622
TCGA-BP-4766-01A-01R-1289-07	Tumor	6.53862
TCGA-BP-4768-01A-01R-1289-07	Tumor	6.68696
TCGA-BP-4769-01A-01R-1289-07	Tumor	8.67935
TCGA-BP-4770-01A-01R-1503-07	Tumor	8.78085
TCGA-BP-4771-01A-01R-1289-07	Tumor	7.13017
TCGA-BP-4774-01A-01R-1289-07	Tumor	7.0751
TCGA-BP-4775-01A-01R-1289-07	Tumor	7.0443
TCGA-BP-4776-01A-01R-1289-07	Tumor	5.8154
TCGA-BP-4777-01A-01R-1289-07	Tumor	5.86714
TCGA-BP-4781-01A-01R-1305-07	Tumor	8.49143
TCGA-BP-4782-01A-02R-1420-07	Tumor	7.16336
TCGA-BP-4784-01A-01R-1305-07	Tumor	8.69141
TCGA-BP-4787-01A-01R-1305-07	Tumor	7.95323
TCGA-BP-4789-01A-01R-1305-07	Tumor	7.67832
TCGA-BP-4790-01A-01R-1305-07	Tumor	7.93053
TCGA-BP-4795-01A-02R-1420-07	Tumor	8.36646
TCGA-BP-4797-01A-01R-1305-07	Tumor	7.899
TCGA-BP-4798-01A-01R-1305-07	Tumor	7.76907
TCGA-BP-4799-01A-01R-1305-07	Tumor	6.65085
TCGA-BP-4801-01A-02R-1420-07	Tumor	7.05948
TCGA-BP-4803-01A-01R-1305-07	Tumor	7.51909
TCGA-BP-4804-01A-02R-1305-07	Tumor	7.06988
TCGA-BP-4807-01A-01R-1305-07	Tumor	7.21547
TCGA-BP-4959-01A-01R-1334-07	Tumor	6.35646
TCGA-BP-4960-01A-01R-1334-07	Tumor	6.32825
TCGA-BP-4961-01A-01R-1334-07	Tumor	7.39225
TCGA-BP-4962-01A-01R-1334-07	Tumor	6.27042
TCGA-BP-4963-01A-01R-1334-07	Tumor	7.14362
TCGA-BP-4964-01A-01R-1334-07	Tumor	6.90523
TCGA-BP-4965-01A-01R-1334-07	Tumor	7.06729
TCGA-BP-4967-01A-01R-1334-07	Tumor	7.17204
TCGA-BP-4968-01A-01R-1334-07	Tumor	7.4182
TCGA-BP-4969-01A-01R-1334-07	Tumor	6.27299
TCGA-BP-4970-01A-01R-1334-07	Tumor	7.29242
TCGA-BP-4971-01A-01R-1334-07	Tumor	6.2679
TCGA-BP-4972-01A-01R-1334-07	Tumor	7.14834
TCGA-BP-4973-01A-01R-1334-07	Tumor	7.02965
TCGA-BP-4974-01A-01R-1334-07	Tumor	7.52849
TCGA-BP-4975-01A-01R-1334-07	Tumor	6.69987
TCGA-BP-4976-01A-01R-1334-07	Tumor	6.75812
TCGA-BP-4977-01A-01R-1334-07	Tumor	7.64731
TCGA-BP-4981-01A-01R-1334-07	Tumor	6.11202
TCGA-BP-4982-01A-01R-1334-07	Tumor	6.77838
TCGA-BP-4983-01A-01R-1334-07	Tumor	8.52416
TCGA-BP-4985-01A-01R-1334-07	Tumor	7.29508
TCGA-BP-4986-01A-01R-1334-07	Tumor	7.54864
TCGA-BP-4987-01A-01R-1334-07	Tumor	7.24958
TCGA-BP-4988-01A-01R-1334-07	Tumor	6.64118
TCGA-BP-4989-01A-01R-1334-07	Tumor	5.93784
TCGA-BP-4991-01A-01R-1334-07	Tumor	7.54418
TCGA-BP-4992-01A-01R-1334-07	Tumor	5.37897
TCGA-BP-4993-01A-02R-1420-07	Tumor	7.07191
TCGA-BP-4994-01A-01R-1334-07	Tumor	6.56153
TCGA-BP-4995-01A-01R-1334-07	Tumor	6.37752
TCGA-BP-4998-01A-01R-1334-07	Tumor	7.60819
TCGA-BP-4999-01A-01R-1334-07	Tumor	6.73403
TCGA-BP-5000-01A-01R-1334-07	Tumor	6.4807
TCGA-BP-5001-01A-01R-1334-07	Tumor	5.15661
TCGA-BP-5004-01A-01R-1334-07	Tumor	7.37439
TCGA-BP-5006-01A-01R-1334-07	Tumor	6.84235
TCGA-BP-5007-01A-01R-1334-07	Tumor	7.18382
TCGA-BP-5008-01A-01R-1334-07	Tumor	6.92967
TCGA-BP-5009-01A-01R-1334-07	Tumor	6.36359
TCGA-BP-5010-01A-02R-1420-07	Tumor	6.2217
TCGA-BP-5168-01A-01R-1420-07	Tumor	6.95633
TCGA-BP-5169-01A-01R-1426-07	Tumor	5.99651
TCGA-BP-5170-01A-01R-1426-07	Tumor	7.32433
TCGA-BP-5173-01A-01R-1426-07	Tumor	7.12099
TCGA-BP-5174-01A-01R-1426-07	Tumor	5.91565
TCGA-BP-5175-01A-01R-1426-07	Tumor	5.74142
TCGA-BP-5176-01A-01R-1426-07	Tumor	6.25123
TCGA-BP-5177-01A-01R-1426-07	Tumor	6.95192
TCGA-BP-5178-01A-01R-1426-07	Tumor	5.92442
TCGA-BP-5180-01A-01R-1426-07	Tumor	6.82964
TCGA-BP-5181-01A-01R-1426-07	Tumor	7.57228
TCGA-BP-5182-01A-01R-1426-07	Tumor	7.12248
TCGA-BP-5183-01A-01R-1426-07	Tumor	6.83571
TCGA-BP-5184-01A-01R-1426-07	Tumor	6.6464
TCGA-BP-5185-01A-01R-1426-07	Tumor	5.71753
TCGA-BP-5186-01A-01R-1426-07	Tumor	6.48075
TCGA-BP-5187-01A-01R-1426-07	Tumor	6.80362
TCGA-BP-5189-01A-02R-1426-07	Tumor	7.10156
TCGA-BP-5190-01A-01R-1426-07	Tumor	5.44538
TCGA-BP-5191-01A-01R-1426-07	Tumor	4.94657
TCGA-BP-5192-01A-01R-1426-07	Tumor	6.50803
TCGA-BP-5194-01A-02R-1426-07	Tumor	6.57538
TCGA-BP-5195-01A-02R-1426-07	Tumor	7.8847
TCGA-BP-5196-01A-01R-1426-07	Tumor	7.98973
TCGA-BP-5198-01A-01R-1426-07	Tumor	7.57072
TCGA-BP-5199-01A-01R-1426-07	Tumor	7.48087
TCGA-BP-5200-01A-01R-1426-07	Tumor	7.17752
TCGA-BP-5201-01A-01R-1426-07	Tumor	6.79095
TCGA-BP-5202-01A-02R-1426-07	Tumor	7.11122
TCGA-CJ-4634-01A-02R-1325-07	Tumor	7.44438
TCGA-CJ-4635-01A-02R-1305-07	Tumor	7.38691
TCGA-CJ-4636-01A-02R-1325-07	Tumor	6.3381
TCGA-CJ-4637-01A-02R-1325-07	Tumor	7.26792
TCGA-CJ-4638-01A-02R-1325-07	Tumor	4.49165
TCGA-CJ-4639-01A-02R-1325-07	Tumor	7.23414
TCGA-CJ-4640-01A-02R-1325-07	Tumor	6.80215
TCGA-CJ-4641-01A-02R-1325-07	Tumor	6.70464
TCGA-CJ-4642-01B-01R-1305-07	Tumor	6.00403
TCGA-CJ-4643-01A-02R-1325-07	Tumor	7.11573
TCGA-CJ-4644-01A-02R-1325-07	Tumor	6.92909
TCGA-CJ-4868-01A-01R-1305-07	Tumor	8.1764
TCGA-CJ-4869-01A-02R-1426-07	Tumor	7.41888
TCGA-CJ-4870-01A-01R-1305-07	Tumor	7.31364
TCGA-CJ-4871-01A-01R-1305-07	Tumor	7.26282
TCGA-CJ-4872-01A-01R-1305-07	Tumor	7.68043
TCGA-CJ-4873-01A-01R-1305-07	Tumor	6.08911
TCGA-CJ-4874-01A-01R-1305-07	Tumor	6.94455
TCGA-CJ-4875-01A-01R-1305-07	Tumor	6.26714
TCGA-CJ-4876-01A-01R-1305-07	Tumor	7.59542
TCGA-CJ-4878-01A-01R-1305-07	Tumor	6.45898
TCGA-CJ-4881-01A-01R-1305-07	Tumor	7.21392
TCGA-CJ-4882-01A-02R-1426-07	Tumor	8.12521
TCGA-CJ-4884-01A-01R-1305-07	Tumor	7.01682
TCGA-CJ-4885-01A-01R-1305-07	Tumor	7.23591
TCGA-CJ-4886-01A-01R-1305-07	Tumor	7.54318
TCGA-CJ-4887-01A-01R-1305-07	Tumor	6.74646
TCGA-CJ-4888-01A-01R-1305-07	Tumor	7.45938
TCGA-CJ-4889-01A-01R-1305-07	Tumor	7.02812
TCGA-CJ-4890-01A-01R-1305-07	Tumor	7.35267
TCGA-CJ-4891-01A-01R-1305-07	Tumor	6.48624
TCGA-CJ-4892-01A-01R-1305-07	Tumor	7.1395
TCGA-CJ-4893-01A-01R-1305-07	Tumor	7.3768
TCGA-CJ-4894-01A-01R-1305-07	Tumor	7.38869
TCGA-CJ-4895-01A-01R-1305-07	Tumor	7.81765
TCGA-CJ-4897-01A-03R-1426-07	Tumor	7.22796
TCGA-CJ-4899-01A-01R-1334-07	Tumor	7.26477
TCGA-CJ-4900-01A-01R-1334-07	Tumor	6.15756
TCGA-CJ-4901-01A-01R-1426-07	Tumor	7.44598
TCGA-CJ-4902-01A-01R-1426-07	Tumor	7.5403
TCGA-CJ-4903-01A-01R-1426-07	Tumor	6.60235
TCGA-CJ-4904-01A-02R-1426-07	Tumor	7.37412
TCGA-CJ-4905-01A-02R-1426-07	Tumor	7.60068
TCGA-CJ-4907-01A-01R-1426-07	Tumor	7.66276
TCGA-CJ-4908-01A-01R-1426-07	Tumor	7.22701
TCGA-CJ-4912-01A-01R-1426-07	Tumor	6.57335
TCGA-CJ-4916-01A-01R-1426-07	Tumor	6.56624
TCGA-CJ-4918-01A-01R-1426-07	Tumor	7.78896
TCGA-CJ-4920-01A-01R-1426-07	Tumor	7.54738
TCGA-CJ-4923-01A-01R-1426-07	Tumor	7.87562
TCGA-CJ-5671-01A-11R-1541-07	Tumor	8.26847
TCGA-CJ-5672-01A-11R-1541-07	Tumor	7.11061
TCGA-CJ-5675-01A-11R-1541-07	Tumor	6.75358
TCGA-CJ-5676-01A-11R-1541-07	Tumor	7.56338
TCGA-CJ-5677-01A-11R-1541-07	Tumor	7.11732
TCGA-CJ-5678-01A-11R-1541-07	Tumor	7.17133
TCGA-CJ-5679-01A-11R-1541-07	Tumor	6.98727
TCGA-CJ-5680-01A-11R-1541-07	Tumor	6.56802
TCGA-CJ-5681-01A-11R-1541-07	Tumor	5.95407
TCGA-CJ-5682-01A-11R-1541-07	Tumor	7.42081
TCGA-CJ-5683-01A-11R-1541-07	Tumor	6.13838
TCGA-CJ-5684-01A-11R-1541-07	Tumor	7.20734
TCGA-CJ-5686-01A-11R-1672-07	Tumor	6.56308
TCGA-CJ-5689-01A-11R-1541-07	Tumor	7.07883
TCGA-CJ-6027-01A-11R-1672-07	Tumor	7.22165
TCGA-CJ-6028-01A-11R-1672-07	Tumor	7.508
TCGA-CJ-6030-01A-11R-1672-07	Tumor	6.80095
TCGA-CJ-6031-01A-11R-1672-07	Tumor	7.25477
TCGA-CJ-6032-01A-11R-1672-07	Tumor	6.76049
TCGA-CJ-6033-01A-11R-1672-07	Tumor	8.13894
TCGA-CW-5580-01A-01R-1672-07	Tumor	7.33564
TCGA-CW-5581-01A-02R-1541-07	Tumor	7.35739
TCGA-CW-5583-01A-02R-1541-07	Tumor	7.15249
TCGA-CW-5584-01A-01R-1541-07	Tumor	8.11632
TCGA-CW-5585-01A-01R-1541-07	Tumor	7.69547
TCGA-CW-5587-01A-01R-1541-07	Tumor	7.27775
TCGA-CW-5588-01A-01R-1541-07	Tumor	7.91868
TCGA-CW-5589-01A-01R-1541-07	Tumor	7.23872
TCGA-CW-5590-01A-01R-1541-07	Tumor	7.93994
TCGA-CW-5591-01A-01R-1541-07	Tumor	6.42021
TCGA-CW-6087-01A-11R-1672-07	Tumor	7.31678
TCGA-CW-6088-01A-11R-1672-07	Tumor	7.31811
TCGA-CW-6090-01A-11R-1672-07	Tumor	7.86691
TCGA-CW-6093-01A-11R-1672-07	Tumor	7.06614
TCGA-CW-6097-01A-11R-1672-07	Tumor	7.43418
TCGA-CZ-4853-01A-01R-1426-07	Tumor	6.51446
TCGA-CZ-4854-01A-01R-1305-07	Tumor	7.33504
TCGA-CZ-4856-01A-02R-1426-07	Tumor	6.58554
TCGA-CZ-4857-01A-01R-1305-07	Tumor	7.53582
TCGA-CZ-4858-01A-01R-1305-07	Tumor	9.55196
TCGA-CZ-4859-01A-02R-1426-07	Tumor	6.42585
TCGA-CZ-4860-01A-01R-1305-07	Tumor	9.35801
TCGA-CZ-4861-01A-01R-1305-07	Tumor	6.91598
TCGA-CZ-4862-01A-01R-1305-07	Tumor	7.8705
TCGA-CZ-4863-01A-01R-1503-07	Tumor	6.90157
TCGA-CZ-4864-01A-01R-1503-07	Tumor	6.65109
TCGA-CZ-4865-01A-02R-1503-07	Tumor	7.20707
TCGA-CZ-4866-01A-01R-1503-07	Tumor	6.22138
TCGA-CZ-5451-01A-01R-1503-07	Tumor	6.98598
TCGA-CZ-5452-01A-01R-1503-07	Tumor	6.92711
TCGA-CZ-5453-01A-01R-1503-07	Tumor	6.49976
TCGA-CZ-5454-01A-01R-1503-07	Tumor	6.47497
TCGA-CZ-5455-01A-01R-1503-07	Tumor	6.36663
TCGA-CZ-5456-01A-01R-1503-07	Tumor	7.64771
TCGA-CZ-5457-01A-01R-1503-07	Tumor	6.02229
TCGA-CZ-5458-01A-01R-1503-07	Tumor	7.30968
TCGA-CZ-5459-01A-01R-1503-07	Tumor	7.7819
TCGA-CZ-5460-01A-01R-1503-07	Tumor	7.32054
TCGA-CZ-5461-01A-01R-1503-07	Tumor	7.68757
TCGA-CZ-5462-01A-01R-1503-07	Tumor	5.78525
TCGA-CZ-5463-01A-01R-1503-07	Tumor	7.35369
TCGA-CZ-5464-01A-01R-1503-07	Tumor	7.2024
TCGA-CZ-5465-01A-01R-1503-07	Tumor	7.08652
TCGA-CZ-5466-01A-01R-1503-07	Tumor	6.45334
TCGA-CZ-5467-01A-01R-1503-07	Tumor	7.37621
TCGA-CZ-5468-01A-01R-1503-07	Tumor	6.77108
TCGA-CZ-5469-01A-01R-1503-07	Tumor	6.81562
TCGA-CZ-5470-01A-01R-1503-07	Tumor	5.9503
TCGA-CZ-5982-01A-11R-1672-07	Tumor	7.37381
TCGA-CZ-5984-01A-11R-1672-07	Tumor	6.86745
TCGA-CZ-5985-01A-11R-1672-07	Tumor	6.45407
TCGA-CZ-5986-01A-11R-1672-07	Tumor	6.38441
TCGA-CZ-5987-01A-11R-1672-07	Tumor	6.19105
TCGA-CZ-5988-01A-11R-1672-07	Tumor	8.00865
TCGA-CZ-5989-01A-11R-1672-07	Tumor	3.38049
TCGA-DV-5565-01A-01R-1541-07	Tumor	7.08788
TCGA-DV-5566-01A-01R-1541-07	Tumor	7.48093
TCGA-DV-5567-01A-01R-1541-07	Tumor	7.72222
TCGA-DV-5568-01A-01R-1541-07	Tumor	7.47205
TCGA-DV-5569-01A-01R-1541-07	Tumor	7.63174
TCGA-DV-5573-01A-01R-1541-07	Tumor	6.75739
TCGA-DV-5574-01A-01R-1541-07	Tumor	7.15131
TCGA-DV-5575-01A-01R-1541-07	Tumor	7.66945
TCGA-DV-5576-01A-01R-1541-07	Tumor	8.37158
TCGA-DV-A4VX-01A-11R-A266-07	Tumor	5.02889
TCGA-DV-A4VZ-01A-11R-A266-07	Tumor	7.29716
TCGA-DV-A4W0-01A-11R-A266-07	Tumor	5.48525
TCGA-EU-5904-01A-11R-1672-07	Tumor	7.07814
TCGA-EU-5905-01A-11R-1672-07	Tumor	8.97764
TCGA-EU-5906-01A-11R-1672-07	Tumor	6.86685
TCGA-EU-5907-01A-11R-1672-07	Tumor	7.806
TCGA-G6-A5PC-01A-11R-A33J-07	Tumor	4.65274
TCGA-G6-A8L6-01A-11R-A37O-07	Tumor	6.99542
TCGA-G6-A8L7-01A-11R-A37O-07	Tumor	6.93547
TCGA-G6-A8L8-01A-21R-A37O-07	Tumor	8.06954
TCGA-GK-A6C7-01A-11R-A33J-07	Tumor	7.98635
TCGA-MM-A563-01A-11R-A266-07	Tumor	6.96506
TCGA-MM-A564-01A-11R-A266-07	Tumor	5.98934
TCGA-MM-A84U-01A-11R-A37O-07	Tumor	6.58127
TCGA-MW-A4EC-01A-11R-A266-07	Tumor	6.44585
TCGA-T7-A92I-01A-11R-A37O-07	Tumor	6.94356
TCGA-A3-3358-11A-01R-1541-07	Normal	4.40262
TCGA-A3-3387-11A-01R-1541-07	Normal	4.62471
TCGA-B0-4700-11A-01R-1541-07	Normal	4.11902
TCGA-B0-4712-11A-02R-1503-07	Normal	5.84625
TCGA-B0-5402-11A-01R-1503-07	Normal	5.46636
TCGA-B0-5690-11A-01R-1541-07	Normal	4.6669
TCGA-B0-5691-11A-01R-1541-07	Normal	5.23104
TCGA-B0-5694-11A-01R-1541-07	Normal	6.10703
TCGA-B0-5696-11A-01R-1541-07	Normal	5.0164
TCGA-B0-5697-11A-01R-1541-07	Normal	4.51092
TCGA-B0-5699-11A-01R-1541-07	Normal	4.66849
TCGA-B0-5701-11A-01R-1541-07	Normal	5.96648
TCGA-B0-5703-11A-01R-1541-07	Normal	5.76062
TCGA-B0-5705-11A-01R-1541-07	Normal	4.73147
TCGA-B0-5706-11A-01R-1541-07	Normal	5.40547
TCGA-B0-5709-11A-01R-1541-07	Normal	4.91505
TCGA-B0-5711-11A-01R-1672-07	Normal	5.08263
TCGA-B0-5712-11A-01R-1672-07	Normal	5.98308
TCGA-B2-5636-11A-01R-1541-07	Normal	4.91477
TCGA-B2-5641-11A-01R-1541-07	Normal	5.79522
TCGA-B8-4619-11A-01R-1758-07	Normal	4.40152
TCGA-B8-4620-11A-01R-1758-07	Normal	5.72972
TCGA-B8-4622-11A-01R-1758-07	Normal	4.98529
TCGA-B8-5549-11A-01R-1541-07	Normal	6.25462
TCGA-B8-5552-11A-01R-1672-07	Normal	6.4858
TCGA-CJ-5672-11A-01R-1541-07	Normal	5.41205
TCGA-CJ-5676-11A-01R-1541-07	Normal	5.72934
TCGA-CJ-5677-11A-01R-1541-07	Normal	4.92824
TCGA-CJ-5678-11A-01R-1541-07	Normal	4.80107
TCGA-CJ-5679-11A-01R-1541-07	Normal	5.77742
TCGA-CJ-5680-11A-01R-1541-07	Normal	6.54474
TCGA-CJ-5681-11A-01R-1541-07	Normal	4.87861
TCGA-CJ-5689-11A-01R-1541-07	Normal	5.93453
TCGA-CJ-6030-11A-01R-1672-07	Normal	4.86338
TCGA-CJ-6033-11A-01R-1858-07	Normal	4.70363
TCGA-CW-5580-11A-02R-1672-07	Normal	5.58999
TCGA-CW-5581-11A-01R-1541-07	Normal	4.2951
TCGA-CW-5584-11A-01R-1541-07	Normal	6.30901
TCGA-CW-5585-11A-01R-1541-07	Normal	5.21571
TCGA-CW-5587-11A-01R-1541-07	Normal	4.82988
TCGA-CW-5589-11A-01R-1541-07	Normal	5.07981
TCGA-CW-5591-11A-01R-1541-07	Normal	7.83172
TCGA-CW-6087-11A-01R-1672-07	Normal	4.27096
TCGA-CW-6088-11A-01R-1672-07	Normal	5.48878
TCGA-CW-6090-11A-01R-1672-07	Normal	4.54137
TCGA-CZ-4863-11A-01R-1503-07	Normal	6.28447
TCGA-CZ-4864-11A-01R-1503-07	Normal	4.68583
TCGA-CZ-4865-11A-01R-1503-07	Normal	6.13478
TCGA-CZ-5451-11A-01R-1503-07	Normal	4.52288
TCGA-CZ-5452-11A-01R-1503-07	Normal	6.19091
TCGA-CZ-5453-11A-01R-1503-07	Normal	6.28491
TCGA-CZ-5454-11A-01R-1503-07	Normal	5.91798
TCGA-CZ-5455-11A-01R-1503-07	Normal	5.6807
TCGA-CZ-5456-11A-02R-1503-07	Normal	5.56211
TCGA-CZ-5457-11A-01R-1503-07	Normal	6.41282
TCGA-CZ-5458-11A-01R-1503-07	Normal	5.80419
TCGA-CZ-5461-11A-01R-1503-07	Normal	5.33091
TCGA-CZ-5462-11A-01R-1503-07	Normal	5.21513
TCGA-CZ-5463-11A-01R-1503-07	Normal	5.02106
TCGA-CZ-5465-11A-01R-1503-07	Normal	5.12227
TCGA-CZ-5466-11A-01R-1503-07	Normal	4.49959
TCGA-CZ-5467-11A-01R-1503-07	Normal	5.64244
TCGA-CZ-5468-11A-01R-1503-07	Normal	6.66536
TCGA-CZ-5469-11A-01R-1503-07	Normal	6.10551
TCGA-CZ-5470-11A-01R-1503-07	Normal	5.36696
TCGA-CZ-5982-11A-01R-1672-07	Normal	3.83546
TCGA-CZ-5984-11A-01R-1672-07	Normal	4.86687
TCGA-CZ-5985-11A-01R-1672-07	Normal	3.95444
TCGA-CZ-5986-11A-01R-1672-07	Normal	4.5497
TCGA-CZ-5987-11A-01R-1672-07	Normal	6.04395
TCGA-CZ-5988-11A-01R-1672-07	Normal	3.98162
TCGA-CZ-5989-11A-01R-1672-07	Normal	6.5016

## Sheet: Sheet2
	sample_id	TCGA-3Z-A93Z-01A-11R-A37O-07	TCGA-6D-AA2E-01A-11R-A37O-07	TCGA-A3-3306-01A-01R-0864-07	TCGA-A3-3307-01A-01R-0864-07	TCGA-A3-3308-01A-02R-1325-07	TCGA-A3-3311-01A-02R-1325-07	TCGA-A3-3313-01A-02R-1325-07	TCGA-A3-3316-01A-01R-0864-07	TCGA-A3-3317-01A-02R-1325-07	TCGA-A3-3319-01A-02R-1325-07	TCGA-A3-3320-01A-02R-1325-07	TCGA-A3-3322-01A-02R-1325-07	TCGA-A3-3323-01A-02R-1325-07	TCGA-A3-3324-01A-02R-1325-07	TCGA-A3-3325-01A-01R-0864-07	TCGA-A3-3326-01A-01R-0864-07	TCGA-A3-3328-01A-01R-0864-07	TCGA-A3-3329-01A-01R-0864-07	TCGA-A3-3331-01A-02R-1325-07	TCGA-A3-3335-01A-01R-0864-07	TCGA-A3-3343-01A-01R-0864-07	TCGA-A3-3346-01A-01R-1766-07	TCGA-A3-3347-01A-02R-1325-07	TCGA-A3-3349-01A-01R-1188-07	TCGA-A3-3351-01A-02R-1325-07	TCGA-A3-3352-01A-01R-0864-07	TCGA-A3-3357-01A-02R-1420-07	TCGA-A3-3358-01A-01R-1541-07	TCGA-A3-3359-01A-01R-0864-07	TCGA-A3-3362-01A-02R-1325-07	TCGA-A3-3363-01A-01R-0864-07	TCGA-A3-3365-01A-01R-0864-07	TCGA-A3-3367-01A-02R-1420-07	TCGA-A3-3370-01A-02R-1420-07	TCGA-A3-3372-01A-02R-1325-07	TCGA-A3-3373-01A-02R-1420-07	TCGA-A3-3374-01A-02R-1325-07	TCGA-A3-3376-01A-02R-1420-07	TCGA-A3-3378-01A-02R-1325-07	TCGA-A3-3380-01A-01R-0864-07	TCGA-A3-3382-01A-02R-1325-07	TCGA-A3-3383-01A-02R-1325-07	TCGA-A3-3385-01A-02R-1420-07	TCGA-A3-3387-01A-01R-1541-07	TCGA-A3-A6NI-01A-11R-A33J-07	TCGA-A3-A6NJ-01A-12R-A33J-07	TCGA-A3-A6NL-01A-11R-A33J-07	TCGA-A3-A6NN-01A-12R-A33J-07
	status	Tumor	Tumor	Tumor	Tumor	Tumor	Tumor	Tumor	Tumor	Tumor	Tumor	Tumor	Tumor	Tumor	Tumor	Tumor	Tumor	Tumor	Tumor	Tumor	Tumor	Tumor	Tumor	Tumor	Tumor	Tumor	Tumor	Tumor	Tumor	Tumor	Tumor	Tumor	Tumor	Tumor	Tumor	Tumor	Tumor	Tumor	Tumor	Tumor	Tumor	Tumor	Tumor	Tumor	Tumor	Tumor	Tumor	Tumor	Tumor
	TGFB1	7.44503	6.00227	6.40149	7.25809	7.94168	6.90457	5.00897	7.08871	6.59753	6.14021	6.44773	6.64489	7.22872	7.03224	7.10819	6.50598	3.18755	7.44156	7.17576	7.23838	7.36091	8.71074	7.55413	8.06785	7.45535	7.25092	6.08874	7.27364	6.91408	6.61996	5.56452	7.34823	6.93239	6.83154	7.53156	6.77683	6.39317	7.58333	6.77006	7.0278	7.47234	7.64707	4.81202	7.19525	8.04712	6.69856	7.75943	7.66443
[truncated: 556 more columns]

## Sheet: Sheet 1 (2)
sample_id	status	TGFBR1
TCGA-3Z-A93Z-01A-11R-A37O-07	Tumor	4.92478
TCGA-6D-AA2E-01A-11R-A37O-07	Tumor	4.89312
TCGA-A3-3306-01A-01R-0864-07	Tumor	4.69744
TCGA-A3-3307-01A-01R-0864-07	Tumor	5.74484
TCGA-A3-3308-01A-02R-1325-07	Tumor	5.36573
TCGA-A3-3311-01A-02R-1325-07	Tumor	5.56978
TCGA-A3-3313-01A-02R-1325-07	Tumor	5.41273
TCGA-A3-3316-01A-01R-0864-07	Tumor	5.71595
TCGA-A3-3317-01A-02R-1325-07	Tumor	6.16407
TCGA-A3-3319-01A-02R-1325-07	Tumor	5.76474
TCGA-A3-3320-01A-02R-1325-07	Tumor	5.4547
TCGA-A3-3322-01A-02R-1325-07	Tumor	5.35596
TCGA-A3-3323-01A-02R-1325-07	Tumor	5.47249
TCGA-A3-3324-01A-02R-1325-07	Tumor	5.49528
TCGA-A3-3325-01A-01R-0864-07	Tumor	4.77702
TCGA-A3-3326-01A-01R-0864-07	Tumor	4.8871
TCGA-A3-3328-01A-01R-0864-07	Tumor	5.31253
TCGA-A3-3329-01A-01R-0864-07	Tumor	5.4813
TCGA-A3-3331-01A-02R-1325-07	Tumor	5.8379
TCGA-A3-3335-01A-01R-0864-07	Tumor	5.05
TCGA-A3-3343-01A-01R-0864-07	Tumor	5.50568
TCGA-A3-3346-01A-01R-1766-07	Tumor	4.36028
TCGA-A3-3347-01A-02R-1325-07	Tumor	6.40837
TCGA-A3-3349-01A-01R-1188-07	Tumor	5.48104
TCGA-A3-3351-01A-02R-1325-07	Tumor	6.11649
TCGA-A3-3352-01A-01R-0864-07	Tumor	4.86919
TCGA-A3-3357-01A-02R-1420-07	Tumor	6.06569
TCGA-A3-3358-01A-01R-1541-07	Tumor	5.12651
TCGA-A3-3358-11A-01R-1541-07	Normal	4.42314
TCGA-A3-3359-01A-01R-0864-07	Tumor	5.82093
TCGA-A3-3362-01A-02R-1325-07	Tumor	5.29181
TCGA-A3-3363-01A-01R-0864-07	Tumor	5.75526
TCGA-A3-3365-01A-01R-0864-07	Tumor	6.25111
TCGA-A3-3367-01A-02R-1420-07	Tumor	5.17639
TCGA-A3-3370-01A-02R-1420-07	Tumor	5.82584
TCGA-A3-3372-01A-02R-1325-07	Tumor	5.41838
TCGA-A3-3373-01A-02R-1420-07	Tumor	6.07313
TCGA-A3-3374-01A-02R-1325-07	Tumor	5.82724
TCGA-A3-3376-01A-02R-1420-07	Tumor	6.32507
TCGA-A3-3378-01A-02R-1325-07	Tumor	6.18403
TCGA-A3-3380-01A-01R-0864-07	Tumor	5.63272
TCGA-A3-3382-01A-02R-1325-07	Tumor	6.38943
TCGA-A3-3383-01A-02R-1325-07	Tumor	4.37219
TCGA-A3-3385-01A-02R-1420-07	Tumor	4.95985
TCGA-A3-3387-01A-01R-1541-07	Tumor	6.09919
TCGA-A3-3387-11A-01R-1541-07	Normal	4.47649
TCGA-A3-A6NI-01A-11R-A33J-07	Tumor	5.47597
TCGA-A3-A6NJ-01A-12R-A33J-07	Tumor	5.76113
TCGA-A3-A6NL-01A-11R-A33J-07	Tumor	5.61563
TCGA-A3-A6NN-01A-12R-A33J-07	Tumor	5.75236
TCGA-A3-A8CQ-01A-11R-A37O-07	Tumor	5.18603
TCGA-A3-A8OU-01A-11R-A37O-07	Tumor	5.11609
TCGA-A3-A8OV-01A-11R-A37O-07	Tumor	4.68694
TCGA-A3-A8OW-01A-11R-A37O-07	Tumor	5.16497
TCGA-A3-A8OX-01A-11R-A37O-07	Tumor	5.81956
TCGA-AK-3425-01A-02R-1277-07	Tumor	5.52275
TCGA-AK-3426-01A-02R-1325-07	Tumor	4.86722
TCGA-AK-3427-01A-01R-0864-07	Tumor	4.29176
TCGA-AK-3428-01A-02R-1277-07	Tumor	5.97964
TCGA-AK-3429-01A-02R-1325-07	Tumor	5.317
TCGA-AK-3431-01A-02R-1277-07	Tumor	6.37869
TCGA-AK-3433-01A-02R-1277-07	Tumor	5.17696
TCGA-AK-3434-01A-02R-1277-07	Tumor	5.41102
TCGA-AK-3436-01A-02R-1325-07	Tumor	5.18832
TCGA-AK-3440-01A-02R-1277-07	Tumor	5.17891
TCGA-AK-3443-01A-02R-1325-07	Tumor	5.57491
TCGA-AK-3445-01A-02R-1277-07	Tumor	5.65796
TCGA-AK-3447-01A-01R-1766-07	Tumor	4.32748
TCGA-AK-3450-01A-02R-1277-07	Tumor	5.7385
TCGA-AK-3451-01A-02R-1188-07	Tumor	5.56319
TCGA-AK-3453-01A-02R-1277-07	Tumor	4.00456
TCGA-AK-3454-01A-02R-1277-07	Tumor	4.38693
TCGA-AK-3455-01A-01R-0864-07	Tumor	5.09663
TCGA-AK-3456-01A-02R-1325-07	Tumor	5.50918
TCGA-AK-3458-01A-01R-1503-07	Tumor	5.32135
TCGA-AK-3460-01A-02R-1277-07	Tumor	5.50797
TCGA-AK-3461-01A-02R-1277-07	Tumor	6.07428
TCGA-AK-3465-01A-02R-1325-07	Tumor	5.01603
TCGA-AS-3777-01A-01R-0864-07	Tumor	3.79943
TCGA-AS-3778-01A-01R-A32Z-07	Tumor	5.68646
TCGA-B0-4688-01A-01R-1277-07	Tumor	7.06545
TCGA-B0-4690-01A-01R-1277-07	Tumor	6.54533
TCGA-B0-4691-01A-01R-1277-07	Tumor	4.62256
TCGA-B0-4693-01A-01R-1277-07	Tumor	5.62417
TCGA-B0-4694-01A-01R-1277-07	Tumor	5.55175
TCGA-B0-4696-01A-01R-1277-07	Tumor	6.27479
TCGA-B0-4697-01A-01R-1277-07	Tumor	4.11847
TCGA-B0-4698-01A-01R-1503-07	Tumor	5.38015
TCGA-B0-4699-01A-01R-1277-07	Tumor	6.04555
TCGA-B0-4700-01A-02R-1541-07	Tumor	5.25689
TCGA-B0-4700-11A-01R-1541-07	Normal	4.14574
TCGA-B0-4701-01A-01R-1277-07	Tumor	5.48905
TCGA-B0-4703-01A-01R-1277-07	Tumor	6.39762
TCGA-B0-4706-01A-01R-1503-07	Tumor	4.30316
TCGA-B0-4707-01A-01R-1277-07	Tumor	4.11028
TCGA-B0-4710-01A-01R-1503-07	Tumor	4.3085
TCGA-B0-4712-01A-01R-1503-07	Tumor	6.06869
TCGA-B0-4712-11A-02R-1503-07	Normal	5.81185
TCGA-B0-4713-01A-01R-1277-07	Tumor	4.9438
TCGA-B0-4714-01A-01R-1277-07	Tumor	4.43315
TCGA-B0-4718-01A-01R-1277-07	Tumor	4.88815
TCGA-B0-4810-01A-01R-1503-07	Tumor	5.46315
TCGA-B0-4811-01A-01R-1503-07	Tumor	3.22481
TCGA-B0-4813-01A-01R-1277-07	Tumor	4.89834
TCGA-B0-4814-01A-01R-1277-07	Tumor	4.46353
TCGA-B0-4815-01A-01R-1503-07	Tumor	4.88506
TCGA-B0-4816-01A-01R-1503-07	Tumor	5.55726
TCGA-B0-4817-01A-01R-1277-07	Tumor	4.14454
TCGA-B0-4818-01A-01R-1503-07	Tumor	5.03228
TCGA-B0-4819-01A-01R-1277-07	Tumor	4.89916
TCGA-B0-4821-01A-01R-1503-07	Tumor	4.23134
TCGA-B0-4822-01A-01R-1277-07	Tumor	4.52815
TCGA-B0-4823-01A-02R-1420-07	Tumor	6.07648
TCGA-B0-4824-01A-01R-1277-07	Tumor	5.56144
TCGA-B0-4827-01A-02R-1420-07	Tumor	6.09811
TCGA-B0-4828-01A-01R-1277-07	Tumor	4.39064
TCGA-B0-4833-01A-01R-1305-07	Tumor	4.86459
TCGA-B0-4834-01A-01R-1305-07	Tumor	4.71328
TCGA-B0-4836-01A-01R-1305-07	Tumor	5.74578
TCGA-B0-4837-01A-01R-1305-07	Tumor	4.98705
TCGA-B0-4838-01A-01R-1305-07	Tumor	5.39037
TCGA-B0-4839-01A-01R-1305-07	Tumor	4.67915
TCGA-B0-4841-01A-01R-1277-07	Tumor	3.65119
TCGA-B0-4842-01A-02R-1420-07	Tumor	4.94729
TCGA-B0-4843-01A-01R-1277-07	Tumor	4.51954
TCGA-B0-4844-01A-01R-1277-07	Tumor	5.63939
TCGA-B0-4845-01A-01R-1277-07	Tumor	3.9755
TCGA-B0-4846-01A-01R-1277-07	Tumor	6.07747
TCGA-B0-4847-01A-01R-1277-07	Tumor	4.13652
TCGA-B0-4848-01A-01R-1277-07	Tumor	6.02156
TCGA-B0-4849-01A-01R-1277-07	Tumor	5.34263
TCGA-B0-4852-01A-01R-1503-07	Tumor	4.72467
TCGA-B0-4945-01A-01R-1420-07	Tumor	5.87532
TCGA-B0-5075-01A-01R-1334-07	Tumor	5.82946
TCGA-B0-5077-01A-01R-1334-07	Tumor	4.84122
TCGA-B0-5080-01A-01R-1503-07	Tumor	5.7166
TCGA-B0-5081-01A-01R-1334-07	Tumor	5.28149
TCGA-B0-5083-01A-02R-1420-07	Tumor	5.12225
TCGA-B0-5084-01A-01R-1334-07	Tumor	5.48503
TCGA-B0-5085-01A-01R-1334-07	Tumor	4.33549
TCGA-B0-5088-01A-01R-1334-07	Tumor	4.56689
TCGA-B0-5092-01A-01R-1420-07	Tumor	4.81734
TCGA-B0-5094-01A-01R-1420-07	Tumor	4.56203
TCGA-B0-5095-01A-01R-1420-07	Tumor	6.02536
TCGA-B0-5096-01A-01R-1420-07	Tumor	5.92713
TCGA-B0-5097-01A-01R-1420-07	Tumor	6.7593
TCGA-B0-5098-01A-01R-1420-07	Tumor	4.26364
TCGA-B0-5099-01A-01R-1420-07	Tumor	5.17854
TCGA-B0-5100-01A-01R-1420-07	Tumor	7.04955
TCGA-B0-5102-01A-01R-1420-07	Tumor	5.17876
TCGA-B0-5104-01A-01R-1420-07	Tumor	5.57175
TCGA-B0-5106-01A-01R-1420-07	Tumor	5.79361
TCGA-B0-5107-01A-01R-1420-07	Tumor	4.72849
TCGA-B0-5108-01A-01R-1420-07	Tumor	6.00792
TCGA-B0-5109-01A-02R-1420-07	Tumor	6.17504
TCGA-B0-5110-01A-01R-1420-07	Tumor	6.23747
TCGA-B0-5113-01A-01R-1420-07	Tumor	5.68918
TCGA-B0-5115-01A-01R-1420-07	Tumor	5.48868
TCGA-B0-5116-01A-02R-1420-07	Tumor	4.52539
TCGA-B0-5117-01A-01R-1420-07	Tumor	4.62838
TCGA-B0-5119-01A-02R-1420-07	Tumor	5.17117
TCGA-B0-5120-01A-01R-1420-07	Tumor	5.99251
TCGA-B0-5121-01A-02R-1420-07	Tumor	3.77535
TCGA-B0-5399-01A-01R-1503-07	Tumor	4.96473
TCGA-B0-5400-01A-01R-1503-07	Tumor	5.64528
TCGA-B0-5402-01A-01R-1503-07	Tumor	4.19019
TCGA-B0-5402-11A-01R-1503-07	Normal	5.21559
TCGA-B0-5690-01A-11R-1541-07	Tumor	5.19567
TCGA-B0-5690-11A-01R-1541-07	Normal	5.00175
TCGA-B0-5691-01A-11R-1541-07	Tumor	6.07863
TCGA-B0-5691-11A-01R-1541-07	Normal	5.65382
TCGA-B0-5692-01A-11R-1541-07	Tumor	5.3317
TCGA-B0-5693-01A-11R-1541-07	Tumor	5.20539
TCGA-B0-5694-01A-11R-1541-07	Tumor	4.66528
TCGA-B0-5694-11A-01R-1541-07	Normal	5.23947
TCGA-B0-5695-01A-11R-1541-07	Tumor	5.30408
TCGA-B0-5696-01A-11R-1541-07	Tumor	5.12779
TCGA-B0-5696-11A-01R-1541-07	Normal	4.65862
TCGA-B0-5697-01A-11R-1541-07	Tumor	5.76277
TCGA-B0-5697-11A-01R-1541-07	Normal	4.67029
TCGA-B0-5698-01A-11R-1672-07	Tumor	5.65242
TCGA-B0-5699-01A-11R-1541-07	Tumor	5.49584
TCGA-B0-5699-11A-01R-1541-07	Normal	4.87076
TCGA-B0-5700-01A-11R-1541-07	Tumor	4.69949
TCGA-B0-5701-01A-11R-1541-07	Tumor	5.04566
TCGA-B0-5701-11A-01R-1541-07	Normal	5.38037
TCGA-B0-5702-01A-11R-1541-07	Tumor	4.42418
TCGA-B0-5703-01A-11R-1541-07	Tumor	4.70171
TCGA-B0-5703-11A-01R-1541-07	Normal	5.88668
TCGA-B0-5705-01A-11R-1541-07	Tumor	5.42376
TCGA-B0-5705-11A-01R-1541-07	Normal	4.85583
TCGA-B0-5706-01A-11R-1541-07	Tumor	4.74326
TCGA-B0-5706-11A-01R-1541-07	Normal	5.55458
TCGA-B0-5707-01A-11R-1541-07	Tumor	5.10142
TCGA-B0-5709-01A-11R-1541-07	Tumor	6.31372
TCGA-B0-5709-11A-01R-1541-07	Normal	5.06769
TCGA-B0-5710-01A-11R-1672-07	Tumor	5.45313
TCGA-B0-5711-01A-11R-1672-07	Tumor	5.50293
TCGA-B0-5711-11A-01R-1672-07	Normal	5.15702
TCGA-B0-5712-01A-11R-1672-07	Tumor	5.29782
TCGA-B0-5712-11A-01R-1672-07	Normal	6.31133
TCGA-B0-5713-01A-11R-1672-07	Tumor	5.51216
TCGA-B0-5812-01A-11R-1672-07	Tumor	6.20301
TCGA-B2-3923-01A-02R-1325-07	Tumor	6.1438
TCGA-B2-3924-01A-02R-1325-07	Tumor	5.42744
TCGA-B2-4098-01A-02R-1325-07	Tumor	5.00534
TCGA-B2-4099-01A-02R-1188-07	Tumor	4.66957
TCGA-B2-4101-01A-02R-1277-07	Tumor	5.44415
TCGA-B2-4102-01A-02R-1325-07	Tumor	5.83286
TCGA-B2-5633-01A-01R-1541-07	Tumor	5.7124
TCGA-B2-5635-01A-01R-1541-07	Tumor	6.01009
TCGA-B2-5636-01A-02R-1541-07	Tumor	5.77961
TCGA-B2-5636-11A-01R-1541-07	Normal	4.95153
TCGA-B2-5639-01A-01R-1541-07	Tumor	5.75025
TCGA-B2-5641-01A-01R-1541-07	Tumor	6.13436
TCGA-B2-5641-11A-01R-1541-07	Normal	6.05539
TCGA-B2-A4SR-01A-11R-A266-07	Tumor	5.775
TCGA-B4-5377-01A-01R-1503-07	Tumor	6.24176
TCGA-B4-5378-01A-01R-1503-07	Tumor	5.87286
TCGA-B4-5832-01A-11R-1672-07	Tumor	7.3579
TCGA-B4-5834-01A-11R-1672-07	Tumor	5.59417
TCGA-B4-5835-01A-11R-1672-07	Tumor	5.42036
TCGA-B4-5836-01A-11R-1672-07	Tumor	5.96291
TCGA-B4-5838-01A-11R-1672-07	Tumor	6.11715
TCGA-B4-5843-01A-11R-1672-07	Tumor	5.63247
TCGA-B4-5844-01A-11R-1672-07	Tumor	5.99632
TCGA-B8-4143-01A-01R-1188-07	Tumor	5.08211
TCGA-B8-4146-01B-11R-1672-07	Tumor	6.60614
TCGA-B8-4148-01A-02R-1325-07	Tumor	5.80262
TCGA-B8-4151-01A-01R-1188-07	Tumor	5.16871
TCGA-B8-4153-01B-11R-1672-07	Tumor	4.58048
TCGA-B8-4154-01A-01R-1188-07	Tumor	4.93145
TCGA-B8-4619-01A-02R-1325-07	Tumor	5.10653
TCGA-B8-4619-11A-01R-1758-07	Normal	4.61277
TCGA-B8-4620-01A-02R-1325-07	Tumor	4.88627
TCGA-B8-4620-11A-01R-1758-07	Normal	5.9346
TCGA-B8-4621-01A-01R-1503-07	Tumor	4.90419
TCGA-B8-4622-01A-02R-1277-07	Tumor	4.95328
TCGA-B8-4622-11A-01R-1758-07	Normal	5.62591
TCGA-B8-5158-01A-01R-1420-07	Tumor	5.63036
TCGA-B8-5159-01A-01R-1420-07	Tumor	5.60382
TCGA-B8-5162-01A-01R-1420-07	Tumor	5.94418
TCGA-B8-5163-01A-01R-1420-07	Tumor	6.24942
TCGA-B8-5164-01A-01R-1420-07	Tumor	6.83543
TCGA-B8-5165-01A-01R-1420-07	Tumor	6.05558
TCGA-B8-5545-01A-01R-1672-07	Tumor	6.5166
TCGA-B8-5546-01A-01R-1541-07	Tumor	5.89284
TCGA-B8-5549-01A-01R-1541-07	Tumor	5.24485
TCGA-B8-5549-11A-01R-1541-07	Normal	6.83438
TCGA-B8-5550-01A-01R-1541-07	Tumor	6.0171
TCGA-B8-5551-01A-01R-1541-07	Tumor	5.65141
TCGA-B8-5552-01B-11R-1672-07	Tumor	6.06691
TCGA-B8-5552-11A-01R-1672-07	Normal	8.25582
TCGA-B8-5553-01A-01R-1541-07	Tumor	6.12288
TCGA-B8-A54D-01A-21R-A266-07	Tumor	5.31788
TCGA-B8-A54E-01A-11R-A266-07	Tumor	4.6209
TCGA-B8-A54F-01A-11R-A266-07	Tumor	5.3094
TCGA-B8-A54G-01A-11R-A266-07	Tumor	5.62671
TCGA-B8-A54H-01A-11R-A33J-07	Tumor	5.49089
TCGA-B8-A54I-01A-21R-A33J-07	Tumor	3.93948
TCGA-B8-A54J-01A-11R-A33J-07	Tumor	5.33429
TCGA-B8-A54K-01A-11R-A33J-07	Tumor	5.80988
TCGA-B8-A7U6-01A-12R-A37O-07	Tumor	5.61806
TCGA-B8-A8YJ-01A-13R-A39I-07	Tumor	6.07011
TCGA-BP-4158-01A-02R-1289-07	Tumor	5.0497
TCGA-BP-4159-01A-02R-1289-07	Tumor	4.81756
TCGA-BP-4160-01A-02R-1289-07	Tumor	5.82138
TCGA-BP-4161-01A-02R-1325-07	Tumor	5.59464
TCGA-BP-4162-01A-02R-1325-07	Tumor	5.63289
TCGA-BP-4163-01A-02R-1325-07	Tumor	5.96334
TCGA-BP-4164-01A-02R-1325-07	Tumor	6.00845
TCGA-BP-4165-01A-02R-1289-07	Tumor	4.10058
TCGA-BP-4166-01A-02R-1289-07	Tumor	5.28135
TCGA-BP-4167-01A-02R-1325-07	Tumor	5.54476
TCGA-BP-4169-01A-02R-1289-07	Tumor	5.83928
TCGA-BP-4170-01A-02R-1289-07	Tumor	5.52109
TCGA-BP-4173-01A-02R-1289-07	Tumor	6.23544
TCGA-BP-4174-01A-02R-1289-07	Tumor	5.67583
TCGA-BP-4176-01A-02R-1289-07	Tumor	6.18347
TCGA-BP-4177-01A-02R-1420-07	Tumor	6.17745
TCGA-BP-4325-01A-02R-1289-07	Tumor	5.22632
TCGA-BP-4326-01A-01R-1289-07	Tumor	5.03566
TCGA-BP-4327-01A-01R-1289-07	Tumor	5.05672
TCGA-BP-4329-01A-02R-1289-07	Tumor	5.41609
TCGA-BP-4330-01A-01R-1289-07	Tumor	5.69721
TCGA-BP-4331-01A-01R-1289-07	Tumor	5.85586
TCGA-BP-4332-01A-01R-1289-07	Tumor	5.47138
TCGA-BP-4334-01A-01R-1289-07	Tumor	4.9362
TCGA-BP-4335-01A-01R-1289-07	Tumor	4.46578
TCGA-BP-4337-01A-01R-1289-07	Tumor	4.47509
TCGA-BP-4338-01A-01R-1289-07	Tumor	5.30029
TCGA-BP-4340-01A-01R-1289-07	Tumor	4.96865
TCGA-BP-4341-01A-01R-1289-07	Tumor	4.72755
TCGA-BP-4342-01A-01R-1289-07	Tumor	5.69141
TCGA-BP-4343-01A-02R-1289-07	Tumor	6.18526
TCGA-BP-4344-01A-01R-1289-07	Tumor	5.67656
TCGA-BP-4345-01A-01R-1289-07	Tumor	5.59677
TCGA-BP-4346-01A-01R-1289-07	Tumor	5.59939
TCGA-BP-4347-01A-01R-1289-07	Tumor	4.91965
TCGA-BP-4349-01A-01R-1289-07	Tumor	4.83589
TCGA-BP-4351-01A-01R-1289-07	Tumor	4.31126
TCGA-BP-4352-01A-01R-1289-07	Tumor	3.79323
TCGA-BP-4353-01A-02R-1289-07	Tumor	5.51895
TCGA-BP-4354-01A-02R-1289-07	Tumor	6.45998
TCGA-BP-4355-01A-01R-1289-07	Tumor	4.70698
TCGA-BP-4756-01A-01R-1289-07	Tumor	5.19875
TCGA-BP-4758-01A-01R-1289-07	Tumor	3.93839
TCGA-BP-4759-01A-01R-1289-07	Tumor	3.5027
TCGA-BP-4760-01A-02R-1420-07	Tumor	6.47524
TCGA-BP-4761-01A-01R-1289-07	Tumor	4.35754
TCGA-BP-4762-01A-02R-1289-07	Tumor	6.34885
TCGA-BP-4763-01A-01R-1289-07	Tumor	4.80585
TCGA-BP-4765-01A-01R-1289-07	Tumor	5.61558
TCGA-BP-4766-01A-01R-1289-07	Tumor	5.40277
TCGA-BP-4768-01A-01R-1289-07	Tumor	4.84428
TCGA-BP-4769-01A-01R-1289-07	Tumor	6.19016
TCGA-BP-4770-01A-01R-1503-07	Tumor	6.11011
TCGA-BP-4771-01A-01R-1289-07	Tumor	5.03011
TCGA-BP-4774-01A-01R-1289-07	Tumor	4.83354
TCGA-BP-4775-01A-01R-1289-07	Tumor	5.95079
TCGA-BP-4776-01A-01R-1289-07	Tumor	4.78921
TCGA-BP-4777-01A-01R-1289-07	Tumor	5.28542
TCGA-BP-4781-01A-01R-1305-07	Tumor	6.62674
TCGA-BP-4782-01A-02R-1420-07	Tumor	5.25318
TCGA-BP-4784-01A-01R-1305-07	Tumor	5.81515
TCGA-BP-4787-01A-01R-1305-07	Tumor	5.81539
TCGA-BP-4789-01A-01R-1305-07	Tumor	5.97056
TCGA-BP-4790-01A-01R-1305-07	Tumor	6.39591
TCGA-BP-4795-01A-02R-1420-07	Tumor	5.98841
TCGA-BP-4797-01A-01R-1305-07	Tumor	5.85944
TCGA-BP-4798-01A-01R-1305-07	Tumor	5.63977
TCGA-BP-4799-01A-01R-1305-07	Tumor	5.49579
TCGA-BP-4801-01A-02R-1420-07	Tumor	6.08785
TCGA-BP-4803-01A-01R-1305-07	Tumor	5.58362
TCGA-BP-4804-01A-02R-1305-07	Tumor	5.86804
TCGA-BP-4807-01A-01R-1305-07	Tumor	6.639
TCGA-BP-4959-01A-01R-1334-07	Tumor	6.35271
TCGA-BP-4960-01A-01R-1334-07	Tumor	4.53532
TCGA-BP-4961-01A-01R-1334-07	Tumor	6.10408
TCGA-BP-4962-01A-01R-1334-07	Tumor	5.83342
TCGA-BP-4963-01A-01R-1334-07	Tumor	5.40328
TCGA-BP-4964-01A-01R-1334-07	Tumor	4.78897
TCGA-BP-4965-01A-01R-1334-07	Tumor	5.67012
TCGA-BP-4967-01A-01R-1334-07	Tumor	5.84118
TCGA-BP-4968-01A-01R-1334-07	Tumor	5.26516
TCGA-BP-4969-01A-01R-1334-07	Tumor	4.89124
TCGA-BP-4970-01A-01R-1334-07	Tumor	6.43566
TCGA-BP-4971-01A-01R-1334-07	Tumor	5.15474
TCGA-BP-4972-01A-01R-1334-07	Tumor	6.66437
TCGA-BP-4973-01A-01R-1334-07	Tumor	5.2405
TCGA-BP-4974-01A-01R-1334-07	Tumor	5.45435
TCGA-BP-4975-01A-01R-1334-07	Tumor	5.60019
TCGA-BP-4976-01A-01R-1334-07	Tumor	6.42479
TCGA-BP-4977-01A-01R-1334-07	Tumor	5.27816
TCGA-BP-4981-01A-01R-1334-07	Tumor	3.7735
TCGA-BP-4982-01A-01R-1334-07	Tumor	6.3367
TCGA-BP-4983-01A-01R-1334-07	Tumor	6.94542
TCGA-BP-4985-01A-01R-1334-07	Tumor	6.76741
TCGA-BP-4986-01A-01R-1334-07	Tumor	6.78314
TCGA-BP-4987-01A-01R-1334-07	Tumor	5.71325
TCGA-BP-4988-01A-01R-1334-07	Tumor	4.72316
TCGA-BP-4989-01A-01R-1334-07	Tumor	4.94014
TCGA-BP-4991-01A-01R-1334-07	Tumor	5.89772
TCGA-BP-4992-01A-01R-1334-07	Tumor	3.69683
TCGA-BP-4993-01A-02R-1420-07	Tumor	5.23429
TCGA-BP-4994-01A-01R-1334-07	Tumor	5.30146
TCGA-BP-4995-01A-01R-1334-07	Tumor	5.33909
TCGA-BP-4998-01A-01R-1334-07	Tumor	6.28579
TCGA-BP-4999-01A-01R-1334-07	Tumor	5.79293
TCGA-BP-5000-01A-01R-1334-07	Tumor	4.31724
TCGA-BP-5001-01A-01R-1334-07	Tumor	3.7335
TCGA-BP-5004-01A-01R-1334-07	Tumor	5.6914
TCGA-BP-5006-01A-01R-1334-07	Tumor	5.47441
TCGA-BP-5007-01A-01R-1334-07	Tumor	5.39461
TCGA-BP-5008-01A-01R-1334-07	Tumor	6.10659
TCGA-BP-5009-01A-01R-1334-07	Tumor	4.98471
TCGA-BP-5010-01A-02R-1420-07	Tumor	4.1859
TCGA-BP-5168-01A-01R-1420-07	Tumor	4.81361
TCGA-BP-5169-01A-01R-1426-07	Tumor	2.93034
TCGA-BP-5170-01A-01R-1426-07	Tumor	5.30149
TCGA-BP-5173-01A-01R-1426-07	Tumor	4.76528
TCGA-BP-5174-01A-01R-1426-07	Tumor	4.45585
TCGA-BP-5175-01A-01R-1426-07	Tumor	3.4366
TCGA-BP-5176-01A-01R-1426-07	Tumor	4.86946
TCGA-BP-5177-01A-01R-1426-07	Tumor	4.64705
TCGA-BP-5178-01A-01R-1426-07	Tumor	4.2789
TCGA-BP-5180-01A-01R-1426-07	Tumor	4.31179
TCGA-BP-5181-01A-01R-1426-07	Tumor	5.13559
TCGA-BP-5182-01A-01R-1426-07	Tumor	5.94513
TCGA-BP-5183-01A-01R-1426-07	Tumor	4.67718
TCGA-BP-5184-01A-01R-1426-07	Tumor	5.42438
TCGA-BP-5185-01A-01R-1426-07	Tumor	2.99449
TCGA-BP-5186-01A-01R-1426-07	Tumor	5.58458
TCGA-BP-5187-01A-01R-1426-07	Tumor	5.64611
TCGA-BP-5189-01A-02R-1426-07	Tumor	5.66409
TCGA-BP-5190-01A-01R-1426-07	Tumor	4.57476
TCGA-BP-5191-01A-01R-1426-07	Tumor	3.36045
TCGA-BP-5192-01A-01R-1426-07	Tumor	4.88401
TCGA-BP-5194-01A-02R-1426-07	Tumor	5.267
TCGA-BP-5195-01A-02R-1426-07	Tumor	5.74218
TCGA-BP-5196-01A-01R-1426-07	Tumor	5.08955
TCGA-BP-5198-01A-01R-1426-07	Tumor	5.44941
TCGA-BP-5199-01A-01R-1426-07	Tumor	5.42089
TCGA-BP-5200-01A-01R-1426-07	Tumor	5.59344
TCGA-BP-5201-01A-01R-1426-07	Tumor	4.73037
TCGA-BP-5202-01A-02R-1426-07	Tumor	5.69815
TCGA-CJ-4634-01A-02R-1325-07	Tumor	5.49086
TCGA-CJ-4635-01A-02R-1305-07	Tumor	5.90251
TCGA-CJ-4636-01A-02R-1325-07	Tumor	5.75374
TCGA-CJ-4637-01A-02R-1325-07	Tumor	5.76882
TCGA-CJ-4638-01A-02R-1325-07	Tumor	3.8993
TCGA-CJ-4639-01A-02R-1325-07	Tumor	5.67894
TCGA-CJ-4640-01A-02R-1325-07	Tumor	6.0575
TCGA-CJ-4641-01A-02R-1325-07	Tumor	5.86872
TCGA-CJ-4642-01B-01R-1305-07	Tumor	3.93755
TCGA-CJ-4643-01A-02R-1325-07	Tumor	6.12324
TCGA-CJ-4644-01A-02R-1325-07	Tumor	5.70089
TCGA-CJ-4868-01A-01R-1305-07	Tumor	5.75852
TCGA-CJ-4869-01A-02R-1426-07	Tumor	5.43281
TCGA-CJ-4870-01A-01R-1305-07	Tumor	5.13143
TCGA-CJ-4871-01A-01R-1305-07	Tumor	5.75105
TCGA-CJ-4872-01A-01R-1305-07	Tumor	5.02112
TCGA-CJ-4873-01A-01R-1305-07	Tumor	5.00328
TCGA-CJ-4874-01A-01R-1305-07	Tumor	5.83354
TCGA-CJ-4875-01A-01R-1305-07	Tumor	4.14991
TCGA-CJ-4876-01A-01R-1305-07	Tumor	4.27914
TCGA-CJ-4878-01A-01R-1305-07	Tumor	5.24625
TCGA-CJ-4881-01A-01R-1305-07	Tumor	5.20057
TCGA-CJ-4882-01A-02R-1426-07	Tumor	5.29202
TCGA-CJ-4884-01A-01R-1305-07	Tumor	5.27739
TCGA-CJ-4885-01A-01R-1305-07	Tumor	6.14075
TCGA-CJ-4886-01A-01R-1305-07	Tumor	6.07529
TCGA-CJ-4887-01A-01R-1305-07	Tumor	4.68603
TCGA-CJ-4888-01A-01R-1305-07	Tumor	4.94278
TCGA-CJ-4889-01A-01R-1305-07	Tumor	5.83107
TCGA-CJ-4890-01A-01R-1305-07	Tumor	5.72621
TCGA-CJ-4891-01A-01R-1305-07	Tumor	4.57809
TCGA-CJ-4892-01A-01R-1305-07	Tumor	5.85037
TCGA-CJ-4893-01A-01R-1305-07	Tumor	5.24042
TCGA-CJ-4894-01A-01R-1305-07	Tumor	5.26577
TCGA-CJ-4895-01A-01R-1305-07	Tumor	6.30439
TCGA-CJ-4897-01A-03R-1426-07	Tumor	5.7314
TCGA-CJ-4899-01A-01R-1334-07	Tumor	6.11905
TCGA-CJ-4900-01A-01R-1334-07	Tumor	3.95484
TCGA-CJ-4901-01A-01R-1426-07	Tumor	4.48216
TCGA-CJ-4902-01A-01R-1426-07	Tumor	5.2746
TCGA-CJ-4903-01A-01R-1426-07	Tumor	5.08734
TCGA-CJ-4904-01A-02R-1426-07	Tumor	5.77628
TCGA-CJ-4905-01A-02R-1426-07	Tumor	5.47838
TCGA-CJ-4907-01A-01R-1426-07	Tumor	6.08665
TCGA-CJ-4908-01A-01R-1426-07	Tumor	5.68348
TCGA-CJ-4912-01A-01R-1426-07	Tumor	3.2568
TCGA-CJ-4916-01A-01R-1426-07	Tumor	5.09436
TCGA-CJ-4918-01A-01R-1426-07	Tumor	5.82421
TCGA-CJ-4920-01A-01R-1426-07	Tumor	4.9935
TCGA-CJ-4923-01A-01R-1426-07	Tumor	4.9879
TCGA-CJ-5671-01A-11R-1541-07	Tumor	5.40775
TCGA-CJ-5672-01A-11R-1541-07	Tumor	4.99487
TCGA-CJ-5672-11A-01R-1541-07	Normal	5.30176
TCGA-CJ-5675-01A-11R-1541-07	Tumor	5.6988
TCGA-CJ-5676-01A-11R-1541-07	Tumor	5.04007
TCGA-CJ-5676-11A-01R-1541-07	Normal	5.89405
TCGA-CJ-5677-01A-11R-1541-07	Tumor	5.36469
TCGA-CJ-5677-11A-01R-1541-07	Normal	5.36728
TCGA-CJ-5678-01A-11R-1541-07	Tumor	5.01585
TCGA-CJ-5678-11A-01R-1541-07	Normal	4.34669
TCGA-CJ-5679-01A-11R-1541-07	Tumor	5.35504
TCGA-CJ-5679-11A-01R-1541-07	Normal	5.58728
TCGA-CJ-5680-01A-11R-1541-07	Tumor	5.57736
TCGA-CJ-5680-11A-01R-1541-07	Normal	6.34854
TCGA-CJ-5681-01A-11R-1541-07	Tumor	6.45416
TCGA-CJ-5681-11A-01R-1541-07	Normal	4.65152
TCGA-CJ-5682-01A-11R-1541-07	Tumor	5.41327
TCGA-CJ-5683-01A-11R-1541-07	Tumor	5.38606
TCGA-CJ-5684-01A-11R-1541-07	Tumor	5.24136
TCGA-CJ-5686-01A-11R-1672-07	Tumor	5.99186
TCGA-CJ-5689-01A-11R-1541-07	Tumor	5.18787
TCGA-CJ-5689-11A-01R-1541-07	Normal	5.81419
TCGA-CJ-6027-01A-11R-1672-07	Tumor	5.34325
TCGA-CJ-6028-01A-11R-1672-07	Tumor	5.51443
TCGA-CJ-6030-01A-11R-1672-07	Tumor	5.57692
TCGA-CJ-6030-11A-01R-1672-07	Normal	4.87823
TCGA-CJ-6031-01A-11R-1672-07	Tumor	5.06932
TCGA-CJ-6032-01A-11R-1672-07	Tumor	5.67791
TCGA-CJ-6033-01A-11R-1672-07	Tumor	5.19831
TCGA-CJ-6033-11A-01R-1858-07	Normal	4.08827
TCGA-CW-5580-01A-01R-1672-07	Tumor	5.9701
TCGA-CW-5580-11A-02R-1672-07	Normal	5.23277
TCGA-CW-5581-01A-02R-1541-07	Tumor	5.79629
TCGA-CW-5581-11A-01R-1541-07	Normal	4.64178
TCGA-CW-5583-01A-02R-1541-07	Tumor	5.94025
TCGA-CW-5584-01A-01R-1541-07	Tumor	5.49642
TCGA-CW-5584-11A-01R-1541-07	Normal	6.15858
TCGA-CW-5585-01A-01R-1541-07	Tumor	5.44997
TCGA-CW-5585-11A-01R-1541-07	Normal	5.32406
TCGA-CW-5587-01A-01R-1541-07	Tumor	5.72913
TCGA-CW-5587-11A-01R-1541-07	Normal	4.91154
TCGA-CW-5588-01A-01R-1541-07	Tumor	6.24387
TCGA-CW-5589-01A-01R-1541-07	Tumor	5.65717
TCGA-CW-5589-11A-01R-1541-07	Normal	5.44499
TCGA-CW-5590-01A-01R-1541-07	Tumor	5.5021
TCGA-CW-5591-01A-01R-1541-07	Tumor	6.34647
TCGA-CW-5591-11A-01R-1541-07	Normal	5.7543
TCGA-CW-6087-01A-11R-1672-07	Tumor	7.30398
TCGA-CW-6087-11A-01R-1672-07	Normal	4.49827
TCGA-CW-6088-01A-11R-1672-07	Tumor	6.29825
TCGA-CW-6088-11A-01R-1672-07	Normal	6.28482
TCGA-CW-6090-01A-11R-1672-07	Tumor	6.16761
TCGA-CW-6090-11A-01R-1672-07	Normal	5.22188
TCGA-CW-6093-01A-11R-1672-07	Tumor	6.33487
TCGA-CW-6097-01A-11R-1672-07	Tumor	5.36583
TCGA-CZ-4853-01A-01R-1426-07	Tumor	5.46023
TCGA-CZ-4854-01A-01R-1305-07	Tumor	5.3674
TCGA-CZ-4856-01A-02R-1426-07	Tumor	5.29838
TCGA-CZ-4857-01A-01R-1305-07	Tumor	5.9596
TCGA-CZ-4858-01A-01R-1305-07	Tumor	4.88926
TCGA-CZ-4859-01A-02R-1426-07	Tumor	5.54712
TCGA-CZ-4860-01A-01R-1305-07	Tumor	6.17343
TCGA-CZ-4861-01A-01R-1305-07	Tumor	5.90891
TCGA-CZ-4862-01A-01R-1305-07	Tumor	6.91438
TCGA-CZ-4863-01A-01R-1503-07	Tumor	5.52454
TCGA-CZ-4863-11A-01R-1503-07	Normal	6.16795
TCGA-CZ-4864-01A-01R-1503-07	Tumor	5.84197
TCGA-CZ-4864-11A-01R-1503-07	Normal	5.31127
TCGA-CZ-4865-01A-02R-1503-07	Tumor	5.78109
TCGA-CZ-4865-11A-01R-1503-07	Normal	6.84706
TCGA-CZ-4866-01A-01R-1503-07	Tumor	6.20461
TCGA-CZ-5451-01A-01R-1503-07	Tumor	5.19896
TCGA-CZ-5451-11A-01R-1503-07	Normal	5.39921
TCGA-CZ-5452-01A-01R-1503-07	Tumor	4.75653
TCGA-CZ-5452-11A-01R-1503-07	Normal	5.65574
TCGA-CZ-5453-01A-01R-1503-07	Tumor	4.78336
TCGA-CZ-5453-11A-01R-1503-07	Normal	6.61101
TCGA-CZ-5454-01A-01R-1503-07	Tumor	5.13201
TCGA-CZ-5454-11A-01R-1503-07	Normal	6.12088
TCGA-CZ-5455-01A-01R-1503-07	Tumor	5.69587
TCGA-CZ-5455-11A-01R-1503-07	Normal	5.87565
TCGA-CZ-5456-01A-01R-1503-07	Tumor	6.08349
TCGA-CZ-5456-11A-02R-1503-07	Normal	4.90732
TCGA-CZ-5457-01A-01R-1503-07	Tumor	5.65295
TCGA-CZ-5457-11A-01R-1503-07	Normal	5.82218
TCGA-CZ-5458-01A-01R-1503-07	Tumor	5.34887
TCGA-CZ-5458-11A-01R-1503-07	Normal	6.42638
TCGA-CZ-5459-01A-01R-1503-07	Tumor	4.53496
TCGA-CZ-5460-01A-01R-1503-07	Tumor	4.54101
TCGA-CZ-5461-01A-01R-1503-07	Tumor	5.54037
TCGA-CZ-5461-11A-01R-1503-07	Normal	5.34776
TCGA-CZ-5462-01A-01R-1503-07	Tumor	5.3965
TCGA-CZ-5462-11A-01R-1503-07	Normal	5.11738
TCGA-CZ-5463-01A-01R-1503-07	Tumor	5.72019
TCGA-CZ-5463-11A-01R-1503-07	Normal	5.72264
TCGA-CZ-5464-01A-01R-1503-07	Tumor	4.9693
TCGA-CZ-5465-01A-01R-1503-07	Tumor	5.18737
TCGA-CZ-5465-11A-01R-1503-07	Normal	5.667
TCGA-CZ-5466-01A-01R-1503-07	Tumor	4.88256
TCGA-CZ-5466-11A-01R-1503-07	Normal	5.16624
TCGA-CZ-5467-01A-01R-1503-07	Tumor	6.0838
TCGA-CZ-5467-11A-01R-1503-07	Normal	6.1732
TCGA-CZ-5468-01A-01R-1503-07	Tumor	6.10283
TCGA-CZ-5468-11A-01R-1503-07	Normal	5.33881
TCGA-CZ-5469-01A-01R-1503-07	Tumor	4.99518
TCGA-CZ-5469-11A-01R-1503-07	Normal	6.6102
TCGA-CZ-5470-01A-01R-1503-07	Tumor	5.13021
TCGA-CZ-5470-11A-01R-1503-07	Normal	5.67186
TCGA-CZ-5982-01A-11R-1672-07	Tumor	6.17681
TCGA-CZ-5982-11A-01R-1672-07	Normal	4.55167
TCGA-CZ-5984-01A-11R-1672-07	Tumor	5.19645
TCGA-CZ-5984-11A-01R-1672-07	Normal	4.65186
TCGA-CZ-5985-01A-11R-1672-07	Tumor	5.83578
TCGA-CZ-5985-11A-01R-1672-07	Normal	4.74593
TCGA-CZ-5986-01A-11R-1672-07	Tumor	6.19296
TCGA-CZ-5986-11A-01R-1672-07	Normal	4.66254
TCGA-CZ-5987-01A-11R-1672-07	Tumor	4.65615
TCGA-CZ-5987-11A-01R-1672-07	Normal	6.88218
TCGA-CZ-5988-01A-11R-1672-07	Tumor	6.28198
TCGA-CZ-5988-11A-01R-1672-07	Normal	4.72715
TCGA-CZ-5989-01A-11R-1672-07	Tumor	7.15078
TCGA-CZ-5989-11A-01R-1672-07	Normal	6.04529
TCGA-DV-5565-01A-01R-1541-07	Tumor	5.02838
TCGA-DV-5566-01A-01R-1541-07	Tumor	4.99717
TCGA-DV-5567-01A-01R-1541-07	Tumor	5.59269
TCGA-DV-5568-01A-01R-1541-07	Tumor	5.75766
TCGA-DV-5569-01A-01R-1541-07	Tumor	5.64248
TCGA-DV-5573-01A-01R-1541-07	Tumor	5.48879
TCGA-DV-5574-01A-01R-1541-07	Tumor	5.54878
TCGA-DV-5575-01A-01R-1541-07	Tumor	5.97468
TCGA-DV-5576-01A-01R-1541-07	Tumor	5.47813
TCGA-DV-A4VX-01A-11R-A266-07	Tumor	4.57688
TCGA-DV-A4VZ-01A-11R-A266-07	Tumor	6.98367
TCGA-DV-A4W0-01A-11R-A266-07	Tumor	5.09893
TCGA-EU-5904-01A-11R-1672-07	Tumor	5.30598
TCGA-EU-5905-01A-11R-1672-07	Tumor	5.61895
TCGA-EU-5906-01A-11R-1672-07	Tumor	5.91109
TCGA-EU-5907-01A-11R-1672-07	Tumor	6.64006
TCGA-G6-A5PC-01A-11R-A33J-07	Tumor	4.33495
TCGA-G6-A8L6-01A-11R-A37O-07	Tumor	4.45354
TCGA-G6-A8L7-01A-11R-A37O-07	Tumor	3.06853
TCGA-G6-A8L8-01A-21R-A37O-07	Tumor	4.76069
TCGA-GK-A6C7-01A-11R-A33J-07	Tumor	5.81836
TCGA-MM-A563-01A-11R-A266-07	Tumor	5.27514
TCGA-MM-A564-01A-11R-A266-07	Tumor	4.24311
TCGA-MM-A84U-01A-11R-A37O-07	Tumor	4.80417
TCGA-MW-A4EC-01A-11R-A266-07	Tumor	5.10771
TCGA-T7-A92I-01A-11R-A37O-07	Tumor	6.00096

## Sheet: Sheet2 (2)
sample_id	status	TGFBR1
TCGA-3Z-A93Z-01A-11R-A37O-07	Tumor	4.92478
TCGA-6D-AA2E-01A-11R-A37O-07	Tumor	4.89312
TCGA-A3-3306-01A-01R-0864-07	Tumor	4.69744
TCGA-A3-3307-01A-01R-0864-07	Tumor	5.74484
TCGA-A3-3308-01A-02R-1325-07	Tumor	5.36573
TCGA-A3-3311-01A-02R-1325-07	Tumor	5.56978
TCGA-A3-3313-01A-02R-1325-07	Tumor	5.41273
TCGA-A3-3316-01A-01R-0864-07	Tumor	5.71595
TCGA-A3-3317-01A-02R-1325-07	Tumor	6.16407
TCGA-A3-3319-01A-02R-1325-07	Tumor	5.76474
TCGA-A3-3320-01A-02R-1325-07	Tumor	5.4547
TCGA-A3-3322-01A-02R-1325-07	Tumor	5.35596
TCGA-A3-3323-01A-02R-1325-07	Tumor	5.47249
TCGA-A3-3324-01A-02R-1325-07	Tumor	5.49528
TCGA-A3-3325-01A-01R-0864-07	Tumor	4.77702
TCGA-A3-3326-01A-01R-0864-07	Tumor	4.8871
TCGA-A3-3328-01A-01R-0864-07	Tumor	5.31253
TCGA-A3-3329-01A-01R-0864-07	Tumor	5.4813
TCGA-A3-3331-01A-02R-1325-07	Tumor	5.8379
TCGA-A3-3335-01A-01R-0864-07	Tumor	5.05
TCGA-A3-3343-01A-01R-0864-07	Tumor	5.50568
TCGA-A3-3346-01A-01R-1766-07	Tumor	4.36028
TCGA-A3-3347-01A-02R-1325-07	Tumor	6.40837
TCGA-A3-3349-01A-01R-1188-07	Tumor	5.48104
TCGA-A3-3351-01A-02R-1325-07	Tumor	6.11649
TCGA-A3-3352-01A-01R-0864-07	Tumor	4.86919
TCGA-A3-3357-01A-02R-1420-07	Tumor	6.06569
TCGA-A3-3358-01A-01R-1541-07	Tumor	5.12651
TCGA-A3-3359-01A-01R-0864-07	Tumor	5.82093
TCGA-A3-3362-01A-02R-1325-07	Tumor	5.29181
TCGA-A3-3363-01A-01R-0864-07	Tumor	5.75526
TCGA-A3-3365-01A-01R-0864-07	Tumor	6.25111
TCGA-A3-3367-01A-02R-1420-07	Tumor	5.17639
TCGA-A3-3370-01A-02R-1420-07	Tumor	5.82584
TCGA-A3-3372-01A-02R-1325-07	Tumor	5.41838
TCGA-A3-3373-01A-02R-1420-07	Tumor	6.07313
TCGA-A3-3374-01A-02R-1325-07	Tumor	5.82724
TCGA-A3-3376-01A-02R-1420-07	Tumor	6.32507
TCGA-A3-3378-01A-02R-1325-07	Tumor	6.18403
TCGA-A3-3380-01A-01R-0864-07	Tumor	5.63272
TCGA-A3-3382-01A-02R-1325-07	Tumor	6.38943
TCGA-A3-3383-01A-02R-1325-07	Tumor	4.37219
TCGA-A3-3385-01A-02R-1420-07	Tumor	4.95985
TCGA-A3-3387-01A-01R-1541-07	Tumor	6.09919
TCGA-A3-A6NI-01A-11R-A33J-07	Tumor	5.47597
TCGA-A3-A6NJ-01A-12R-A33J-07	Tumor	5.76113
TCGA-A3-A6NL-01A-11R-A33J-07	Tumor	5.61563
TCGA-A3-A6NN-01A-12R-A33J-07	Tumor	5.75236
TCGA-A3-A8CQ-01A-11R-A37O-07	Tumor	5.18603
TCGA-A3-A8OU-01A-11R-A37O-07	Tumor	5.11609
TCGA-A3-A8OV-01A-11R-A37O-07	Tumor	4.68694
TCGA-A3-A8OW-01A-11R-A37O-07	Tumor	5.16497
TCGA-A3-A8OX-01A-11R-A37O-07	Tumor	5.81956
TCGA-AK-3425-01A-02R-1277-07	Tumor	5.52275
TCGA-AK-3426-01A-02R-1325-07	Tumor	4.86722
TCGA-AK-3427-01A-01R-0864-07	Tumor	4.29176
TCGA-AK-3428-01A-02R-1277-07	Tumor	5.97964
TCGA-AK-3429-01A-02R-1325-07	Tumor	5.317
TCGA-AK-3431-01A-02R-1277-07	Tumor	6.37869
TCGA-AK-3433-01A-02R-1277-07	Tumor	5.17696
TCGA-AK-3434-01A-02R-1277-07	Tumor	5.41102
TCGA-AK-3436-01A-02R-1325-07	Tumor	5.18832
TCGA-AK-3440-01A-02R-1277-07	Tumor	5.17891
TCGA-AK-3443-01A-02R-1325-07	Tumor	5.57491
TCGA-AK-3445-01A-02R-1277-07	Tumor	5.65796
TCGA-AK-3447-01A-01R-1766-07	Tumor	4.32748
TCGA-AK-3450-01A-02R-1277-07	Tumor	5.7385
TCGA-AK-3451-01A-02R-1188-07	Tumor	5.56319
TCGA-AK-3453-01A-02R-1277-07	Tumor	4.00456
TCGA-AK-3454-01A-02R-1277-07	Tumor	4.38693
TCGA-AK-3455-01A-01R-0864-07	Tumor	5.09663
TCGA-AK-3456-01A-02R-1325-07	Tumor	5.50918
TCGA-AK-3458-01A-01R-1503-07	Tumor	5.32135
TCGA-AK-3460-01A-02R-1277-07	Tumor	5.50797
TCGA-AK-3461-01A-02R-1277-07	Tumor	6.07428
TCGA-AK-3465-01A-02R-1325-07	Tumor	5.01603
TCGA-AS-3777-01A-01R-0864-07	Tumor	3.79943
TCGA-AS-3778-01A-01R-A32Z-07	Tumor	5.68646
TCGA-B0-4688-01A-01R-1277-07	Tumor	7.06545
TCGA-B0-4690-01A-01R-1277-07	Tumor	6.54533
TCGA-B0-4691-01A-01R-1277-07	Tumor	4.62256
TCGA-B0-4693-01A-01R-1277-07	Tumor	5.62417
TCGA-B0-4694-01A-01R-1277-07	Tumor	5.55175
TCGA-B0-4696-01A-01R-1277-07	Tumor	6.27479
TCGA-B0-4697-01A-01R-1277-07	Tumor	4.11847
TCGA-B0-4698-01A-01R-1503-07	Tumor	5.38015
TCGA-B0-4699-01A-01R-1277-07	Tumor	6.04555
TCGA-B0-4700-01A-02R-1541-07	Tumor	5.25689
TCGA-B0-4701-01A-01R-1277-07	Tumor	5.48905
TCGA-B0-4703-01A-01R-1277-07	Tumor	6.39762
TCGA-B0-4706-01A-01R-1503-07	Tumor	4.30316
TCGA-B0-4707-01A-01R-1277-07	Tumor	4.11028
TCGA-B0-4710-01A-01R-1503-07	Tumor	4.3085
TCGA-B0-4712-01A-01R-1503-07	Tumor	6.06869
TCGA-B0-4713-01A-01R-1277-07	Tumor	4.9438
TCGA-B0-4714-01A-01R-1277-07	Tumor	4.43315
TCGA-B0-4718-01A-01R-1277-07	Tumor	4.88815
TCGA-B0-4810-01A-01R-1503-07	Tumor	5.46315
TCGA-B0-4811-01A-01R-1503-07	Tumor	3.22481
TCGA-B0-4813-01A-01R-1277-07	Tumor	4.89834
TCGA-B0-4814-01A-01R-1277-07	Tumor	4.46353
TCGA-B0-4815-01A-01R-1503-07	Tumor	4.88506
TCGA-B0-4816-01A-01R-1503-07	Tumor	5.55726
TCGA-B0-4817-01A-01R-1277-07	Tumor	4.14454
TCGA-B0-4818-01A-01R-1503-07	Tumor	5.03228
TCGA-B0-4819-01A-01R-1277-07	Tumor	4.89916
TCGA-B0-4821-01A-01R-1503-07	Tumor	4.23134
TCGA-B0-4822-01A-01R-1277-07	Tumor	4.52815
TCGA-B0-4823-01A-02R-1420-07	Tumor	6.07648
TCGA-B0-4824-01A-01R-1277-07	Tumor	5.56144
TCGA-B0-4827-01A-02R-1420-07	Tumor	6.09811
TCGA-B0-4828-01A-01R-1277-07	Tumor	4.39064
TCGA-B0-4833-01A-01R-1305-07	Tumor	4.86459
TCGA-B0-4834-01A-01R-1305-07	Tumor	4.71328
TCGA-B0-4836-01A-01R-1305-07	Tumor	5.74578
TCGA-B0-4837-01A-01R-1305-07	Tumor	4.98705
TCGA-B0-4838-01A-01R-1305-07	Tumor	5.39037
TCGA-B0-4839-01A-01R-1305-07	Tumor	4.67915
TCGA-B0-4841-01A-01R-1277-07	Tumor	3.65119
TCGA-B0-4842-01A-02R-1420-07	Tumor	4.94729
TCGA-B0-4843-01A-01R-1277-07	Tumor	4.51954
TCGA-B0-4844-01A-01R-1277-07	Tumor	5.63939
TCGA-B0-4845-01A-01R-1277-07	Tumor	3.9755
TCGA-B0-4846-01A-01R-1277-07	Tumor	6.07747
TCGA-B0-4847-01A-01R-1277-07	Tumor	4.13652
TCGA-B0-4848-01A-01R-1277-07	Tumor	6.02156
TCGA-B0-4849-01A-01R-1277-07	Tumor	5.34263
TCGA-B0-4852-01A-01R-1503-07	Tumor	4.72467
TCGA-B0-4945-01A-01R-1420-07	Tumor	5.87532
TCGA-B0-5075-01A-01R-1334-07	Tumor	5.82946
TCGA-B0-5077-01A-01R-1334-07	Tumor	4.84122
TCGA-B0-5080-01A-01R-1503-07	Tumor	5.7166
TCGA-B0-5081-01A-01R-1334-07	Tumor	5.28149
TCGA-B0-5083-01A-02R-1420-07	Tumor	5.12225
TCGA-B0-5084-01A-01R-1334-07	Tumor	5.48503
TCGA-B0-5085-01A-01R-1334-07	Tumor	4.33549
TCGA-B0-5088-01A-01R-1334-07	Tumor	4.56689
TCGA-B0-5092-01A-01R-1420-07	Tumor	4.81734
TCGA-B0-5094-01A-01R-1420-07	Tumor	4.56203
TCGA-B0-5095-01A-01R-1420-07	Tumor	6.02536
TCGA-B0-5096-01A-01R-1420-07	Tumor	5.92713
TCGA-B0-5097-01A-01R-1420-07	Tumor	6.7593
TCGA-B0-5098-01A-01R-1420-07	Tumor	4.26364
TCGA-B0-5099-01A-01R-1420-07	Tumor	5.17854
TCGA-B0-5100-01A-01R-1420-07	Tumor	7.04955
TCGA-B0-5102-01A-01R-1420-07	Tumor	5.17876
TCGA-B0-5104-01A-01R-1420-07	Tumor	5.57175
TCGA-B0-5106-01A-01R-1420-07	Tumor	5.79361
TCGA-B0-5107-01A-01R-1420-07	Tumor	4.72849
TCGA-B0-5108-01A-01R-1420-07	Tumor	6.00792
TCGA-B0-5109-01A-02R-1420-07	Tumor	6.17504
TCGA-B0-5110-01A-01R-1420-07	Tumor	6.23747
TCGA-B0-5113-01A-01R-1420-07	Tumor	5.68918
TCGA-B0-5115-01A-01R-1420-07	Tumor	5.48868
TCGA-B0-5116-01A-02R-1420-07	Tumor	4.52539
TCGA-B0-5117-01A-01R-1420-07	Tumor	4.62838
TCGA-B0-5119-01A-02R-1420-07	Tumor	5.17117
TCGA-B0-5120-01A-01R-1420-07	Tumor	5.99251
TCGA-B0-5121-01A-02R-1420-07	Tumor	3.77535
TCGA-B0-5399-01A-01R-1503-07	Tumor	4.96473
TCGA-B0-5400-01A-01R-1503-07	Tumor	5.64528
TCGA-B0-5402-01A-01R-1503-07	Tumor	4.19019
TCGA-B0-5690-01A-11R-1541-07	Tumor	5.19567
TCGA-B0-5691-01A-11R-1541-07	Tumor	6.07863
TCGA-B0-5692-01A-11R-1541-07	Tumor	5.3317
TCGA-B0-5693-01A-11R-1541-07	Tumor	5.20539
TCGA-B0-5694-01A-11R-1541-07	Tumor	4.66528
TCGA-B0-5695-01A-11R-1541-07	Tumor	5.30408
TCGA-B0-5696-01A-11R-1541-07	Tumor	5.12779
TCGA-B0-5697-01A-11R-1541-07	Tumor	5.76277
TCGA-B0-5698-01A-11R-1672-07	Tumor	5.65242
TCGA-B0-5699-01A-11R-1541-07	Tumor	5.49584
TCGA-B0-5700-01A-11R-1541-07	Tumor	4.69949
TCGA-B0-5701-01A-11R-1541-07	Tumor	5.04566
TCGA-B0-5702-01A-11R-1541-07	Tumor	4.42418
TCGA-B0-5703-01A-11R-1541-07	Tumor	4.70171
TCGA-B0-5705-01A-11R-1541-07	Tumor	5.42376
TCGA-B0-5706-01A-11R-1541-07	Tumor	4.74326
TCGA-B0-5707-01A-11R-1541-07	Tumor	5.10142
TCGA-B0-5709-01A-11R-1541-07	Tumor	6.31372
TCGA-B0-5710-01A-11R-1672-07	Tumor	5.45313
TCGA-B0-5711-01A-11R-1672-07	Tumor	5.50293
TCGA-B0-5712-01A-11R-1672-07	Tumor	5.29782
TCGA-B0-5713-01A-11R-1672-07	Tumor	5.51216
TCGA-B0-5812-01A-11R-1672-07	Tumor	6.20301
TCGA-B2-3923-01A-02R-1325-07	Tumor	6.1438
TCGA-B2-3924-01A-02R-1325-07	Tumor	5.42744
TCGA-B2-4098-01A-02R-1325-07	Tumor	5.00534
TCGA-B2-4099-01A-02R-1188-07	Tumor	4.66957
TCGA-B2-4101-01A-02R-1277-07	Tumor	5.44415
TCGA-B2-4102-01A-02R-1325-07	Tumor	5.83286
TCGA-B2-5633-01A-01R-1541-07	Tumor	5.7124
TCGA-B2-5635-01A-01R-1541-07	Tumor	6.01009
TCGA-B2-5636-01A-02R-1541-07	Tumor	5.77961
TCGA-B2-5639-01A-01R-1541-07	Tumor	5.75025
TCGA-B2-5641-01A-01R-1541-07	Tumor	6.13436
TCGA-B2-A4SR-01A-11R-A266-07	Tumor	5.775
TCGA-B4-5377-01A-01R-1503-07	Tumor	6.24176
TCGA-B4-5378-01A-01R-1503-07	Tumor	5.87286
TCGA-B4-5832-01A-11R-1672-07	Tumor	7.3579
TCGA-B4-5834-01A-11R-1672-07	Tumor	5.59417
TCGA-B4-5835-01A-11R-1672-07	Tumor	5.42036
TCGA-B4-5836-01A-11R-1672-07	Tumor	5.96291
TCGA-B4-5838-01A-11R-1672-07	Tumor	6.11715
TCGA-B4-5843-01A-11R-1672-07	Tumor	5.63247
TCGA-B4-5844-01A-11R-1672-07	Tumor	5.99632
TCGA-B8-4143-01A-01R-1188-07	Tumor	5.08211
TCGA-B8-4146-01B-11R-1672-07	Tumor	6.60614
TCGA-B8-4148-01A-02R-1325-07	Tumor	5.80262
TCGA-B8-4151-01A-01R-1188-07	Tumor	5.16871
TCGA-B8-4153-01B-11R-1672-07	Tumor	4.58048
TCGA-B8-4154-01A-01R-1188-07	Tumor	4.93145
TCGA-B8-4619-01A-02R-1325-07	Tumor	5.10653
TCGA-B8-4620-01A-02R-1325-07	Tumor	4.88627
TCGA-B8-4621-01A-01R-1503-07	Tumor	4.90419
TCGA-B8-4622-01A-02R-1277-07	Tumor	4.95328
TCGA-B8-5158-01A-01R-1420-07	Tumor	5.63036
TCGA-B8-5159-01A-01R-1420-07	Tumor	5.60382
TCGA-B8-5162-01A-01R-1420-07	Tumor	5.94418
TCGA-B8-5163-01A-01R-1420-07	Tumor	6.24942
TCGA-B8-5164-01A-01R-1420-07	Tumor	6.83543
TCGA-B8-5165-01A-01R-1420-07	Tumor	6.05558
TCGA-B8-5545-01A-01R-1672-07	Tumor	6.5166
TCGA-B8-5546-01A-01R-1541-07	Tumor	5.89284
TCGA-B8-5549-01A-01R-1541-07	Tumor	5.24485
TCGA-B8-5550-01A-01R-1541-07	Tumor	6.0171
TCGA-B8-5551-01A-01R-1541-07	Tumor	5.65141
TCGA-B8-5552-01B-11R-1672-07	Tumor	6.06691
TCGA-B8-5553-01A-01R-1541-07	Tumor	6.12288
TCGA-B8-A54D-01A-21R-A266-07	Tumor	5.31788
TCGA-B8-A54E-01A-11R-A266-07	Tumor	4.6209
TCGA-B8-A54F-01A-11R-A266-07	Tumor	5.3094
TCGA-B8-A54G-01A-11R-A266-07	Tumor	5.62671
TCGA-B8-A54H-01A-11R-A33J-07	Tumor	5.49089
TCGA-B8-A54I-01A-21R-A33J-07	Tumor	3.93948
TCGA-B8-A54J-01A-11R-A33J-07	Tumor	5.33429
TCGA-B8-A54K-01A-11R-A33J-07	Tumor	5.80988
TCGA-B8-A7U6-01A-12R-A37O-07	Tumor	5.61806
TCGA-B8-A8YJ-01A-13R-A39I-07	Tumor	6.07011
TCGA-BP-4158-01A-02R-1289-07	Tumor	5.0497
TCGA-BP-4159-01A-02R-1289-07	Tumor	4.81756
TCGA-BP-4160-01A-02R-1289-07	Tumor	5.82138
TCGA-BP-4161-01A-02R-1325-07	Tumor	5.59464
TCGA-BP-4162-01A-02R-1325-07	Tumor	5.63289
TCGA-BP-4163-01A-02R-1325-07	Tumor	5.96334
TCGA-BP-4164-01A-02R-1325-07	Tumor	6.00845
TCGA-BP-4165-01A-02R-1289-07	Tumor	4.10058
TCGA-BP-4166-01A-02R-1289-07	Tumor	5.28135
TCGA-BP-4167-01A-02R-1325-07	Tumor	5.54476
TCGA-BP-4169-01A-02R-1289-07	Tumor	5.83928
TCGA-BP-4170-01A-02R-1289-07	Tumor	5.52109
TCGA-BP-4173-01A-02R-1289-07	Tumor	6.23544
TCGA-BP-4174-01A-02R-1289-07	Tumor	5.67583
TCGA-BP-4176-01A-02R-1289-07	Tumor	6.18347
TCGA-BP-4177-01A-02R-1420-07	Tumor	6.17745
TCGA-BP-4325-01A-02R-1289-07	Tumor	5.22632
TCGA-BP-4326-01A-01R-1289-07	Tumor	5.03566
TCGA-BP-4327-01A-01R-1289-07	Tumor	5.05672
TCGA-BP-4329-01A-02R-1289-07	Tumor	5.41609
TCGA-BP-4330-01A-01R-1289-07	Tumor	5.69721
TCGA-BP-4331-01A-01R-1289-07	Tumor	5.85586
TCGA-BP-4332-01A-01R-1289-07	Tumor	5.47138
TCGA-BP-4334-01A-01R-1289-07	Tumor	4.9362
TCGA-BP-4335-01A-01R-1289-07	Tumor	4.46578
TCGA-BP-4337-01A-01R-1289-07	Tumor	4.47509
TCGA-BP-4338-01A-01R-1289-07	Tumor	5.30029
TCGA-BP-4340-01A-01R-1289-07	Tumor	4.96865
TCGA-BP-4341-01A-01R-1289-07	Tumor	4.72755
TCGA-BP-4342-01A-01R-1289-07	Tumor	5.69141
TCGA-BP-4343-01A-02R-1289-07	Tumor	6.18526
TCGA-BP-4344-01A-01R-1289-07	Tumor	5.67656
TCGA-BP-4345-01A-01R-1289-07	Tumor	5.59677
TCGA-BP-4346-01A-01R-1289-07	Tumor	5.59939
TCGA-BP-4347-01A-01R-1289-07	Tumor	4.91965
TCGA-BP-4349-01A-01R-1289-07	Tumor	4.83589
TCGA-BP-4351-01A-01R-1289-07	Tumor	4.31126
TCGA-BP-4352-01A-01R-1289-07	Tumor	3.79323
TCGA-BP-4353-01A-02R-1289-07	Tumor	5.51895
TCGA-BP-4354-01A-02R-1289-07	Tumor	6.45998
TCGA-BP-4355-01A-01R-1289-07	Tumor	4.70698
TCGA-BP-4756-01A-01R-1289-07	Tumor	5.19875
TCGA-BP-4758-01A-01R-1289-07	Tumor	3.93839
TCGA-BP-4759-01A-01R-1289-07	Tumor	3.5027
TCGA-BP-4760-01A-02R-1420-07	Tumor	6.47524
TCGA-BP-4761-01A-01R-1289-07	Tumor	4.35754
TCGA-BP-4762-01A-02R-1289-07	Tumor	6.34885
TCGA-BP-4763-01A-01R-1289-07	Tumor	4.80585
TCGA-BP-4765-01A-01R-1289-07	Tumor	5.61558
TCGA-BP-4766-01A-01R-1289-07	Tumor	5.40277
TCGA-BP-4768-01A-01R-1289-07	Tumor	4.84428
TCGA-BP-4769-01A-01R-1289-07	Tumor	6.19016
TCGA-BP-4770-01A-01R-1503-07	Tumor	6.11011
TCGA-BP-4771-01A-01R-1289-07	Tumor	5.03011
TCGA-BP-4774-01A-01R-1289-07	Tumor	4.83354
TCGA-BP-4775-01A-01R-1289-07	Tumor	5.95079
TCGA-BP-4776-01A-01R-1289-07	Tumor	4.78921
TCGA-BP-4777-01A-01R-1289-07	Tumor	5.28542
TCGA-BP-4781-01A-01R-1305-07	Tumor	6.62674
TCGA-BP-4782-01A-02R-1420-07	Tumor	5.25318
TCGA-BP-4784-01A-01R-1305-07	Tumor	5.81515
TCGA-BP-4787-01A-01R-1305-07	Tumor	5.81539
TCGA-BP-4789-01A-01R-1305-07	Tumor	5.97056
TCGA-BP-4790-01A-01R-1305-07	Tumor	6.39591
TCGA-BP-4795-01A-02R-1420-07	Tumor	5.98841
TCGA-BP-4797-01A-01R-1305-07	Tumor	5.85944
TCGA-BP-4798-01A-01R-1305-07	Tumor	5.63977
TCGA-BP-4799-01A-01R-1305-07	Tumor	5.49579
TCGA-BP-4801-01A-02R-1420-07	Tumor	6.08785
TCGA-BP-4803-01A-01R-1305-07	Tumor	5.58362
TCGA-BP-4804-01A-02R-1305-07	Tumor	5.86804
TCGA-BP-4807-01A-01R-1305-07	Tumor	6.639
TCGA-BP-4959-01A-01R-1334-07	Tumor	6.35271
TCGA-BP-4960-01A-01R-1334-07	Tumor	4.53532
TCGA-BP-4961-01A-01R-1334-07	Tumor	6.10408
TCGA-BP-4962-01A-01R-1334-07	Tumor	5.83342
TCGA-BP-4963-01A-01R-1334-07	Tumor	5.40328
TCGA-BP-4964-01A-01R-1334-07	Tumor	4.78897
TCGA-BP-4965-01A-01R-1334-07	Tumor	5.67012
TCGA-BP-4967-01A-01R-1334-07	Tumor	5.84118
TCGA-BP-4968-01A-01R-1334-07	Tumor	5.26516
TCGA-BP-4969-01A-01R-1334-07	Tumor	4.89124
TCGA-BP-4970-01A-01R-1334-07	Tumor	6.43566
TCGA-BP-4971-01A-01R-1334-07	Tumor	5.15474
TCGA-BP-4972-01A-01R-1334-07	Tumor	6.66437
TCGA-BP-4973-01A-01R-1334-07	Tumor	5.2405
TCGA-BP-4974-01A-01R-1334-07	Tumor	5.45435
TCGA-BP-4975-01A-01R-1334-07	Tumor	5.60019
TCGA-BP-4976-01A-01R-1334-07	Tumor	6.42479
TCGA-BP-4977-01A-01R-1334-07	Tumor	5.27816
TCGA-BP-4981-01A-01R-1334-07	Tumor	3.7735
TCGA-BP-4982-01A-01R-1334-07	Tumor	6.3367
TCGA-BP-4983-01A-01R-1334-07	Tumor	6.94542
TCGA-BP-4985-01A-01R-1334-07	Tumor	6.76741
TCGA-BP-4986-01A-01R-1334-07	Tumor	6.78314
TCGA-BP-4987-01A-01R-1334-07	Tumor	5.71325
TCGA-BP-4988-01A-01R-1334-07	Tumor	4.72316
TCGA-BP-4989-01A-01R-1334-07	Tumor	4.94014
TCGA-BP-4991-01A-01R-1334-07	Tumor	5.89772
TCGA-BP-4992-01A-01R-1334-07	Tumor	3.69683
TCGA-BP-4993-01A-02R-1420-07	Tumor	5.23429
TCGA-BP-4994-01A-01R-1334-07	Tumor	5.30146
TCGA-BP-4995-01A-01R-1334-07	Tumor	5.33909
TCGA-BP-4998-01A-01R-1334-07	Tumor	6.28579
TCGA-BP-4999-01A-01R-1334-07	Tumor	5.79293
TCGA-BP-5000-01A-01R-1334-07	Tumor	4.31724
TCGA-BP-5001-01A-01R-1334-07	Tumor	3.7335
TCGA-BP-5004-01A-01R-1334-07	Tumor	5.6914
TCGA-BP-5006-01A-01R-1334-07	Tumor	5.47441
TCGA-BP-5007-01A-01R-1334-07	Tumor	5.39461
TCGA-BP-5008-01A-01R-1334-07	Tumor	6.10659
TCGA-BP-5009-01A-01R-1334-07	Tumor	4.98471
TCGA-BP-5010-01A-02R-1420-07	Tumor	4.1859
TCGA-BP-5168-01A-01R-1420-07	Tumor	4.81361
TCGA-BP-5169-01A-01R-1426-07	Tumor	2.93034
TCGA-BP-5170-01A-01R-1426-07	Tumor	5.30149
TCGA-BP-5173-01A-01R-1426-07	Tumor	4.76528
TCGA-BP-5174-01A-01R-1426-07	Tumor	4.45585
TCGA-BP-5175-01A-01R-1426-07	Tumor	3.4366
TCGA-BP-5176-01A-01R-1426-07	Tumor	4.86946
TCGA-BP-5177-01A-01R-1426-07	Tumor	4.64705
TCGA-BP-5178-01A-01R-1426-07	Tumor	4.2789
TCGA-BP-5180-01A-01R-1426-07	Tumor	4.31179
TCGA-BP-5181-01A-01R-1426-07	Tumor	5.13559
TCGA-BP-5182-01A-01R-1426-07	Tumor	5.94513
TCGA-BP-5183-01A-01R-1426-07	Tumor	4.67718
TCGA-BP-5184-01A-01R-1426-07	Tumor	5.42438
TCGA-BP-5185-01A-01R-1426-07	Tumor	2.99449
TCGA-BP-5186-01A-01R-1426-07	Tumor	5.58458
TCGA-BP-5187-01A-01R-1426-07	Tumor	5.64611
TCGA-BP-5189-01A-02R-1426-07	Tumor	5.66409
TCGA-BP-5190-01A-01R-1426-07	Tumor	4.57476
TCGA-BP-5191-01A-01R-1426-07	Tumor	3.36045
TCGA-BP-5192-01A-01R-1426-07	Tumor	4.88401
TCGA-BP-5194-01A-02R-1426-07	Tumor	5.267
TCGA-BP-5195-01A-02R-1426-07	Tumor	5.74218
TCGA-BP-5196-01A-01R-1426-07	Tumor	5.08955
TCGA-BP-5198-01A-01R-1426-07	Tumor	5.44941
TCGA-BP-5199-01A-01R-1426-07	Tumor	5.42089
TCGA-BP-5200-01A-01R-1426-07	Tumor	5.59344
TCGA-BP-5201-01A-01R-1426-07	Tumor	4.73037
TCGA-BP-5202-01A-02R-1426-07	Tumor	5.69815
TCGA-CJ-4634-01A-02R-1325-07	Tumor	5.49086
TCGA-CJ-4635-01A-02R-1305-07	Tumor	5.90251
TCGA-CJ-4636-01A-02R-1325-07	Tumor	5.75374
TCGA-CJ-4637-01A-02R-1325-07	Tumor	5.76882
TCGA-CJ-4638-01A-02R-1325-07	Tumor	3.8993
TCGA-CJ-4639-01A-02R-1325-07	Tumor	5.67894
TCGA-CJ-4640-01A-02R-1325-07	Tumor	6.0575
TCGA-CJ-4641-01A-02R-1325-07	Tumor	5.86872
TCGA-CJ-4642-01B-01R-1305-07	Tumor	3.93755
TCGA-CJ-4643-01A-02R-1325-07	Tumor	6.12324
TCGA-CJ-4644-01A-02R-1325-07	Tumor	5.70089
TCGA-CJ-4868-01A-01R-1305-07	Tumor	5.75852
TCGA-CJ-4869-01A-02R-1426-07	Tumor	5.43281
TCGA-CJ-4870-01A-01R-1305-07	Tumor	5.13143
TCGA-CJ-4871-01A-01R-1305-07	Tumor	5.75105
TCGA-CJ-4872-01A-01R-1305-07	Tumor	5.02112
TCGA-CJ-4873-01A-01R-1305-07	Tumor	5.00328
TCGA-CJ-4874-01A-01R-1305-07	Tumor	5.83354
TCGA-CJ-4875-01A-01R-1305-07	Tumor	4.14991
TCGA-CJ-4876-01A-01R-1305-07	Tumor	4.27914
TCGA-CJ-4878-01A-01R-1305-07	Tumor	5.24625
TCGA-CJ-4881-01A-01R-1305-07	Tumor	5.20057
TCGA-CJ-4882-01A-02R-1426-07	Tumor	5.29202
TCGA-CJ-4884-01A-01R-1305-07	Tumor	5.27739
TCGA-CJ-4885-01A-01R-1305-07	Tumor	6.14075
TCGA-CJ-4886-01A-01R-1305-07	Tumor	6.07529
TCGA-CJ-4887-01A-01R-1305-07	Tumor	4.68603
TCGA-CJ-4888-01A-01R-1305-07	Tumor	4.94278
TCGA-CJ-4889-01A-01R-1305-07	Tumor	5.83107
TCGA-CJ-4890-01A-01R-1305-07	Tumor	5.72621
TCGA-CJ-4891-01A-01R-1305-07	Tumor	4.57809
TCGA-CJ-4892-01A-01R-1305-07	Tumor	5.85037
TCGA-CJ-4893-01A-01R-1305-07	Tumor	5.24042
TCGA-CJ-4894-01A-01R-1305-07	Tumor	5.26577
TCGA-CJ-4895-01A-01R-1305-07	Tumor	6.30439
TCGA-CJ-4897-01A-03R-1426-07	Tumor	5.7314
TCGA-CJ-4899-01A-01R-1334-07	Tumor	6.11905
TCGA-CJ-4900-01A-01R-1334-07	Tumor	3.95484
TCGA-CJ-4901-01A-01R-1426-07	Tumor	4.48216
TCGA-CJ-4902-01A-01R-1426-07	Tumor	5.2746
TCGA-CJ-4903-01A-01R-1426-07	Tumor	5.08734
TCGA-CJ-4904-01A-02R-1426-07	Tumor	5.77628
TCGA-CJ-4905-01A-02R-1426-07	Tumor	5.47838
TCGA-CJ-4907-01A-01R-1426-07	Tumor	6.08665
TCGA-CJ-4908-01A-01R-1426-07	Tumor	5.68348
TCGA-CJ-4912-01A-01R-1426-07	Tumor	3.2568
TCGA-CJ-4916-01A-01R-1426-07	Tumor	5.09436
TCGA-CJ-4918-01A-01R-1426-07	Tumor	5.82421
TCGA-CJ-4920-01A-01R-1426-07	Tumor	4.9935
TCGA-CJ-4923-01A-01R-1426-07	Tumor	4.9879
TCGA-CJ-5671-01A-11R-1541-07	Tumor	5.40775
TCGA-CJ-5672-01A-11R-1541-07	Tumor	4.99487
TCGA-CJ-5675-01A-11R-1541-07	Tumor	5.6988
TCGA-CJ-5676-01A-11R-1541-07	Tumor	5.04007
TCGA-CJ-5677-01A-11R-1541-07	Tumor	5.36469
TCGA-CJ-5678-01A-11R-1541-07	Tumor	5.01585
TCGA-CJ-5679-01A-11R-1541-07	Tumor	5.35504
TCGA-CJ-5680-01A-11R-1541-07	Tumor	5.57736
TCGA-CJ-5681-01A-11R-1541-07	Tumor	6.45416
TCGA-CJ-5682-01A-11R-1541-07	Tumor	5.41327
TCGA-CJ-5683-01A-11R-1541-07	Tumor	5.38606
TCGA-CJ-5684-01A-11R-1541-07	Tumor	5.24136
TCGA-CJ-5686-01A-11R-1672-07	Tumor	5.99186
TCGA-CJ-5689-01A-11R-1541-07	Tumor	5.18787
TCGA-CJ-6027-01A-11R-1672-07	Tumor	5.34325
TCGA-CJ-6028-01A-11R-1672-07	Tumor	5.51443
TCGA-CJ-6030-01A-11R-1672-07	Tumor	5.57692
TCGA-CJ-6031-01A-11R-1672-07	Tumor	5.06932
TCGA-CJ-6032-01A-11R-1672-07	Tumor	5.67791
TCGA-CJ-6033-01A-11R-1672-07	Tumor	5.19831
TCGA-CW-5580-01A-01R-1672-07	Tumor	5.9701
TCGA-CW-5581-01A-02R-1541-07	Tumor	5.79629
TCGA-CW-5583-01A-02R-1541-07	Tumor	5.94025
TCGA-CW-5584-01A-01R-1541-07	Tumor	5.49642
TCGA-CW-5585-01A-01R-1541-07	Tumor	5.44997
TCGA-CW-5587-01A-01R-1541-07	Tumor	5.72913
TCGA-CW-5588-01A-01R-1541-07	Tumor	6.24387
TCGA-CW-5589-01A-01R-1541-07	Tumor	5.65717
TCGA-CW-5590-01A-01R-1541-07	Tumor	5.5021
TCGA-CW-5591-01A-01R-1541-07	Tumor	6.34647
TCGA-CW-6087-01A-11R-1672-07	Tumor	7.30398
TCGA-CW-6088-01A-11R-1672-07	Tumor	6.29825
TCGA-CW-6090-01A-11R-1672-07	Tumor	6.16761
TCGA-CW-6093-01A-11R-1672-07	Tumor	6.33487
TCGA-CW-6097-01A-11R-1672-07	Tumor	5.36583
TCGA-CZ-4853-01A-01R-1426-07	Tumor	5.46023
TCGA-CZ-4854-01A-01R-1305-07	Tumor	5.3674
TCGA-CZ-4856-01A-02R-1426-07	Tumor	5.29838
TCGA-CZ-4857-01A-01R-1305-07	Tumor	5.9596
TCGA-CZ-4858-01A-01R-1305-07	Tumor	4.88926
TCGA-CZ-4859-01A-02R-1426-07	Tumor	5.54712
TCGA-CZ-4860-01A-01R-1305-07	Tumor	6.17343
TCGA-CZ-4861-01A-01R-1305-07	Tumor	5.90891
TCGA-CZ-4862-01A-01R-1305-07	Tumor	6.91438
TCGA-CZ-4863-01A-01R-1503-07	Tumor	5.52454
TCGA-CZ-4864-01A-01R-1503-07	Tumor	5.84197
TCGA-CZ-4865-01A-02R-1503-07	Tumor	5.78109
TCGA-CZ-4866-01A-01R-1503-07	Tumor	6.20461
TCGA-CZ-5451-01A-01R-1503-07	Tumor	5.19896
TCGA-CZ-5452-01A-01R-1503-07	Tumor	4.75653
TCGA-CZ-5453-01A-01R-1503-07	Tumor	4.78336
TCGA-CZ-5454-01A-01R-1503-07	Tumor	5.13201
TCGA-CZ-5455-01A-01R-1503-07	Tumor	5.69587
TCGA-CZ-5456-01A-01R-1503-07	Tumor	6.08349
TCGA-CZ-5457-01A-01R-1503-07	Tumor	5.65295
TCGA-CZ-5458-01A-01R-1503-07	Tumor	5.34887
TCGA-CZ-5459-01A-01R-1503-07	Tumor	4.53496
TCGA-CZ-5460-01A-01R-1503-07	Tumor	4.54101
TCGA-CZ-5461-01A-01R-1503-07	Tumor	5.54037
TCGA-CZ-5462-01A-01R-1503-07	Tumor	5.3965
TCGA-CZ-5463-01A-01R-1503-07	Tumor	5.72019
TCGA-CZ-5464-01A-01R-1503-07	Tumor	4.9693
TCGA-CZ-5465-01A-01R-1503-07	Tumor	5.18737
TCGA-CZ-5466-01A-01R-1503-07	Tumor	4.88256
TCGA-CZ-5467-01A-01R-1503-07	Tumor	6.0838
TCGA-CZ-5468-01A-01R-1503-07	Tumor	6.10283
TCGA-CZ-5469-01A-01R-1503-07	Tumor	4.99518
TCGA-CZ-5470-01A-01R-1503-07	Tumor	5.13021
TCGA-CZ-5982-01A-11R-1672-07	Tumor	6.17681
TCGA-CZ-5984-01A-11R-1672-07	Tumor	5.19645
TCGA-CZ-5985-01A-11R-1672-07	Tumor	5.83578
TCGA-CZ-5986-01A-11R-1672-07	Tumor	6.19296
TCGA-CZ-5987-01A-11R-1672-07	Tumor	4.65615
TCGA-CZ-5988-01A-11R-1672-07	Tumor	6.28198
TCGA-CZ-5989-01A-11R-1672-07	Tumor	7.15078
TCGA-DV-5565-01A-01R-1541-07	Tumor	5.02838
TCGA-DV-5566-01A-01R-1541-07	Tumor	4.99717
TCGA-DV-5567-01A-01R-1541-07	Tumor	5.59269
TCGA-DV-5568-01A-01R-1541-07	Tumor	5.75766
TCGA-DV-5569-01A-01R-1541-07	Tumor	5.64248
TCGA-DV-5573-01A-01R-1541-07	Tumor	5.48879
TCGA-DV-5574-01A-01R-1541-07	Tumor	5.54878
TCGA-DV-5575-01A-01R-1541-07	Tumor	5.97468
TCGA-DV-5576-01A-01R-1541-07	Tumor	5.47813
TCGA-DV-A4VX-01A-11R-A266-07	Tumor	4.57688
TCGA-DV-A4VZ-01A-11R-A266-07	Tumor	6.98367
TCGA-DV-A4W0-01A-11R-A266-07	Tumor	5.09893
TCGA-EU-5904-01A-11R-1672-07	Tumor	5.30598
TCGA-EU-5905-01A-11R-1672-07	Tumor	5.61895
TCGA-EU-5906-01A-11R-1672-07	Tumor	5.91109
TCGA-EU-5907-01A-11R-1672-07	Tumor	6.64006
TCGA-G6-A5PC-01A-11R-A33J-07	Tumor	4.33495
TCGA-G6-A8L6-01A-11R-A37O-07	Tumor	4.45354
TCGA-G6-A8L7-01A-11R-A37O-07	Tumor	3.06853
TCGA-G6-A8L8-01A-21R-A37O-07	Tumor	4.76069
TCGA-GK-A6C7-01A-11R-A33J-07	Tumor	5.81836
TCGA-MM-A563-01A-11R-A266-07	Tumor	5.27514
TCGA-MM-A564-01A-11R-A266-07	Tumor	4.24311
TCGA-MM-A84U-01A-11R-A37O-07	Tumor	4.80417
TCGA-MW-A4EC-01A-11R-A266-07	Tumor	5.10771
TCGA-T7-A92I-01A-11R-A37O-07	Tumor	6.00096
TCGA-A3-3358-11A-01R-1541-07	Normal	4.42314
TCGA-A3-3387-11A-01R-1541-07	Normal	4.47649
TCGA-B0-4700-11A-01R-1541-07	Normal	4.14574
TCGA-B0-4712-11A-02R-1503-07	Normal	5.81185
TCGA-B0-5402-11A-01R-1503-07	Normal	5.21559
TCGA-B0-5690-11A-01R-1541-07	Normal	5.00175
TCGA-B0-5691-11A-01R-1541-07	Normal	5.65382
TCGA-B0-5694-11A-01R-1541-07	Normal	5.23947
TCGA-B0-5696-11A-01R-1541-07	Normal	4.65862
TCGA-B0-5697-11A-01R-1541-07	Normal	4.67029
TCGA-B0-5699-11A-01R-1541-07	Normal	4.87076
TCGA-B0-5701-11A-01R-1541-07	Normal	5.38037
TCGA-B0-5703-11A-01R-1541-07	Normal	5.88668
TCGA-B0-5705-11A-01R-1541-07	Normal	4.85583
TCGA-B0-5706-11A-01R-1541-07	Normal	5.55458
TCGA-B0-5709-11A-01R-1541-07	Normal	5.06769
TCGA-B0-5711-11A-01R-1672-07	Normal	5.15702
TCGA-B0-5712-11A-01R-1672-07	Normal	6.31133
TCGA-B2-5636-11A-01R-1541-07	Normal	4.95153
TCGA-B2-5641-11A-01R-1541-07	Normal	6.05539
TCGA-B8-4619-11A-01R-1758-07	Normal	4.61277
TCGA-B8-4620-11A-01R-1758-07	Normal	5.9346
TCGA-B8-4622-11A-01R-1758-07	Normal	5.62591
TCGA-B8-5549-11A-01R-1541-07	Normal	6.83438
TCGA-B8-5552-11A-01R-1672-07	Normal	8.25582
TCGA-CJ-5672-11A-01R-1541-07	Normal	5.30176
TCGA-CJ-5676-11A-01R-1541-07	Normal	5.89405
TCGA-CJ-5677-11A-01R-1541-07	Normal	5.36728
TCGA-CJ-5678-11A-01R-1541-07	Normal	4.34669
TCGA-CJ-5679-11A-01R-1541-07	Normal	5.58728
TCGA-CJ-5680-11A-01R-1541-07	Normal	6.34854
TCGA-CJ-5681-11A-01R-1541-07	Normal	4.65152
TCGA-CJ-5689-11A-01R-1541-07	Normal	5.81419
TCGA-CJ-6030-11A-01R-1672-07	Normal	4.87823
TCGA-CJ-6033-11A-01R-1858-07	Normal	4.08827
TCGA-CW-5580-11A-02R-1672-07	Normal	5.23277
TCGA-CW-5581-11A-01R-1541-07	Normal	4.64178
TCGA-CW-5584-11A-01R-1541-07	Normal	6.15858
TCGA-CW-5585-11A-01R-1541-07	Normal	5.32406
TCGA-CW-5587-11A-01R-1541-07	Normal	4.91154
TCGA-CW-5589-11A-01R-1541-07	Normal	5.44499
TCGA-CW-5591-11A-01R-1541-07	Normal	5.7543
TCGA-CW-6087-11A-01R-1672-07	Normal	4.49827
TCGA-CW-6088-11A-01R-1672-07	Normal	6.28482
TCGA-CW-6090-11A-01R-1672-07	Normal	5.22188
TCGA-CZ-4863-11A-01R-1503-07	Normal	6.16795
TCGA-CZ-4864-11A-01R-1503-07	Normal	5.31127
TCGA-CZ-4865-11A-01R-1503-07	Normal	6.84706
TCGA-CZ-5451-11A-01R-1503-07	Normal	5.39921
TCGA-CZ-5452-11A-01R-1503-07	Normal	5.65574
TCGA-CZ-5453-11A-01R-1503-07	Normal	6.61101
TCGA-CZ-5454-11A-01R-1503-07	Normal	6.12088
TCGA-CZ-5455-11A-01R-1503-07	Normal	5.87565
TCGA-CZ-5456-11A-02R-1503-07	Normal	4.90732
TCGA-CZ-5457-11A-01R-1503-07	Normal	5.82218
TCGA-CZ-5458-11A-01R-1503-07	Normal	6.42638
TCGA-CZ-5461-11A-01R-1503-07	Normal	5.34776
TCGA-CZ-5462-11A-01R-1503-07	Normal	5.11738
TCGA-CZ-5463-11A-01R-1503-07	Normal	5.72264
TCGA-CZ-5465-11A-01R-1503-07	Normal	5.667
TCGA-CZ-5466-11A-01R-1503-07	Normal	5.16624
TCGA-CZ-5467-11A-01R-1503-07	Normal	6.1732
TCGA-CZ-5468-11A-01R-1503-07	Normal	5.33881
TCGA-CZ-5469-11A-01R-1503-07	Normal	6.6102
TCGA-CZ-5470-11A-01R-1503-07	Normal	5.67186
TCGA-CZ-5982-11A-01R-1672-07	Normal	4.55167
TCGA-CZ-5984-11A-01R-1672-07	Normal	4.65186
TCGA-CZ-5985-11A-01R-1672-07	Normal	4.74593
TCGA-CZ-5986-11A-01R-1672-07	Normal	4.66254
TCGA-CZ-5987-11A-01R-1672-07	Normal	6.88218
TCGA-CZ-5988-11A-01R-1672-07	Normal	4.72715
TCGA-CZ-5989-11A-01R-1672-07	Normal	6.04529

## Sheet: Sheet3
sample_id	TCGA-3Z-A93Z-01A-11R-A37O-07	TCGA-6D-AA2E-01A-11R-A37O-07	TCGA-A3-3306-01A-01R-0864-07	TCGA-A3-3307-01A-01R-0864-07	TCGA-A3-3308-01A-02R-1325-07	TCGA-A3-3311-01A-02R-1325-07	TCGA-A3-3313-01A-02R-1325-07	TCGA-A3-3316-01A-01R-0864-07	TCGA-A3-3317-01A-02R-1325-07	TCGA-A3-3319-01A-02R-1325-07	TCGA-A3-3320-01A-02R-1325-07	TCGA-A3-3322-01A-02R-1325-07	TCGA-A3-3323-01A-02R-1325-07	TCGA-A3-3324-01A-02R-1325-07	TCGA-A3-3325-01A-01R-0864-07	TCGA-A3-3326-01A-01R-0864-07	TCGA-A3-3328-01A-01R-0864-07	TCGA-A3-3329-01A-01R-0864-07	TCGA-A3-3331-01A-02R-1325-07	TCGA-A3-3335-01A-01R-0864-07	TCGA-A3-3343-01A-01R-0864-07	TCGA-A3-3346-01A-01R-1766-07	TCGA-A3-3347-01A-02R-1325-07	TCGA-A3-3349-01A-01R-1188-07	TCGA-A3-3351-01A-02R-1325-07	TCGA-A3-3352-01A-01R-0864-07	TCGA-A3-3357-01A-02R-1420-07	TCGA-A3-3358-01A-01R-1541-07	TCGA-A3-3359-01A-01R-0864-07	TCGA-A3-3362-01A-02R-1325-07	TCGA-A3-3363-01A-01R-0864-07	TCGA-A3-3365-01A-01R-0864-07	TCGA-A3-3367-01A-02R-1420-07	TCGA-A3-3370-01A-02R-1420-07	TCGA-A3-3372-01A-02R-1325-07	TCGA-A3-3373-01A-02R-1420-07	TCGA-A3-3374-01A-02R-1325-07	TCGA-A3-3376-01A-02R-1420-07	TCGA-A3-3378-01A-02R-1325-07	TCGA-A3-3380-01A-01R-0864-07	TCGA-A3-3382-01A-02R-1325-07	TCGA-A3-3383-01A-02R-1325-07	TCGA-A3-3385-01A-02R-1420-07	TCGA-A3-3387-01A-01R-1541-07	TCGA-A3-A6NI-01A-11R-A33J-07	TCGA-A3-A6NJ-01A-12R-A33J-07	TCGA-A3-A6NL-01A-11R-A33J-07	TCGA-A3-A6NN-01A-12R-A33J-07	TCGA-A3-A8CQ-01A-11R-A37O-07
status	Tumor	Tumor	Tumor	Tumor	Tumor	Tumor	Tumor	Tumor	Tumor	Tumor	Tumor	Tumor	Tumor	Tumor	Tumor	Tumor	Tumor	Tumor	Tumor	Tumor	Tumor	Tumor	Tumor	Tumor	Tumor	Tumor	Tumor	Tumor	Tumor	Tumor	Tumor	Tumor	Tumor	Tumor	Tumor	Tumor	Tumor	Tumor	Tumor	Tumor	Tumor	Tumor	Tumor	Tumor	Tumor	Tumor	Tumor	Tumor	Tumor
TGFBR1	4.92478	4.89312	4.69744	5.74484	5.36573	5.56978	5.41273	5.71595	6.16407	5.76474	5.4547	5.35596	5.47249	5.49528	4.77702	4.8871	5.31253	5.4813	5.8379	5.05	5.50568	4.36028	6.40837	5.48104	6.11649	4.86919	6.06569	5.12651	5.82093	5.29181	5.75526	6.25111	5.17639	5.82584	5.41838	6.07313	5.82724	6.32507	6.18403	5.63272	6.38943	4.37219	4.95985	6.09919	5.47597	5.76113	5.61563	5.75236	5.18603
[truncated: 555 more columns]

## Sheet: Sheet 1 (3)
sample_id	status	SMAD1
TCGA-3Z-A93Z-01A-11R-A37O-07	Tumor	3.70543
TCGA-6D-AA2E-01A-11R-A37O-07	Tumor	2.64519
TCGA-A3-3306-01A-01R-0864-07	Tumor	2.96066
TCGA-A3-3307-01A-01R-0864-07	Tumor	3.31552
TCGA-A3-3308-01A-02R-1325-07	Tumor	4.02239
TCGA-A3-3311-01A-02R-1325-07	Tumor	3.27645
TCGA-A3-3313-01A-02R-1325-07	Tumor	2.95808
TCGA-A3-3316-01A-01R-0864-07	Tumor	3.41391
TCGA-A3-3317-01A-02R-1325-07	Tumor	3.4065
TCGA-A3-3319-01A-02R-1325-07	Tumor	3.07135
TCGA-A3-3320-01A-02R-1325-07	Tumor	3.66364
TCGA-A3-3322-01A-02R-1325-07	Tumor	2.92086
TCGA-A3-3323-01A-02R-1325-07	Tumor	3.5912
TCGA-A3-3324-01A-02R-1325-07	Tumor	3.38473
TCGA-A3-3325-01A-01R-0864-07	Tumor	3.46711
TCGA-A3-3326-01A-01R-0864-07	Tumor	2.96299
TCGA-A3-3328-01A-01R-0864-07	Tumor	4.26149
TCGA-A3-3329-01A-01R-0864-07	Tumor	3.49283
TCGA-A3-3331-01A-02R-1325-07	Tumor	3.93934
TCGA-A3-3335-01A-01R-0864-07	Tumor	2.87005
TCGA-A3-3343-01A-01R-0864-07	Tumor	3.67895
TCGA-A3-3346-01A-01R-1766-07	Tumor	2.75903
TCGA-A3-3347-01A-02R-1325-07	Tumor	3.45836
TCGA-A3-3349-01A-01R-1188-07	Tumor	4.58667
TCGA-A3-3351-01A-02R-1325-07	Tumor	3.37865
TCGA-A3-3352-01A-01R-0864-07	Tumor	3.60431
TCGA-A3-3357-01A-02R-1420-07	Tumor	2.84101
TCGA-A3-3358-01A-01R-1541-07	Tumor	3.131
TCGA-A3-3358-11A-01R-1541-07	Normal	2.93958
TCGA-A3-3359-01A-01R-0864-07	Tumor	3.68057
TCGA-A3-3362-01A-02R-1325-07	Tumor	3.39354
TCGA-A3-3363-01A-01R-0864-07	Tumor	3.72383
TCGA-A3-3365-01A-01R-0864-07	Tumor	4.57371
TCGA-A3-3367-01A-02R-1420-07	Tumor	2.81201
TCGA-A3-3370-01A-02R-1420-07	Tumor	3.29872
TCGA-A3-3372-01A-02R-1325-07	Tumor	3.71685
TCGA-A3-3373-01A-02R-1420-07	Tumor	3.05047
TCGA-A3-3374-01A-02R-1325-07	Tumor	3.33827
TCGA-A3-3376-01A-02R-1420-07	Tumor	5.05323
TCGA-A3-3378-01A-02R-1325-07	Tumor	3.48866
TCGA-A3-3380-01A-01R-0864-07	Tumor	3.57202
TCGA-A3-3382-01A-02R-1325-07	Tumor	3.81851
TCGA-A3-3383-01A-02R-1325-07	Tumor	2.85176
TCGA-A3-3385-01A-02R-1420-07	Tumor	2.53528
TCGA-A3-3387-01A-01R-1541-07	Tumor	4.09341
TCGA-A3-3387-11A-01R-1541-07	Normal	2.65155
TCGA-A3-A6NI-01A-11R-A33J-07	Tumor	3.18865
TCGA-A3-A6NJ-01A-12R-A33J-07	Tumor	2.92513
TCGA-A3-A6NL-01A-11R-A33J-07	Tumor	4.86746
TCGA-A3-A6NN-01A-12R-A33J-07	Tumor	4.4941
TCGA-A3-A8CQ-01A-11R-A37O-07	Tumor	3.86449
TCGA-A3-A8OU-01A-11R-A37O-07	Tumor	3.02201
TCGA-A3-A8OV-01A-11R-A37O-07	Tumor	2.95602
TCGA-A3-A8OW-01A-11R-A37O-07	Tumor	3.6345
TCGA-A3-A8OX-01A-11R-A37O-07	Tumor	4.09164
TCGA-AK-3425-01A-02R-1277-07	Tumor	3.30418
TCGA-AK-3426-01A-02R-1325-07	Tumor	1.82216
TCGA-AK-3427-01A-01R-0864-07	Tumor	3.26643
TCGA-AK-3428-01A-02R-1277-07	Tumor	3.65964
TCGA-AK-3429-01A-02R-1325-07	Tumor	2.88836
TCGA-AK-3431-01A-02R-1277-07	Tumor	5.01237
TCGA-AK-3433-01A-02R-1277-07	Tumor	3.5413
TCGA-AK-3434-01A-02R-1277-07	Tumor	3.83265
TCGA-AK-3436-01A-02R-1325-07	Tumor	3.537
TCGA-AK-3440-01A-02R-1277-07	Tumor	3.15226
TCGA-AK-3443-01A-02R-1325-07	Tumor	3.12932
TCGA-AK-3445-01A-02R-1277-07	Tumor	3.46965
TCGA-AK-3447-01A-01R-1766-07	Tumor	2.24205
TCGA-AK-3450-01A-02R-1277-07	Tumor	3.35337
TCGA-AK-3451-01A-02R-1188-07	Tumor	2.26376
TCGA-AK-3453-01A-02R-1277-07	Tumor	1.90277
TCGA-AK-3454-01A-02R-1277-07	Tumor	2.61294
TCGA-AK-3455-01A-01R-0864-07	Tumor	3.58017
TCGA-AK-3456-01A-02R-1325-07	Tumor	3.34521
TCGA-AK-3458-01A-01R-1503-07	Tumor	2.81279
TCGA-AK-3460-01A-02R-1277-07	Tumor	3.31163
TCGA-AK-3461-01A-02R-1277-07	Tumor	3.62914
TCGA-AK-3465-01A-02R-1325-07	Tumor	3.76626
TCGA-AS-3777-01A-01R-0864-07	Tumor	2.4239
TCGA-AS-3778-01A-01R-A32Z-07	Tumor	3.6427
TCGA-B0-4688-01A-01R-1277-07	Tumor	3.94655
TCGA-B0-4690-01A-01R-1277-07	Tumor	3.41454
TCGA-B0-4691-01A-01R-1277-07	Tumor	2.49255
TCGA-B0-4693-01A-01R-1277-07	Tumor	3.42324
TCGA-B0-4694-01A-01R-1277-07	Tumor	3.63302
TCGA-B0-4696-01A-01R-1277-07	Tumor	4.37205
TCGA-B0-4697-01A-01R-1277-07	Tumor	2.20038
TCGA-B0-4698-01A-01R-1503-07	Tumor	3.29926
TCGA-B0-4699-01A-01R-1277-07	Tumor	4.56996
TCGA-B0-4700-01A-02R-1541-07	Tumor	3.44653
TCGA-B0-4700-11A-01R-1541-07	Normal	2.8308
TCGA-B0-4701-01A-01R-1277-07	Tumor	3.31374
TCGA-B0-4703-01A-01R-1277-07	Tumor	3.96788
TCGA-B0-4706-01A-01R-1503-07	Tumor	2.84852
TCGA-B0-4707-01A-01R-1277-07	Tumor	1.87931
TCGA-B0-4710-01A-01R-1503-07	Tumor	3.53641
TCGA-B0-4712-01A-01R-1503-07	Tumor	3.43807
TCGA-B0-4712-11A-02R-1503-07	Normal	4.49679
TCGA-B0-4713-01A-01R-1277-07	Tumor	3.01812
TCGA-B0-4714-01A-01R-1277-07	Tumor	2.62667
TCGA-B0-4718-01A-01R-1277-07	Tumor	3.45729
TCGA-B0-4810-01A-01R-1503-07	Tumor	3.73411
TCGA-B0-4811-01A-01R-1503-07	Tumor	2.00371
TCGA-B0-4813-01A-01R-1277-07	Tumor	2.87434
TCGA-B0-4814-01A-01R-1277-07	Tumor	3.20373
TCGA-B0-4815-01A-01R-1503-07	Tumor	2.49185
TCGA-B0-4816-01A-01R-1503-07	Tumor	3.78817
TCGA-B0-4817-01A-01R-1277-07	Tumor	2.55626
TCGA-B0-4818-01A-01R-1503-07	Tumor	2.94667
TCGA-B0-4819-01A-01R-1277-07	Tumor	2.8044
TCGA-B0-4821-01A-01R-1503-07	Tumor	2.89505
TCGA-B0-4822-01A-01R-1277-07	Tumor	2.42331
TCGA-B0-4823-01A-02R-1420-07	Tumor	3.66528
TCGA-B0-4824-01A-01R-1277-07	Tumor	2.98639
TCGA-B0-4827-01A-02R-1420-07	Tumor	3.8681
TCGA-B0-4828-01A-01R-1277-07	Tumor	2.59151
TCGA-B0-4833-01A-01R-1305-07	Tumor	2.56411
TCGA-B0-4834-01A-01R-1305-07	Tumor	3.60954
TCGA-B0-4836-01A-01R-1305-07	Tumor	3.23171
TCGA-B0-4837-01A-01R-1305-07	Tumor	3.97517
TCGA-B0-4838-01A-01R-1305-07	Tumor	3.21728
TCGA-B0-4839-01A-01R-1305-07	Tumor	3.28593
TCGA-B0-4841-01A-01R-1277-07	Tumor	2.32932
TCGA-B0-4842-01A-02R-1420-07	Tumor	2.40294
TCGA-B0-4843-01A-01R-1277-07	Tumor	3.8249
TCGA-B0-4844-01A-01R-1277-07	Tumor	2.23704
TCGA-B0-4845-01A-01R-1277-07	Tumor	2.85212
TCGA-B0-4846-01A-01R-1277-07	Tumor	3.25644
TCGA-B0-4847-01A-01R-1277-07	Tumor	1.94557
TCGA-B0-4848-01A-01R-1277-07	Tumor	3.96671
TCGA-B0-4849-01A-01R-1277-07	Tumor	3.17763
TCGA-B0-4852-01A-01R-1503-07	Tumor	3.36743
TCGA-B0-4945-01A-01R-1420-07	Tumor	3.73587
TCGA-B0-5075-01A-01R-1334-07	Tumor	2.65858
TCGA-B0-5077-01A-01R-1334-07	Tumor	3.12644
TCGA-B0-5080-01A-01R-1503-07	Tumor	5.27474
TCGA-B0-5081-01A-01R-1334-07	Tumor	3.05839
TCGA-B0-5083-01A-02R-1420-07	Tumor	2.87825
TCGA-B0-5084-01A-01R-1334-07	Tumor	2.84537
TCGA-B0-5085-01A-01R-1334-07	Tumor	1.64828
TCGA-B0-5088-01A-01R-1334-07	Tumor	2.93127
TCGA-B0-5092-01A-01R-1420-07	Tumor	2.60322
TCGA-B0-5094-01A-01R-1420-07	Tumor	3.09926
TCGA-B0-5095-01A-01R-1420-07	Tumor	4.96389
TCGA-B0-5096-01A-01R-1420-07	Tumor	3.25456
TCGA-B0-5097-01A-01R-1420-07	Tumor	4.57293
TCGA-B0-5098-01A-01R-1420-07	Tumor	5.23308
TCGA-B0-5099-01A-01R-1420-07	Tumor	3.34389
TCGA-B0-5100-01A-01R-1420-07	Tumor	3.76054
TCGA-B0-5102-01A-01R-1420-07	Tumor	3.28657
TCGA-B0-5104-01A-01R-1420-07	Tumor	2.8979
TCGA-B0-5106-01A-01R-1420-07	Tumor	4.07247
TCGA-B0-5107-01A-01R-1420-07	Tumor	2.44612
TCGA-B0-5108-01A-01R-1420-07	Tumor	4.78492
TCGA-B0-5109-01A-02R-1420-07	Tumor	2.81979
TCGA-B0-5110-01A-01R-1420-07	Tumor	4.048
TCGA-B0-5113-01A-01R-1420-07	Tumor	3.40849
TCGA-B0-5115-01A-01R-1420-07	Tumor	3.87165
TCGA-B0-5116-01A-02R-1420-07	Tumor	3.17959
TCGA-B0-5117-01A-01R-1420-07	Tumor	2.96281
TCGA-B0-5119-01A-02R-1420-07	Tumor	3.71924
TCGA-B0-5120-01A-01R-1420-07	Tumor	3.74582
TCGA-B0-5121-01A-02R-1420-07	Tumor	2.48514
TCGA-B0-5399-01A-01R-1503-07	Tumor	3.37127
TCGA-B0-5400-01A-01R-1503-07	Tumor	2.88973
TCGA-B0-5402-01A-01R-1503-07	Tumor	3.52868
TCGA-B0-5402-11A-01R-1503-07	Normal	3.21349
TCGA-B0-5690-01A-11R-1541-07	Tumor	5.15847
TCGA-B0-5690-11A-01R-1541-07	Normal	3.42553
TCGA-B0-5691-01A-11R-1541-07	Tumor	3.88377
TCGA-B0-5691-11A-01R-1541-07	Normal	3.68741
TCGA-B0-5692-01A-11R-1541-07	Tumor	2.74517
TCGA-B0-5693-01A-11R-1541-07	Tumor	3.28614
TCGA-B0-5694-01A-11R-1541-07	Tumor	3.58529
TCGA-B0-5694-11A-01R-1541-07	Normal	3.71856
TCGA-B0-5695-01A-11R-1541-07	Tumor	3.85633
TCGA-B0-5696-01A-11R-1541-07	Tumor	3.42097
TCGA-B0-5696-11A-01R-1541-07	Normal	3.3852
TCGA-B0-5697-01A-11R-1541-07	Tumor	3.38896
TCGA-B0-5697-11A-01R-1541-07	Normal	3.19216
TCGA-B0-5698-01A-11R-1672-07	Tumor	3.24271
TCGA-B0-5699-01A-11R-1541-07	Tumor	3.32652
TCGA-B0-5699-11A-01R-1541-07	Normal	3.16168
TCGA-B0-5700-01A-11R-1541-07	Tumor	2.27349
TCGA-B0-5701-01A-11R-1541-07	Tumor	2.88419
TCGA-B0-5701-11A-01R-1541-07	Normal	3.66603
TCGA-B0-5702-01A-11R-1541-07	Tumor	0.932666
TCGA-B0-5703-01A-11R-1541-07	Tumor	2.59887
TCGA-B0-5703-11A-01R-1541-07	Normal	3.48872
TCGA-B0-5705-01A-11R-1541-07	Tumor	2.79548
TCGA-B0-5705-11A-01R-1541-07	Normal	3.27793
TCGA-B0-5706-01A-11R-1541-07	Tumor	2.78484
TCGA-B0-5706-11A-01R-1541-07	Normal	3.0965
TCGA-B0-5707-01A-11R-1541-07	Tumor	3.35205
TCGA-B0-5709-01A-11R-1541-07	Tumor	3.76736
TCGA-B0-5709-11A-01R-1541-07	Normal	3.35301
TCGA-B0-5710-01A-11R-1672-07	Tumor	5.48546
TCGA-B0-5711-01A-11R-1672-07	Tumor	4.39835
TCGA-B0-5711-11A-01R-1672-07	Normal	3.62811
TCGA-B0-5712-01A-11R-1672-07	Tumor	2.68549
TCGA-B0-5712-11A-01R-1672-07	Normal	4.04514
TCGA-B0-5713-01A-11R-1672-07	Tumor	3.85543
TCGA-B0-5812-01A-11R-1672-07	Tumor	4.60369
TCGA-B2-3923-01A-02R-1325-07	Tumor	4.12932
TCGA-B2-3924-01A-02R-1325-07	Tumor	2.73712
TCGA-B2-4098-01A-02R-1325-07	Tumor	2.74442
TCGA-B2-4099-01A-02R-1188-07	Tumor	2.88121
TCGA-B2-4101-01A-02R-1277-07	Tumor	4.8277
TCGA-B2-4102-01A-02R-1325-07	Tumor	3.14832
TCGA-B2-5633-01A-01R-1541-07	Tumor	3.69573
TCGA-B2-5635-01A-01R-1541-07	Tumor	3.31015
TCGA-B2-5636-01A-02R-1541-07	Tumor	4.74223
TCGA-B2-5636-11A-01R-1541-07	Normal	3.43115
TCGA-B2-5639-01A-01R-1541-07	Tumor	3.35123
TCGA-B2-5641-01A-01R-1541-07	Tumor	3.31533
TCGA-B2-5641-11A-01R-1541-07	Normal	4.23152
TCGA-B2-A4SR-01A-11R-A266-07	Tumor	4.36861
TCGA-B4-5377-01A-01R-1503-07	Tumor	2.87216
TCGA-B4-5378-01A-01R-1503-07	Tumor	4.49148
TCGA-B4-5832-01A-11R-1672-07	Tumor	5.04749
TCGA-B4-5834-01A-11R-1672-07	Tumor	5.24874
TCGA-B4-5835-01A-11R-1672-07	Tumor	2.81785
TCGA-B4-5836-01A-11R-1672-07	Tumor	3.93201
TCGA-B4-5838-01A-11R-1672-07	Tumor	3.57777
TCGA-B4-5843-01A-11R-1672-07	Tumor	3.55218
TCGA-B4-5844-01A-11R-1672-07	Tumor	4.59238
TCGA-B8-4143-01A-01R-1188-07	Tumor	3.53939
TCGA-B8-4146-01B-11R-1672-07	Tumor	4.43638
TCGA-B8-4148-01A-02R-1325-07	Tumor	3.15483
TCGA-B8-4151-01A-01R-1188-07	Tumor	2.5433
TCGA-B8-4153-01B-11R-1672-07	Tumor	3.12489
TCGA-B8-4154-01A-01R-1188-07	Tumor	2.62733
TCGA-B8-4619-01A-02R-1325-07	Tumor	3.46557
TCGA-B8-4619-11A-01R-1758-07	Normal	2.53993
TCGA-B8-4620-01A-02R-1325-07	Tumor	3.13654
TCGA-B8-4620-11A-01R-1758-07	Normal	3.444
TCGA-B8-4621-01A-01R-1503-07	Tumor	3.2485
TCGA-B8-4622-01A-02R-1277-07	Tumor	3.9394
TCGA-B8-4622-11A-01R-1758-07	Normal	3.21341
TCGA-B8-5158-01A-01R-1420-07	Tumor	3.33494
TCGA-B8-5159-01A-01R-1420-07	Tumor	2.29481
TCGA-B8-5162-01A-01R-1420-07	Tumor	3.15687
TCGA-B8-5163-01A-01R-1420-07	Tumor	4.42474
TCGA-B8-5164-01A-01R-1420-07	Tumor	3.37501
TCGA-B8-5165-01A-01R-1420-07	Tumor	4.31767
TCGA-B8-5545-01A-01R-1672-07	Tumor	4.68828
TCGA-B8-5546-01A-01R-1541-07	Tumor	3.75278
TCGA-B8-5549-01A-01R-1541-07	Tumor	3.20586
TCGA-B8-5549-11A-01R-1541-07	Normal	4.04809
TCGA-B8-5550-01A-01R-1541-07	Tumor	3.91498
TCGA-B8-5551-01A-01R-1541-07	Tumor	3.36208
TCGA-B8-5552-01B-11R-1672-07	Tumor	3.91318
TCGA-B8-5552-11A-01R-1672-07	Normal	5.63178
TCGA-B8-5553-01A-01R-1541-07	Tumor	3.42386
TCGA-B8-A54D-01A-21R-A266-07	Tumor	3.12735
TCGA-B8-A54E-01A-11R-A266-07	Tumor	2.91671
TCGA-B8-A54F-01A-11R-A266-07	Tumor	3.93162
TCGA-B8-A54G-01A-11R-A266-07	Tumor	3.1463
TCGA-B8-A54H-01A-11R-A33J-07	Tumor	3.71414
TCGA-B8-A54I-01A-21R-A33J-07	Tumor	2.11587
TCGA-B8-A54J-01A-11R-A33J-07	Tumor	3.37471
TCGA-B8-A54K-01A-11R-A33J-07	Tumor	4.15286
TCGA-B8-A7U6-01A-12R-A37O-07	Tumor	3.44998
TCGA-B8-A8YJ-01A-13R-A39I-07	Tumor	4.24343
TCGA-BP-4158-01A-02R-1289-07	Tumor	3.30574
TCGA-BP-4159-01A-02R-1289-07	Tumor	3.27262
TCGA-BP-4160-01A-02R-1289-07	Tumor	3.14696
TCGA-BP-4161-01A-02R-1325-07	Tumor	3.10911
TCGA-BP-4162-01A-02R-1325-07	Tumor	2.98269
TCGA-BP-4163-01A-02R-1325-07	Tumor	3.49812
TCGA-BP-4164-01A-02R-1325-07	Tumor	3.2954
TCGA-BP-4165-01A-02R-1289-07	Tumor	3.12348
TCGA-BP-4166-01A-02R-1289-07	Tumor	4.80571
TCGA-BP-4167-01A-02R-1325-07	Tumor	2.07053
TCGA-BP-4169-01A-02R-1289-07	Tumor	4.42642
TCGA-BP-4170-01A-02R-1289-07	Tumor	3.27307
TCGA-BP-4173-01A-02R-1289-07	Tumor	3.30606
TCGA-BP-4174-01A-02R-1289-07	Tumor	3.17674
TCGA-BP-4176-01A-02R-1289-07	Tumor	3.63401
TCGA-BP-4177-01A-02R-1420-07	Tumor	3.96261
TCGA-BP-4325-01A-02R-1289-07	Tumor	2.94826
TCGA-BP-4326-01A-01R-1289-07	Tumor	4.08217
TCGA-BP-4327-01A-01R-1289-07	Tumor	3.41904
TCGA-BP-4329-01A-02R-1289-07	Tumor	3.56322
TCGA-BP-4330-01A-01R-1289-07	Tumor	3.30641
TCGA-BP-4331-01A-01R-1289-07	Tumor	3.52599
TCGA-BP-4332-01A-01R-1289-07	Tumor	4.17072
TCGA-BP-4334-01A-01R-1289-07	Tumor	3.27332
TCGA-BP-4335-01A-01R-1289-07	Tumor	3.34986
TCGA-BP-4337-01A-01R-1289-07	Tumor	2.81219
TCGA-BP-4338-01A-01R-1289-07	Tumor	2.82118
TCGA-BP-4340-01A-01R-1289-07	Tumor	2.82829
TCGA-BP-4341-01A-01R-1289-07	Tumor	2.67408
TCGA-BP-4342-01A-01R-1289-07	Tumor	4.1276
TCGA-BP-4343-01A-02R-1289-07	Tumor	3.93674
TCGA-BP-4344-01A-01R-1289-07	Tumor	3.85621
TCGA-BP-4345-01A-01R-1289-07	Tumor	4.5094
TCGA-BP-4346-01A-01R-1289-07	Tumor	2.99545
TCGA-BP-4347-01A-01R-1289-07	Tumor	3.03372
TCGA-BP-4349-01A-01R-1289-07	Tumor	3.5452
TCGA-BP-4351-01A-01R-1289-07	Tumor	3.60855
TCGA-BP-4352-01A-01R-1289-07	Tumor	3.08412
TCGA-BP-4353-01A-02R-1289-07	Tumor	4.55271
TCGA-BP-4354-01A-02R-1289-07	Tumor	3.70426
TCGA-BP-4355-01A-01R-1289-07	Tumor	3.67915
TCGA-BP-4756-01A-01R-1289-07	Tumor	3.04158
TCGA-BP-4758-01A-01R-1289-07	Tumor	2.59223
TCGA-BP-4759-01A-01R-1289-07	Tumor	3.05339
TCGA-BP-4760-01A-02R-1420-07	Tumor	4.02785
TCGA-BP-4761-01A-01R-1289-07	Tumor	2.55297
TCGA-BP-4762-01A-02R-1289-07	Tumor	4.32953
TCGA-BP-4763-01A-01R-1289-07	Tumor	4.11434
TCGA-BP-4765-01A-01R-1289-07	Tumor	3.72678
TCGA-BP-4766-01A-01R-1289-07	Tumor	3.09731
TCGA-BP-4768-01A-01R-1289-07	Tumor	2.7752
TCGA-BP-4769-01A-01R-1289-07	Tumor	4.51554
TCGA-BP-4770-01A-01R-1503-07	Tumor	4.40476
TCGA-BP-4771-01A-01R-1289-07	Tumor	2.91573
TCGA-BP-4774-01A-01R-1289-07	Tumor	3.28081
TCGA-BP-4775-01A-01R-1289-07	Tumor	3.2963
TCGA-BP-4776-01A-01R-1289-07	Tumor	2.88368
TCGA-BP-4777-01A-01R-1289-07	Tumor	2.82324
TCGA-BP-4781-01A-01R-1305-07	Tumor	3.50262
TCGA-BP-4782-01A-02R-1420-07	Tumor	3.82576
TCGA-BP-4784-01A-01R-1305-07	Tumor	4.66509
TCGA-BP-4787-01A-01R-1305-07	Tumor	2.87145
TCGA-BP-4789-01A-01R-1305-07	Tumor	4.21625
TCGA-BP-4790-01A-01R-1305-07	Tumor	4.21618
TCGA-BP-4795-01A-02R-1420-07	Tumor	4.53612
TCGA-BP-4797-01A-01R-1305-07	Tumor	3.01223
TCGA-BP-4798-01A-01R-1305-07	Tumor	3.74639
TCGA-BP-4799-01A-01R-1305-07	Tumor	3.20298
TCGA-BP-4801-01A-02R-1420-07	Tumor	3.91384
TCGA-BP-4803-01A-01R-1305-07	Tumor	3.65612
TCGA-BP-4804-01A-02R-1305-07	Tumor	3.34942
TCGA-BP-4807-01A-01R-1305-07	Tumor	3.3748
TCGA-BP-4959-01A-01R-1334-07	Tumor	3.15377
TCGA-BP-4960-01A-01R-1334-07	Tumor	2.86289
TCGA-BP-4961-01A-01R-1334-07	Tumor	4.26758
TCGA-BP-4962-01A-01R-1334-07	Tumor	2.56808
TCGA-BP-4963-01A-01R-1334-07	Tumor	3.34382
TCGA-BP-4964-01A-01R-1334-07	Tumor	3.32128
TCGA-BP-4965-01A-01R-1334-07	Tumor	4.03807
TCGA-BP-4967-01A-01R-1334-07	Tumor	3.33193
TCGA-BP-4968-01A-01R-1334-07	Tumor	3.50887
TCGA-BP-4969-01A-01R-1334-07	Tumor	2.29072
TCGA-BP-4970-01A-01R-1334-07	Tumor	3.66785
TCGA-BP-4971-01A-01R-1334-07	Tumor	2.30644
TCGA-BP-4972-01A-01R-1334-07	Tumor	4.08373
TCGA-BP-4973-01A-01R-1334-07	Tumor	3.23727
TCGA-BP-4974-01A-01R-1334-07	Tumor	4.48347
TCGA-BP-4975-01A-01R-1334-07	Tumor	3.55278
TCGA-BP-4976-01A-01R-1334-07	Tumor	3.55021
TCGA-BP-4977-01A-01R-1334-07	Tumor	3.13693
TCGA-BP-4981-01A-01R-1334-07	Tumor	2.95163
TCGA-BP-4982-01A-01R-1334-07	Tumor	3.83853
TCGA-BP-4983-01A-01R-1334-07	Tumor	3.37235
TCGA-BP-4985-01A-01R-1334-07	Tumor	3.27618
TCGA-BP-4986-01A-01R-1334-07	Tumor	4.05838
TCGA-BP-4987-01A-01R-1334-07	Tumor	3.77748
TCGA-BP-4988-01A-01R-1334-07	Tumor	3.27996
TCGA-BP-4989-01A-01R-1334-07	Tumor	2.86003
TCGA-BP-4991-01A-01R-1334-07	Tumor	4.72207
TCGA-BP-4992-01A-01R-1334-07	Tumor	1.56027
TCGA-BP-4993-01A-02R-1420-07	Tumor	3.71233
TCGA-BP-4994-01A-01R-1334-07	Tumor	4.32846
TCGA-BP-4995-01A-01R-1334-07	Tumor	4.18647
TCGA-BP-4998-01A-01R-1334-07	Tumor	4.01286
TCGA-BP-4999-01A-01R-1334-07	Tumor	4.12596
TCGA-BP-5000-01A-01R-1334-07	Tumor	2.8435
TCGA-BP-5001-01A-01R-1334-07	Tumor	2.04261
TCGA-BP-5004-01A-01R-1334-07	Tumor	3.57663
TCGA-BP-5006-01A-01R-1334-07	Tumor	2.86116
TCGA-BP-5007-01A-01R-1334-07	Tumor	3.49911
TCGA-BP-5008-01A-01R-1334-07	Tumor	3.62281
TCGA-BP-5009-01A-01R-1334-07	Tumor	3.20381
TCGA-BP-5010-01A-02R-1420-07	Tumor	2.70576
TCGA-BP-5168-01A-01R-1420-07	Tumor	3.80661
TCGA-BP-5169-01A-01R-1426-07	Tumor	1.14457
TCGA-BP-5170-01A-01R-1426-07	Tumor	3.09457
TCGA-BP-5173-01A-01R-1426-07	Tumor	2.96351
TCGA-BP-5174-01A-01R-1426-07	Tumor	2.19727
TCGA-BP-5175-01A-01R-1426-07	Tumor	2.01703
TCGA-BP-5176-01A-01R-1426-07	Tumor	3.09538
TCGA-BP-5177-01A-01R-1426-07	Tumor	3.86532
TCGA-BP-5178-01A-01R-1426-07	Tumor	2.41378
TCGA-BP-5180-01A-01R-1426-07	Tumor	2.51682
TCGA-BP-5181-01A-01R-1426-07	Tumor	3.71529
TCGA-BP-5182-01A-01R-1426-07	Tumor	3.66915
TCGA-BP-5183-01A-01R-1426-07	Tumor	2.5457
TCGA-BP-5184-01A-01R-1426-07	Tumor	3.11582
TCGA-BP-5185-01A-01R-1426-07	Tumor	0.851279
TCGA-BP-5186-01A-01R-1426-07	Tumor	3.49913
TCGA-BP-5187-01A-01R-1426-07	Tumor	3.68546
TCGA-BP-5189-01A-02R-1426-07	Tumor	3.72377
TCGA-BP-5190-01A-01R-1426-07	Tumor	2.06736
TCGA-BP-5191-01A-01R-1426-07	Tumor	0.943659
TCGA-BP-5192-01A-01R-1426-07	Tumor	3.1104
TCGA-BP-5194-01A-02R-1426-07	Tumor	3.8339
TCGA-BP-5195-01A-02R-1426-07	Tumor	3.55574
TCGA-BP-5196-01A-01R-1426-07	Tumor	3.2377
TCGA-BP-5198-01A-01R-1426-07	Tumor	2.92937
TCGA-BP-5199-01A-01R-1426-07	Tumor	3.65391
TCGA-BP-5200-01A-01R-1426-07	Tumor	3.66799
TCGA-BP-5201-01A-01R-1426-07	Tumor	2.77928
TCGA-BP-5202-01A-02R-1426-07	Tumor	2.72319
TCGA-CJ-4634-01A-02R-1325-07	Tumor	3.82708
TCGA-CJ-4635-01A-02R-1305-07	Tumor	3.33143
TCGA-CJ-4636-01A-02R-1325-07	Tumor	2.8135
TCGA-CJ-4637-01A-02R-1325-07	Tumor	3.32227
TCGA-CJ-4638-01A-02R-1325-07	Tumor	1.84563
TCGA-CJ-4639-01A-02R-1325-07	Tumor	4.52527
TCGA-CJ-4640-01A-02R-1325-07	Tumor	3.90285
TCGA-CJ-4641-01A-02R-1325-07	Tumor	3.33357
TCGA-CJ-4642-01B-01R-1305-07	Tumor	3.11788
TCGA-CJ-4643-01A-02R-1325-07	Tumor	3.78679
TCGA-CJ-4644-01A-02R-1325-07	Tumor	3.64619
TCGA-CJ-4868-01A-01R-1305-07	Tumor	3.77963
TCGA-CJ-4869-01A-02R-1426-07	Tumor	3.12897
TCGA-CJ-4870-01A-01R-1305-07	Tumor	3.19985
TCGA-CJ-4871-01A-01R-1305-07	Tumor	3.94795
TCGA-CJ-4872-01A-01R-1305-07	Tumor	3.91943
TCGA-CJ-4873-01A-01R-1305-07	Tumor	2.07056
TCGA-CJ-4874-01A-01R-1305-07	Tumor	3.51044
TCGA-CJ-4875-01A-01R-1305-07	Tumor	2.34494
TCGA-CJ-4876-01A-01R-1305-07	Tumor	2.91313
TCGA-CJ-4878-01A-01R-1305-07	Tumor	3.27548
TCGA-CJ-4881-01A-01R-1305-07	Tumor	3.54752
TCGA-CJ-4882-01A-02R-1426-07	Tumor	3.59077
TCGA-CJ-4884-01A-01R-1305-07	Tumor	3.22458
TCGA-CJ-4885-01A-01R-1305-07	Tumor	3.83263
TCGA-CJ-4886-01A-01R-1305-07	Tumor	4.06146
TCGA-CJ-4887-01A-01R-1305-07	Tumor	2.37523
TCGA-CJ-4888-01A-01R-1305-07	Tumor	3.22828
TCGA-CJ-4889-01A-01R-1305-07	Tumor	3.40234
TCGA-CJ-4890-01A-01R-1305-07	Tumor	3.48376
TCGA-CJ-4891-01A-01R-1305-07	Tumor	2.60879
TCGA-CJ-4892-01A-01R-1305-07	Tumor	3.52055
TCGA-CJ-4893-01A-01R-1305-07	Tumor	3.89076
TCGA-CJ-4894-01A-01R-1305-07	Tumor	3.67429
TCGA-CJ-4895-01A-01R-1305-07	Tumor	3.66144
TCGA-CJ-4897-01A-03R-1426-07	Tumor	3.37896
TCGA-CJ-4899-01A-01R-1334-07	Tumor	3.94671
TCGA-CJ-4900-01A-01R-1334-07	Tumor	2.98444
TCGA-CJ-4901-01A-01R-1426-07	Tumor	3.1516
TCGA-CJ-4902-01A-01R-1426-07	Tumor	4.62654
TCGA-CJ-4903-01A-01R-1426-07	Tumor	2.83952
TCGA-CJ-4904-01A-02R-1426-07	Tumor	4.37466
TCGA-CJ-4905-01A-02R-1426-07	Tumor	4.64203
TCGA-CJ-4907-01A-01R-1426-07	Tumor	4.69075
TCGA-CJ-4908-01A-01R-1426-07	Tumor	4.7476
TCGA-CJ-4912-01A-01R-1426-07	Tumor	2.45843
TCGA-CJ-4916-01A-01R-1426-07	Tumor	2.89805
TCGA-CJ-4918-01A-01R-1426-07	Tumor	3.93652
TCGA-CJ-4920-01A-01R-1426-07	Tumor	3.92362
TCGA-CJ-4923-01A-01R-1426-07	Tumor	3.37138
TCGA-CJ-5671-01A-11R-1541-07	Tumor	3.63142
TCGA-CJ-5672-01A-11R-1541-07	Tumor	2.68999
TCGA-CJ-5672-11A-01R-1541-07	Normal	3.58802
TCGA-CJ-5675-01A-11R-1541-07	Tumor	3.3559
TCGA-CJ-5676-01A-11R-1541-07	Tumor	2.95429
TCGA-CJ-5676-11A-01R-1541-07	Normal	3.66282
TCGA-CJ-5677-01A-11R-1541-07	Tumor	3.24083
TCGA-CJ-5677-11A-01R-1541-07	Normal	3.44712
TCGA-CJ-5678-01A-11R-1541-07	Tumor	2.76943
TCGA-CJ-5678-11A-01R-1541-07	Normal	2.95578
TCGA-CJ-5679-01A-11R-1541-07	Tumor	2.62014
TCGA-CJ-5679-11A-01R-1541-07	Normal	4.09855
TCGA-CJ-5680-01A-11R-1541-07	Tumor	3.41109
TCGA-CJ-5680-11A-01R-1541-07	Normal	4.395
TCGA-CJ-5681-01A-11R-1541-07	Tumor	3.90421
TCGA-CJ-5681-11A-01R-1541-07	Normal	2.98218
TCGA-CJ-5682-01A-11R-1541-07	Tumor	3.47182
TCGA-CJ-5683-01A-11R-1541-07	Tumor	2.86158
TCGA-CJ-5684-01A-11R-1541-07	Tumor	3.49311
TCGA-CJ-5686-01A-11R-1672-07	Tumor	3.77365
TCGA-CJ-5689-01A-11R-1541-07	Tumor	3.51347
TCGA-CJ-5689-11A-01R-1541-07	Normal	3.86029
TCGA-CJ-6027-01A-11R-1672-07	Tumor	3.23781
TCGA-CJ-6028-01A-11R-1672-07	Tumor	3.77888
TCGA-CJ-6030-01A-11R-1672-07	Tumor	4.00102
TCGA-CJ-6030-11A-01R-1672-07	Normal	3.39207
TCGA-CJ-6031-01A-11R-1672-07	Tumor	3.54355
TCGA-CJ-6032-01A-11R-1672-07	Tumor	2.94628
TCGA-CJ-6033-01A-11R-1672-07	Tumor	4.15001
TCGA-CJ-6033-11A-01R-1858-07	Normal	2.926
TCGA-CW-5580-01A-01R-1672-07	Tumor	3.84543
TCGA-CW-5580-11A-02R-1672-07	Normal	3.50673
TCGA-CW-5581-01A-02R-1541-07	Tumor	3.61427
TCGA-CW-5581-11A-01R-1541-07	Normal	3.40637
TCGA-CW-5583-01A-02R-1541-07	Tumor	4.0158
TCGA-CW-5584-01A-01R-1541-07	Tumor	3.5921
TCGA-CW-5584-11A-01R-1541-07	Normal	4.17063
TCGA-CW-5585-01A-01R-1541-07	Tumor	4.05195
TCGA-CW-5585-11A-01R-1541-07	Normal	3.40739
TCGA-CW-5587-01A-01R-1541-07	Tumor	3.16731
TCGA-CW-5587-11A-01R-1541-07	Normal	3.59709
TCGA-CW-5588-01A-01R-1541-07	Tumor	3.4658
TCGA-CW-5589-01A-01R-1541-07	Tumor	3.99892
TCGA-CW-5589-11A-01R-1541-07	Normal	3.48894
TCGA-CW-5590-01A-01R-1541-07	Tumor	3.36272
TCGA-CW-5591-01A-01R-1541-07	Tumor	4.81803
TCGA-CW-5591-11A-01R-1541-07	Normal	4.03826
TCGA-CW-6087-01A-11R-1672-07	Tumor	3.69411
TCGA-CW-6087-11A-01R-1672-07	Normal	3.14135
TCGA-CW-6088-01A-11R-1672-07	Tumor	4.30291
TCGA-CW-6088-11A-01R-1672-07	Normal	4.26327
TCGA-CW-6090-01A-11R-1672-07	Tumor	3.94638
TCGA-CW-6090-11A-01R-1672-07	Normal	3.46853
TCGA-CW-6093-01A-11R-1672-07	Tumor	4.53343
TCGA-CW-6097-01A-11R-1672-07	Tumor	3.63574
TCGA-CZ-4853-01A-01R-1426-07	Tumor	2.79254
TCGA-CZ-4854-01A-01R-1305-07	Tumor	3.17653
TCGA-CZ-4856-01A-02R-1426-07	Tumor	3.6852
TCGA-CZ-4857-01A-01R-1305-07	Tumor	3.43739
TCGA-CZ-4858-01A-01R-1305-07	Tumor	2.98948
TCGA-CZ-4859-01A-02R-1426-07	Tumor	3.154
TCGA-CZ-4860-01A-01R-1305-07	Tumor	2.54243
TCGA-CZ-4861-01A-01R-1305-07	Tumor	2.91602
TCGA-CZ-4862-01A-01R-1305-07	Tumor	4.07012
TCGA-CZ-4863-01A-01R-1503-07	Tumor	3.03406
TCGA-CZ-4863-11A-01R-1503-07	Normal	4.7844
TCGA-CZ-4864-01A-01R-1503-07	Tumor	3.45187
TCGA-CZ-4864-11A-01R-1503-07	Normal	2.83218
TCGA-CZ-4865-01A-02R-1503-07	Tumor	4.05618
TCGA-CZ-4865-11A-01R-1503-07	Normal	4.53908
TCGA-CZ-4866-01A-01R-1503-07	Tumor	3.0966
TCGA-CZ-5451-01A-01R-1503-07	Tumor	3.09145
TCGA-CZ-5451-11A-01R-1503-07	Normal	3.36643
TCGA-CZ-5452-01A-01R-1503-07	Tumor	2.40749
TCGA-CZ-5452-11A-01R-1503-07	Normal	4.08176
TCGA-CZ-5453-01A-01R-1503-07	Tumor	2.97589
TCGA-CZ-5453-11A-01R-1503-07	Normal	4.52994
TCGA-CZ-5454-01A-01R-1503-07	Tumor	4.09152
TCGA-CZ-5454-11A-01R-1503-07	Normal	3.81519
TCGA-CZ-5455-01A-01R-1503-07	Tumor	3.4539
TCGA-CZ-5455-11A-01R-1503-07	Normal	3.85398
TCGA-CZ-5456-01A-01R-1503-07	Tumor	3.0757
TCGA-CZ-5456-11A-02R-1503-07	Normal	3.21145
TCGA-CZ-5457-01A-01R-1503-07	Tumor	3.15481
TCGA-CZ-5457-11A-01R-1503-07	Normal	4.01478
TCGA-CZ-5458-01A-01R-1503-07	Tumor	3.63775
TCGA-CZ-5458-11A-01R-1503-07	Normal	3.68117
TCGA-CZ-5459-01A-01R-1503-07	Tumor	2.9399
TCGA-CZ-5460-01A-01R-1503-07	Tumor	2.65304
TCGA-CZ-5461-01A-01R-1503-07	Tumor	3.75881
TCGA-CZ-5461-11A-01R-1503-07	Normal	4.19679
TCGA-CZ-5462-01A-01R-1503-07	Tumor	3.56218
TCGA-CZ-5462-11A-01R-1503-07	Normal	4.10881
TCGA-CZ-5463-01A-01R-1503-07	Tumor	3.78049
TCGA-CZ-5463-11A-01R-1503-07	Normal	4.08408
TCGA-CZ-5464-01A-01R-1503-07	Tumor	3.62405
TCGA-CZ-5465-01A-01R-1503-07	Tumor	3.07663
TCGA-CZ-5465-11A-01R-1503-07	Normal	4.27105
TCGA-CZ-5466-01A-01R-1503-07	Tumor	2.61249
TCGA-CZ-5466-11A-01R-1503-07	Normal	3.58176
TCGA-CZ-5467-01A-01R-1503-07	Tumor	4.48928
TCGA-CZ-5467-11A-01R-1503-07	Normal	3.15299
TCGA-CZ-5468-01A-01R-1503-07	Tumor	3.33743
TCGA-CZ-5468-11A-01R-1503-07	Normal	4.16416
TCGA-CZ-5469-01A-01R-1503-07	Tumor	2.64833
TCGA-CZ-5469-11A-01R-1503-07	Normal	4.19112
TCGA-CZ-5470-01A-01R-1503-07	Tumor	2.7547
TCGA-CZ-5470-11A-01R-1503-07	Normal	4.09952
TCGA-CZ-5982-01A-11R-1672-07	Tumor	3.77513
TCGA-CZ-5982-11A-01R-1672-07	Normal	3.09185
TCGA-CZ-5984-01A-11R-1672-07	Tumor	3.16021
TCGA-CZ-5984-11A-01R-1672-07	Normal	3.35132
TCGA-CZ-5985-01A-11R-1672-07	Tumor	3.3527
TCGA-CZ-5985-11A-01R-1672-07	Normal	2.80397
TCGA-CZ-5986-01A-11R-1672-07	Tumor	3.76007
TCGA-CZ-5986-11A-01R-1672-07	Normal	3.54117
TCGA-CZ-5987-01A-11R-1672-07	Tumor	2.48501
TCGA-CZ-5987-11A-01R-1672-07	Normal	4.23333
TCGA-CZ-5988-01A-11R-1672-07	Tumor	4.35878
TCGA-CZ-5988-11A-01R-1672-07	Normal	2.96357
TCGA-CZ-5989-01A-11R-1672-07	Tumor	4.88937
TCGA-CZ-5989-11A-01R-1672-07	Normal	4.66992
TCGA-DV-5565-01A-01R-1541-07	Tumor	4.11625
TCGA-DV-5566-01A-01R-1541-07	Tumor	3.38319
TCGA-DV-5567-01A-01R-1541-07	Tumor	3.99522
TCGA-DV-5568-01A-01R-1541-07	Tumor	3.3011
TCGA-DV-5569-01A-01R-1541-07	Tumor	3.39261
TCGA-DV-5573-01A-01R-1541-07	Tumor	3.49138
TCGA-DV-5574-01A-01R-1541-07	Tumor	4.63984
TCGA-DV-5575-01A-01R-1541-07	Tumor	3.69655
TCGA-DV-5576-01A-01R-1541-07	Tumor	3.83748
TCGA-DV-A4VX-01A-11R-A266-07	Tumor	2.98393
TCGA-DV-A4VZ-01A-11R-A266-07	Tumor	3.25894
TCGA-DV-A4W0-01A-11R-A266-07	Tumor	3.42451
TCGA-EU-5904-01A-11R-1672-07	Tumor	4.01814
TCGA-EU-5905-01A-11R-1672-07	Tumor	3.52484
TCGA-EU-5906-01A-11R-1672-07	Tumor	3.83655
TCGA-EU-5907-01A-11R-1672-07	Tumor	2.79194
TCGA-G6-A5PC-01A-11R-A33J-07	Tumor	1.12512
TCGA-G6-A8L6-01A-11R-A37O-07	Tumor	4.5148
TCGA-G6-A8L7-01A-11R-A37O-07	Tumor	2.30059
TCGA-G6-A8L8-01A-21R-A37O-07	Tumor	3.61149
TCGA-GK-A6C7-01A-11R-A33J-07	Tumor	4.37804
TCGA-MM-A563-01A-11R-A266-07	Tumor	3.89942
TCGA-MM-A564-01A-11R-A266-07	Tumor	3.94686
TCGA-MM-A84U-01A-11R-A37O-07	Tumor	2.89792
TCGA-MW-A4EC-01A-11R-A266-07	Tumor	3.38529
TCGA-T7-A92I-01A-11R-A37O-07	Tumor	3.81819

## Sheet: Sheet2 (3)
sample_id	status	SMAD1
TCGA-3Z-A93Z-01A-11R-A37O-07	Tumor	3.70543
TCGA-6D-AA2E-01A-11R-A37O-07	Tumor	2.64519
TCGA-A3-3306-01A-01R-0864-07	Tumor	2.96066
TCGA-A3-3307-01A-01R-0864-07	Tumor	3.31552
TCGA-A3-3308-01A-02R-1325-07	Tumor	4.02239
TCGA-A3-3311-01A-02R-1325-07	Tumor	3.27645
TCGA-A3-3313-01A-02R-1325-07	Tumor	2.95808
TCGA-A3-3316-01A-01R-0864-07	Tumor	3.41391
TCGA-A3-3317-01A-02R-1325-07	Tumor	3.4065
TCGA-A3-3319-01A-02R-1325-07	Tumor	3.07135
TCGA-A3-3320-01A-02R-1325-07	Tumor	3.66364
TCGA-A3-3322-01A-02R-1325-07	Tumor	2.92086
TCGA-A3-3323-01A-02R-1325-07	Tumor	3.5912
TCGA-A3-3324-01A-02R-1325-07	Tumor	3.38473
TCGA-A3-3325-01A-01R-0864-07	Tumor	3.46711
TCGA-A3-3326-01A-01R-0864-07	Tumor	2.96299
TCGA-A3-3328-01A-01R-0864-07	Tumor	4.26149
TCGA-A3-3329-01A-01R-0864-07	Tumor	3.49283
TCGA-A3-3331-01A-02R-1325-07	Tumor	3.93934
TCGA-A3-3335-01A-01R-0864-07	Tumor	2.87005
TCGA-A3-3343-01A-01R-0864-07	Tumor	3.67895
TCGA-A3-3346-01A-01R-1766-07	Tumor	2.75903
TCGA-A3-3347-01A-02R-1325-07	Tumor	3.45836
TCGA-A3-3349-01A-01R-1188-07	Tumor	4.58667
TCGA-A3-3351-01A-02R-1325-07	Tumor	3.37865
TCGA-A3-3352-01A-01R-0864-07	Tumor	3.60431
TCGA-A3-3357-01A-02R-1420-07	Tumor	2.84101
TCGA-A3-3358-01A-01R-1541-07	Tumor	3.131
TCGA-A3-3359-01A-01R-0864-07	Tumor	3.68057
TCGA-A3-3362-01A-02R-1325-07	Tumor	3.39354
TCGA-A3-3363-01A-01R-0864-07	Tumor	3.72383
TCGA-A3-3365-01A-01R-0864-07	Tumor	4.57371
TCGA-A3-3367-01A-02R-1420-07	Tumor	2.81201
TCGA-A3-3370-01A-02R-1420-07	Tumor	3.29872
TCGA-A3-3372-01A-02R-1325-07	Tumor	3.71685
TCGA-A3-3373-01A-02R-1420-07	Tumor	3.05047
TCGA-A3-3374-01A-02R-1325-07	Tumor	3.33827
TCGA-A3-3376-01A-02R-1420-07	Tumor	5.05323
TCGA-A3-3378-01A-02R-1325-07	Tumor	3.48866
TCGA-A3-3380-01A-01R-0864-07	Tumor	3.57202
TCGA-A3-3382-01A-02R-1325-07	Tumor	3.81851
TCGA-A3-3383-01A-02R-1325-07	Tumor	2.85176
TCGA-A3-3385-01A-02R-1420-07	Tumor	2.53528
TCGA-A3-3387-01A-01R-1541-07	Tumor	4.09341
TCGA-A3-A6NI-01A-11R-A33J-07	Tumor	3.18865
TCGA-A3-A6NJ-01A-12R-A33J-07	Tumor	2.92513
TCGA-A3-A6NL-01A-11R-A33J-07	Tumor	4.86746
TCGA-A3-A6NN-01A-12R-A33J-07	Tumor	4.4941
TCGA-A3-A8CQ-01A-11R-A37O-07	Tumor	3.86449
TCGA-A3-A8OU-01A-11R-A37O-07	Tumor	3.02201
TCGA-A3-A8OV-01A-11R-A37O-07	Tumor	2.95602
TCGA-A3-A8OW-01A-11R-A37O-07	Tumor	3.6345
TCGA-A3-A8OX-01A-11R-A37O-07	Tumor	4.09164
TCGA-AK-3425-01A-02R-1277-07	Tumor	3.30418
TCGA-AK-3426-01A-02R-1325-07	Tumor	1.82216
TCGA-AK-3427-01A-01R-0864-07	Tumor	3.26643
TCGA-AK-3428-01A-02R-1277-07	Tumor	3.65964
TCGA-AK-3429-01A-02R-1325-07	Tumor	2.88836
TCGA-AK-3431-01A-02R-1277-07	Tumor	5.01237
TCGA-AK-3433-01A-02R-1277-07	Tumor	3.5413
TCGA-AK-3434-01A-02R-1277-07	Tumor	3.83265
TCGA-AK-3436-01A-02R-1325-07	Tumor	3.537
TCGA-AK-3440-01A-02R-1277-07	Tumor	3.15226
TCGA-AK-3443-01A-02R-1325-07	Tumor	3.12932
TCGA-AK-3445-01A-02R-1277-07	Tumor	3.46965
TCGA-AK-3447-01A-01R-1766-07	Tumor	2.24205
TCGA-AK-3450-01A-02R-1277-07	Tumor	3.35337
TCGA-AK-3451-01A-02R-1188-07	Tumor	2.26376
TCGA-AK-3453-01A-02R-1277-07	Tumor	1.90277
TCGA-AK-3454-01A-02R-1277-07	Tumor	2.61294
TCGA-AK-3455-01A-01R-0864-07	Tumor	3.58017
TCGA-AK-3456-01A-02R-1325-07	Tumor	3.34521
TCGA-AK-3458-01A-01R-1503-07	Tumor	2.81279
TCGA-AK-3460-01A-02R-1277-07	Tumor	3.31163
TCGA-AK-3461-01A-02R-1277-07	Tumor	3.62914
TCGA-AK-3465-01A-02R-1325-07	Tumor	3.76626
TCGA-AS-3777-01A-01R-0864-07	Tumor	2.4239
TCGA-AS-3778-01A-01R-A32Z-07	Tumor	3.6427
TCGA-B0-4688-01A-01R-1277-07	Tumor	3.94655
TCGA-B0-4690-01A-01R-1277-07	Tumor	3.41454
TCGA-B0-4691-01A-01R-1277-07	Tumor	2.49255
TCGA-B0-4693-01A-01R-1277-07	Tumor	3.42324
TCGA-B0-4694-01A-01R-1277-07	Tumor	3.63302
TCGA-B0-4696-01A-01R-1277-07	Tumor	4.37205
TCGA-B0-4697-01A-01R-1277-07	Tumor	2.20038
TCGA-B0-4698-01A-01R-1503-07	Tumor	3.29926
TCGA-B0-4699-01A-01R-1277-07	Tumor	4.56996
TCGA-B0-4700-01A-02R-1541-07	Tumor	3.44653
TCGA-B0-4701-01A-01R-1277-07	Tumor	3.31374
TCGA-B0-4703-01A-01R-1277-07	Tumor	3.96788
TCGA-B0-4706-01A-01R-1503-07	Tumor	2.84852
TCGA-B0-4707-01A-01R-1277-07	Tumor	1.87931
TCGA-B0-4710-01A-01R-1503-07	Tumor	3.53641
TCGA-B0-4712-01A-01R-1503-07	Tumor	3.43807
TCGA-B0-4713-01A-01R-1277-07	Tumor	3.01812
TCGA-B0-4714-01A-01R-1277-07	Tumor	2.62667
TCGA-B0-4718-01A-01R-1277-07	Tumor	3.45729
TCGA-B0-4810-01A-01R-1503-07	Tumor	3.73411
TCGA-B0-4811-01A-01R-1503-07	Tumor	2.00371
TCGA-B0-4813-01A-01R-1277-07	Tumor	2.87434
TCGA-B0-4814-01A-01R-1277-07	Tumor	3.20373
TCGA-B0-4815-01A-01R-1503-07	Tumor	2.49185
TCGA-B0-4816-01A-01R-1503-07	Tumor	3.78817
TCGA-B0-4817-01A-01R-1277-07	Tumor	2.55626
TCGA-B0-4818-01A-01R-1503-07	Tumor	2.94667
TCGA-B0-4819-01A-01R-1277-07	Tumor	2.8044
TCGA-B0-4821-01A-01R-1503-07	Tumor	2.89505
TCGA-B0-4822-01A-01R-1277-07	Tumor	2.42331
TCGA-B0-4823-01A-02R-1420-07	Tumor	3.66528
TCGA-B0-4824-01A-01R-1277-07	Tumor	2.98639
TCGA-B0-4827-01A-02R-1420-07	Tumor	3.8681
TCGA-B0-4828-01A-01R-1277-07	Tumor	2.59151
TCGA-B0-4833-01A-01R-1305-07	Tumor	2.56411
TCGA-B0-4834-01A-01R-1305-07	Tumor	3.60954
TCGA-B0-4836-01A-01R-1305-07	Tumor	3.23171
TCGA-B0-4837-01A-01R-1305-07	Tumor	3.97517
TCGA-B0-4838-01A-01R-1305-07	Tumor	3.21728
TCGA-B0-4839-01A-01R-1305-07	Tumor	3.28593
TCGA-B0-4841-01A-01R-1277-07	Tumor	2.32932
TCGA-B0-4842-01A-02R-1420-07	Tumor	2.40294
TCGA-B0-4843-01A-01R-1277-07	Tumor	3.8249
TCGA-B0-4844-01A-01R-1277-07	Tumor	2.23704
TCGA-B0-4845-01A-01R-1277-07	Tumor	2.85212
TCGA-B0-4846-01A-01R-1277-07	Tumor	3.25644
TCGA-B0-4847-01A-01R-1277-07	Tumor	1.94557
TCGA-B0-4848-01A-01R-1277-07	Tumor	3.96671
TCGA-B0-4849-01A-01R-1277-07	Tumor	3.17763
TCGA-B0-4852-01A-01R-1503-07	Tumor	3.36743
TCGA-B0-4945-01A-01R-1420-07	Tumor	3.73587
TCGA-B0-5075-01A-01R-1334-07	Tumor	2.65858
TCGA-B0-5077-01A-01R-1334-07	Tumor	3.12644
TCGA-B0-5080-01A-01R-1503-07	Tumor	5.27474
TCGA-B0-5081-01A-01R-1334-07	Tumor	3.05839
TCGA-B0-5083-01A-02R-1420-07	Tumor	2.87825
TCGA-B0-5084-01A-01R-1334-07	Tumor	2.84537
TCGA-B0-5085-01A-01R-1334-07	Tumor	1.64828
TCGA-B0-5088-01A-01R-1334-07	Tumor	2.93127
TCGA-B0-5092-01A-01R-1420-07	Tumor	2.60322
TCGA-B0-5094-01A-01R-1420-07	Tumor	3.09926
TCGA-B0-5095-01A-01R-1420-07	Tumor	4.96389
TCGA-B0-5096-01A-01R-1420-07	Tumor	3.25456
TCGA-B0-5097-01A-01R-1420-07	Tumor	4.57293
TCGA-B0-5098-01A-01R-1420-07	Tumor	5.23308
TCGA-B0-5099-01A-01R-1420-07	Tumor	3.34389
TCGA-B0-5100-01A-01R-1420-07	Tumor	3.76054
TCGA-B0-5102-01A-01R-1420-07	Tumor	3.28657
TCGA-B0-5104-01A-01R-1420-07	Tumor	2.8979
TCGA-B0-5106-01A-01R-1420-07	Tumor	4.07247
TCGA-B0-5107-01A-01R-1420-07	Tumor	2.44612
TCGA-B0-5108-01A-01R-1420-07	Tumor	4.78492
TCGA-B0-5109-01A-02R-1420-07	Tumor	2.81979
TCGA-B0-5110-01A-01R-1420-07	Tumor	4.048
TCGA-B0-5113-01A-01R-1420-07	Tumor	3.40849
TCGA-B0-5115-01A-01R-1420-07	Tumor	3.87165
TCGA-B0-5116-01A-02R-1420-07	Tumor	3.17959
TCGA-B0-5117-01A-01R-1420-07	Tumor	2.96281
TCGA-B0-5119-01A-02R-1420-07	Tumor	3.71924
TCGA-B0-5120-01A-01R-1420-07	Tumor	3.74582
TCGA-B0-5121-01A-02R-1420-07	Tumor	2.48514
TCGA-B0-5399-01A-01R-1503-07	Tumor	3.37127
TCGA-B0-5400-01A-01R-1503-07	Tumor	2.88973
TCGA-B0-5402-01A-01R-1503-07	Tumor	3.52868
TCGA-B0-5690-01A-11R-1541-07	Tumor	5.15847
TCGA-B0-5691-01A-11R-1541-07	Tumor	3.88377
TCGA-B0-5692-01A-11R-1541-07	Tumor	2.74517
TCGA-B0-5693-01A-11R-1541-07	Tumor	3.28614
TCGA-B0-5694-01A-11R-1541-07	Tumor	3.58529
TCGA-B0-5695-01A-11R-1541-07	Tumor	3.85633
TCGA-B0-5696-01A-11R-1541-07	Tumor	3.42097
TCGA-B0-5697-01A-11R-1541-07	Tumor	3.38896
TCGA-B0-5698-01A-11R-1672-07	Tumor	3.24271
TCGA-B0-5699-01A-11R-1541-07	Tumor	3.32652
TCGA-B0-5700-01A-11R-1541-07	Tumor	2.27349
TCGA-B0-5701-01A-11R-1541-07	Tumor	2.88419
TCGA-B0-5702-01A-11R-1541-07	Tumor	0.932666
TCGA-B0-5703-01A-11R-1541-07	Tumor	2.59887
TCGA-B0-5705-01A-11R-1541-07	Tumor	2.79548
TCGA-B0-5706-01A-11R-1541-07	Tumor	2.78484
TCGA-B0-5707-01A-11R-1541-07	Tumor	3.35205
TCGA-B0-5709-01A-11R-1541-07	Tumor	3.76736
TCGA-B0-5710-01A-11R-1672-07	Tumor	5.48546
TCGA-B0-5711-01A-11R-1672-07	Tumor	4.39835
TCGA-B0-5712-01A-11R-1672-07	Tumor	2.68549
TCGA-B0-5713-01A-11R-1672-07	Tumor	3.85543
TCGA-B0-5812-01A-11R-1672-07	Tumor	4.60369
TCGA-B2-3923-01A-02R-1325-07	Tumor	4.12932
TCGA-B2-3924-01A-02R-1325-07	Tumor	2.73712
TCGA-B2-4098-01A-02R-1325-07	Tumor	2.74442
TCGA-B2-4099-01A-02R-1188-07	Tumor	2.88121
TCGA-B2-4101-01A-02R-1277-07	Tumor	4.8277
TCGA-B2-4102-01A-02R-1325-07	Tumor	3.14832
TCGA-B2-5633-01A-01R-1541-07	Tumor	3.69573
TCGA-B2-5635-01A-01R-1541-07	Tumor	3.31015
TCGA-B2-5636-01A-02R-1541-07	Tumor	4.74223
TCGA-B2-5639-01A-01R-1541-07	Tumor	3.35123
TCGA-B2-5641-01A-01R-1541-07	Tumor	3.31533
TCGA-B2-A4SR-01A-11R-A266-07	Tumor	4.36861
TCGA-B4-5377-01A-01R-1503-07	Tumor	2.87216
TCGA-B4-5378-01A-01R-1503-07	Tumor	4.49148
TCGA-B4-5832-01A-11R-1672-07	Tumor	5.04749
TCGA-B4-5834-01A-11R-1672-07	Tumor	5.24874
TCGA-B4-5835-01A-11R-1672-07	Tumor	2.81785
TCGA-B4-5836-01A-11R-1672-07	Tumor	3.93201
TCGA-B4-5838-01A-11R-1672-07	Tumor	3.57777
TCGA-B4-5843-01A-11R-1672-07	Tumor	3.55218
TCGA-B4-5844-01A-11R-1672-07	Tumor	4.59238
TCGA-B8-4143-01A-01R-1188-07	Tumor	3.53939
TCGA-B8-4146-01B-11R-1672-07	Tumor	4.43638
TCGA-B8-4148-01A-02R-1325-07	Tumor	3.15483
TCGA-B8-4151-01A-01R-1188-07	Tumor	2.5433
TCGA-B8-4153-01B-11R-1672-07	Tumor	3.12489
TCGA-B8-4154-01A-01R-1188-07	Tumor	2.62733
TCGA-B8-4619-01A-02R-1325-07	Tumor	3.46557
TCGA-B8-4620-01A-02R-1325-07	Tumor	3.13654
TCGA-B8-4621-01A-01R-1503-07	Tumor	3.2485
TCGA-B8-4622-01A-02R-1277-07	Tumor	3.9394
TCGA-B8-5158-01A-01R-1420-07	Tumor	3.33494
TCGA-B8-5159-01A-01R-1420-07	Tumor	2.29481
TCGA-B8-5162-01A-01R-1420-07	Tumor	3.15687
TCGA-B8-5163-01A-01R-1420-07	Tumor	4.42474
TCGA-B8-5164-01A-01R-1420-07	Tumor	3.37501
TCGA-B8-5165-01A-01R-1420-07	Tumor	4.31767
TCGA-B8-5545-01A-01R-1672-07	Tumor	4.68828
TCGA-B8-5546-01A-01R-1541-07	Tumor	3.75278
TCGA-B8-5549-01A-01R-1541-07	Tumor	3.20586
TCGA-B8-5550-01A-01R-1541-07	Tumor	3.91498
TCGA-B8-5551-01A-01R-1541-07	Tumor	3.36208
TCGA-B8-5552-01B-11R-1672-07	Tumor	3.91318
TCGA-B8-5553-01A-01R-1541-07	Tumor	3.42386
TCGA-B8-A54D-01A-21R-A266-07	Tumor	3.12735
TCGA-B8-A54E-01A-11R-A266-07	Tumor	2.91671
TCGA-B8-A54F-01A-11R-A266-07	Tumor	3.93162
TCGA-B8-A54G-01A-11R-A266-07	Tumor	3.1463
TCGA-B8-A54H-01A-11R-A33J-07	Tumor	3.71414
TCGA-B8-A54I-01A-21R-A33J-07	Tumor	2.11587
TCGA-B8-A54J-01A-11R-A33J-07	Tumor	3.37471
TCGA-B8-A54K-01A-11R-A33J-07	Tumor	4.15286
TCGA-B8-A7U6-01A-12R-A37O-07	Tumor	3.44998
TCGA-B8-A8YJ-01A-13R-A39I-07	Tumor	4.24343
TCGA-BP-4158-01A-02R-1289-07	Tumor	3.30574
TCGA-BP-4159-01A-02R-1289-07	Tumor	3.27262
TCGA-BP-4160-01A-02R-1289-07	Tumor	3.14696
TCGA-BP-4161-01A-02R-1325-07	Tumor	3.10911
TCGA-BP-4162-01A-02R-1325-07	Tumor	2.98269
TCGA-BP-4163-01A-02R-1325-07	Tumor	3.49812
TCGA-BP-4164-01A-02R-1325-07	Tumor	3.2954
TCGA-BP-4165-01A-02R-1289-07	Tumor	3.12348
TCGA-BP-4166-01A-02R-1289-07	Tumor	4.80571
TCGA-BP-4167-01A-02R-1325-07	Tumor	2.07053
TCGA-BP-4169-01A-02R-1289-07	Tumor	4.42642
TCGA-BP-4170-01A-02R-1289-07	Tumor	3.27307
TCGA-BP-4173-01A-02R-1289-07	Tumor	3.30606
TCGA-BP-4174-01A-02R-1289-07	Tumor	3.17674
TCGA-BP-4176-01A-02R-1289-07	Tumor	3.63401
TCGA-BP-4177-01A-02R-1420-07	Tumor	3.96261
TCGA-BP-4325-01A-02R-1289-07	Tumor	2.94826
TCGA-BP-4326-01A-01R-1289-07	Tumor	4.08217
TCGA-BP-4327-01A-01R-1289-07	Tumor	3.41904
TCGA-BP-4329-01A-02R-1289-07	Tumor	3.56322
TCGA-BP-4330-01A-01R-1289-07	Tumor	3.30641
TCGA-BP-4331-01A-01R-1289-07	Tumor	3.52599
TCGA-BP-4332-01A-01R-1289-07	Tumor	4.17072
TCGA-BP-4334-01A-01R-1289-07	Tumor	3.27332
TCGA-BP-4335-01A-01R-1289-07	Tumor	3.34986
TCGA-BP-4337-01A-01R-1289-07	Tumor	2.81219
TCGA-BP-4338-01A-01R-1289-07	Tumor	2.82118
TCGA-BP-4340-01A-01R-1289-07	Tumor	2.82829
TCGA-BP-4341-01A-01R-1289-07	Tumor	2.67408
TCGA-BP-4342-01A-01R-1289-07	Tumor	4.1276
TCGA-BP-4343-01A-02R-1289-07	Tumor	3.93674
TCGA-BP-4344-01A-01R-1289-07	Tumor	3.85621
TCGA-BP-4345-01A-01R-1289-07	Tumor	4.5094
TCGA-BP-4346-01A-01R-1289-07	Tumor	2.99545
TCGA-BP-4347-01A-01R-1289-07	Tumor	3.03372
TCGA-BP-4349-01A-01R-1289-07	Tumor	3.5452
TCGA-BP-4351-01A-01R-1289-07	Tumor	3.60855
TCGA-BP-4352-01A-01R-1289-07	Tumor	3.08412
TCGA-BP-4353-01A-02R-1289-07	Tumor	4.55271
TCGA-BP-4354-01A-02R-1289-07	Tumor	3.70426
TCGA-BP-4355-01A-01R-1289-07	Tumor	3.67915
TCGA-BP-4756-01A-01R-1289-07	Tumor	3.04158
TCGA-BP-4758-01A-01R-1289-07	Tumor	2.59223
TCGA-BP-4759-01A-01R-1289-07	Tumor	3.05339
TCGA-BP-4760-01A-02R-1420-07	Tumor	4.02785
TCGA-BP-4761-01A-01R-1289-07	Tumor	2.55297
TCGA-BP-4762-01A-02R-1289-07	Tumor	4.32953
TCGA-BP-4763-01A-01R-1289-07	Tumor	4.11434
TCGA-BP-4765-01A-01R-1289-07	Tumor	3.72678
TCGA-BP-4766-01A-01R-1289-07	Tumor	3.09731
TCGA-BP-4768-01A-01R-1289-07	Tumor	2.7752
TCGA-BP-4769-01A-01R-1289-07	Tumor	4.51554
TCGA-BP-4770-01A-01R-1503-07	Tumor	4.40476
TCGA-BP-4771-01A-01R-1289-07	Tumor	2.91573
TCGA-BP-4774-01A-01R-1289-07	Tumor	3.28081
TCGA-BP-4775-01A-01R-1289-07	Tumor	3.2963
TCGA-BP-4776-01A-01R-1289-07	Tumor	2.88368
TCGA-BP-4777-01A-01R-1289-07	Tumor	2.82324
TCGA-BP-4781-01A-01R-1305-07	Tumor	3.50262
TCGA-BP-4782-01A-02R-1420-07	Tumor	3.82576
TCGA-BP-4784-01A-01R-1305-07	Tumor	4.66509
TCGA-BP-4787-01A-01R-1305-07	Tumor	2.87145
TCGA-BP-4789-01A-01R-1305-07	Tumor	4.21625
TCGA-BP-4790-01A-01R-1305-07	Tumor	4.21618
TCGA-BP-4795-01A-02R-1420-07	Tumor	4.53612
TCGA-BP-4797-01A-01R-1305-07	Tumor	3.01223
TCGA-BP-4798-01A-01R-1305-07	Tumor	3.74639
TCGA-BP-4799-01A-01R-1305-07	Tumor	3.20298
TCGA-BP-4801-01A-02R-1420-07	Tumor	3.91384
TCGA-BP-4803-01A-01R-1305-07	Tumor	3.65612
TCGA-BP-4804-01A-02R-1305-07	Tumor	3.34942
TCGA-BP-4807-01A-01R-1305-07	Tumor	3.3748
TCGA-BP-4959-01A-01R-1334-07	Tumor	3.15377
TCGA-BP-4960-01A-01R-1334-07	Tumor	2.86289
TCGA-BP-4961-01A-01R-1334-07	Tumor	4.26758
TCGA-BP-4962-01A-01R-1334-07	Tumor	2.56808
TCGA-BP-4963-01A-01R-1334-07	Tumor	3.34382
TCGA-BP-4964-01A-01R-1334-07	Tumor	3.32128
TCGA-BP-4965-01A-01R-1334-07	Tumor	4.03807
TCGA-BP-4967-01A-01R-1334-07	Tumor	3.33193
TCGA-BP-4968-01A-01R-1334-07	Tumor	3.50887
TCGA-BP-4969-01A-01R-1334-07	Tumor	2.29072
TCGA-BP-4970-01A-01R-1334-07	Tumor	3.66785
TCGA-BP-4971-01A-01R-1334-07	Tumor	2.30644
TCGA-BP-4972-01A-01R-1334-07	Tumor	4.08373
TCGA-BP-4973-01A-01R-1334-07	Tumor	3.23727
TCGA-BP-4974-01A-01R-1334-07	Tumor	4.48347
TCGA-BP-4975-01A-01R-1334-07	Tumor	3.55278
TCGA-BP-4976-01A-01R-1334-07	Tumor	3.55021
TCGA-BP-4977-01A-01R-1334-07	Tumor	3.13693
TCGA-BP-4981-01A-01R-1334-07	Tumor	2.95163
TCGA-BP-4982-01A-01R-1334-07	Tumor	3.83853
TCGA-BP-4983-01A-01R-1334-07	Tumor	3.37235
TCGA-BP-4985-01A-01R-1334-07	Tumor	3.27618
TCGA-BP-4986-01A-01R-1334-07	Tumor	4.05838
TCGA-BP-4987-01A-01R-1334-07	Tumor	3.77748
TCGA-BP-4988-01A-01R-1334-07	Tumor	3.27996
TCGA-BP-4989-01A-01R-1334-07	Tumor	2.86003
TCGA-BP-4991-01A-01R-1334-07	Tumor	4.72207
TCGA-BP-4992-01A-01R-1334-07	Tumor	1.56027
TCGA-BP-4993-01A-02R-1420-07	Tumor	3.71233
TCGA-BP-4994-01A-01R-1334-07	Tumor	4.32846
TCGA-BP-4995-01A-01R-1334-07	Tumor	4.18647
TCGA-BP-4998-01A-01R-1334-07	Tumor	4.01286
TCGA-BP-4999-01A-01R-1334-07	Tumor	4.12596
TCGA-BP-5000-01A-01R-1334-07	Tumor	2.8435
TCGA-BP-5001-01A-01R-1334-07	Tumor	2.04261
TCGA-BP-5004-01A-01R-1334-07	Tumor	3.57663
TCGA-BP-5006-01A-01R-1334-07	Tumor	2.86116
TCGA-BP-5007-01A-01R-1334-07	Tumor	3.49911
TCGA-BP-5008-01A-01R-1334-07	Tumor	3.62281
TCGA-BP-5009-01A-01R-1334-07	Tumor	3.20381
TCGA-BP-5010-01A-02R-1420-07	Tumor	2.70576
TCGA-BP-5168-01A-01R-1420-07	Tumor	3.80661
TCGA-BP-5169-01A-01R-1426-07	Tumor	1.14457
TCGA-BP-5170-01A-01R-1426-07	Tumor	3.09457
TCGA-BP-5173-01A-01R-1426-07	Tumor	2.96351
TCGA-BP-5174-01A-01R-1426-07	Tumor	2.19727
TCGA-BP-5175-01A-01R-1426-07	Tumor	2.01703
TCGA-BP-5176-01A-01R-1426-07	Tumor	3.09538
TCGA-BP-5177-01A-01R-1426-07	Tumor	3.86532
TCGA-BP-5178-01A-01R-1426-07	Tumor	2.41378
TCGA-BP-5180-01A-01R-1426-07	Tumor	2.51682
TCGA-BP-5181-01A-01R-1426-07	Tumor	3.71529
TCGA-BP-5182-01A-01R-1426-07	Tumor	3.66915
TCGA-BP-5183-01A-01R-1426-07	Tumor	2.5457
TCGA-BP-5184-01A-01R-1426-07	Tumor	3.11582
TCGA-BP-5185-01A-01R-1426-07	Tumor	0.851279
TCGA-BP-5186-01A-01R-1426-07	Tumor	3.49913
TCGA-BP-5187-01A-01R-1426-07	Tumor	3.68546
TCGA-BP-5189-01A-02R-1426-07	Tumor	3.72377
TCGA-BP-5190-01A-01R-1426-07	Tumor	2.06736
TCGA-BP-5191-01A-01R-1426-07	Tumor	0.943659
TCGA-BP-5192-01A-01R-1426-07	Tumor	3.1104
TCGA-BP-5194-01A-02R-1426-07	Tumor	3.8339
TCGA-BP-5195-01A-02R-1426-07	Tumor	3.55574
TCGA-BP-5196-01A-01R-1426-07	Tumor	3.2377
TCGA-BP-5198-01A-01R-1426-07	Tumor	2.92937
TCGA-BP-5199-01A-01R-1426-07	Tumor	3.65391
TCGA-BP-5200-01A-01R-1426-07	Tumor	3.66799
TCGA-BP-5201-01A-01R-1426-07	Tumor	2.77928
TCGA-BP-5202-01A-02R-1426-07	Tumor	2.72319
TCGA-CJ-4634-01A-02R-1325-07	Tumor	3.82708
TCGA-CJ-4635-01A-02R-1305-07	Tumor	3.33143
TCGA-CJ-4636-01A-02R-1325-07	Tumor	2.8135
TCGA-CJ-4637-01A-02R-1325-07	Tumor	3.32227
TCGA-CJ-4638-01A-02R-1325-07	Tumor	1.84563
TCGA-CJ-4639-01A-02R-1325-07	Tumor	4.52527
TCGA-CJ-4640-01A-02R-1325-07	Tumor	3.90285
TCGA-CJ-4641-01A-02R-1325-07	Tumor	3.33357
TCGA-CJ-4642-01B-01R-1305-07	Tumor	3.11788
TCGA-CJ-4643-01A-02R-1325-07	Tumor	3.78679
TCGA-CJ-4644-01A-02R-1325-07	Tumor	3.64619
TCGA-CJ-4868-01A-01R-1305-07	Tumor	3.77963
TCGA-CJ-4869-01A-02R-1426-07	Tumor	3.12897
TCGA-CJ-4870-01A-01R-1305-07	Tumor	3.19985
TCGA-CJ-4871-01A-01R-1305-07	Tumor	3.94795
TCGA-CJ-4872-01A-01R-1305-07	Tumor	3.91943
TCGA-CJ-4873-01A-01R-1305-07	Tumor	2.07056
TCGA-CJ-4874-01A-01R-1305-07	Tumor	3.51044
TCGA-CJ-4875-01A-01R-1305-07	Tumor	2.34494
TCGA-CJ-4876-01A-01R-1305-07	Tumor	2.91313
TCGA-CJ-4878-01A-01R-1305-07	Tumor	3.27548
TCGA-CJ-4881-01A-01R-1305-07	Tumor	3.54752
TCGA-CJ-4882-01A-02R-1426-07	Tumor	3.59077
TCGA-CJ-4884-01A-01R-1305-07	Tumor	3.22458
TCGA-CJ-4885-01A-01R-1305-07	Tumor	3.83263
TCGA-CJ-4886-01A-01R-1305-07	Tumor	4.06146
TCGA-CJ-4887-01A-01R-1305-07	Tumor	2.37523
TCGA-CJ-4888-01A-01R-1305-07	Tumor	3.22828
TCGA-CJ-4889-01A-01R-1305-07	Tumor	3.40234
TCGA-CJ-4890-01A-01R-1305-07	Tumor	3.48376
TCGA-CJ-4891-01A-01R-1305-07	Tumor	2.60879
TCGA-CJ-4892-01A-01R-1305-07	Tumor	3.52055
TCGA-CJ-4893-01A-01R-1305-07	Tumor	3.89076
TCGA-CJ-4894-01A-01R-1305-07	Tumor	3.67429
TCGA-CJ-4895-01A-01R-1305-07	Tumor	3.66144
TCGA-CJ-4897-01A-03R-1426-07	Tumor	3.37896
TCGA-CJ-4899-01A-01R-1334-07	Tumor	3.94671
TCGA-CJ-4900-01A-01R-1334-07	Tumor	2.98444
TCGA-CJ-4901-01A-01R-1426-07	Tumor	3.1516
TCGA-CJ-4902-01A-01R-1426-07	Tumor	4.62654
TCGA-CJ-4903-01A-01R-1426-07	Tumor	2.83952
TCGA-CJ-4904-01A-02R-1426-07	Tumor	4.37466
TCGA-CJ-4905-01A-02R-1426-07	Tumor	4.64203
TCGA-CJ-4907-01A-01R-1426-07	Tumor	4.69075
TCGA-CJ-4908-01A-01R-1426-07	Tumor	4.7476
TCGA-CJ-4912-01A-01R-1426-07	Tumor	2.45843
TCGA-CJ-4916-01A-01R-1426-07	Tumor	2.89805
TCGA-CJ-4918-01A-01R-1426-07	Tumor	3.93652
TCGA-CJ-4920-01A-01R-1426-07	Tumor	3.92362
TCGA-CJ-4923-01A-01R-1426-07	Tumor	3.37138
TCGA-CJ-5671-01A-11R-1541-07	Tumor	3.63142
TCGA-CJ-5672-01A-11R-1541-07	Tumor	2.68999
TCGA-CJ-5675-01A-11R-1541-07	Tumor	3.3559
TCGA-CJ-5676-01A-11R-1541-07	Tumor	2.95429
TCGA-CJ-5677-01A-11R-1541-07	Tumor	3.24083
TCGA-CJ-5678-01A-11R-1541-07	Tumor	2.76943
TCGA-CJ-5679-01A-11R-1541-07	Tumor	2.62014
TCGA-CJ-5680-01A-11R-1541-07	Tumor	3.41109
TCGA-CJ-5681-01A-11R-1541-07	Tumor	3.90421
TCGA-CJ-5682-01A-11R-1541-07	Tumor	3.47182
TCGA-CJ-5683-01A-11R-1541-07	Tumor	2.86158
TCGA-CJ-5684-01A-11R-1541-07	Tumor	3.49311
TCGA-CJ-5686-01A-11R-1672-07	Tumor	3.77365
TCGA-CJ-5689-01A-11R-1541-07	Tumor	3.51347
TCGA-CJ-6027-01A-11R-1672-07	Tumor	3.23781
TCGA-CJ-6028-01A-11R-1672-07	Tumor	3.77888
TCGA-CJ-6030-01A-11R-1672-07	Tumor	4.00102
TCGA-CJ-6031-01A-11R-1672-07	Tumor	3.54355
TCGA-CJ-6032-01A-11R-1672-07	Tumor	2.94628
TCGA-CJ-6033-01A-11R-1672-07	Tumor	4.15001
TCGA-CW-5580-01A-01R-1672-07	Tumor	3.84543
TCGA-CW-5581-01A-02R-1541-07	Tumor	3.61427
TCGA-CW-5583-01A-02R-1541-07	Tumor	4.0158
TCGA-CW-5584-01A-01R-1541-07	Tumor	3.5921
TCGA-CW-5585-01A-01R-1541-07	Tumor	4.05195
TCGA-CW-5587-01A-01R-1541-07	Tumor	3.16731
TCGA-CW-5588-01A-01R-1541-07	Tumor	3.4658
TCGA-CW-5589-01A-01R-1541-07	Tumor	3.99892
TCGA-CW-5590-01A-01R-1541-07	Tumor	3.36272
TCGA-CW-5591-01A-01R-1541-07	Tumor	4.81803
TCGA-CW-6087-01A-11R-1672-07	Tumor	3.69411
TCGA-CW-6088-01A-11R-1672-07	Tumor	4.30291
TCGA-CW-6090-01A-11R-1672-07	Tumor	3.94638
TCGA-CW-6093-01A-11R-1672-07	Tumor	4.53343
TCGA-CW-6097-01A-11R-1672-07	Tumor	3.63574
TCGA-CZ-4853-01A-01R-1426-07	Tumor	2.79254
TCGA-CZ-4854-01A-01R-1305-07	Tumor	3.17653
TCGA-CZ-4856-01A-02R-1426-07	Tumor	3.6852
TCGA-CZ-4857-01A-01R-1305-07	Tumor	3.43739
TCGA-CZ-4858-01A-01R-1305-07	Tumor	2.98948
TCGA-CZ-4859-01A-02R-1426-07	Tumor	3.154
TCGA-CZ-4860-01A-01R-1305-07	Tumor	2.54243
TCGA-CZ-4861-01A-01R-1305-07	Tumor	2.91602
TCGA-CZ-4862-01A-01R-1305-07	Tumor	4.07012
TCGA-CZ-4863-01A-01R-1503-07	Tumor	3.03406
TCGA-CZ-4864-01A-01R-1503-07	Tumor	3.45187
TCGA-CZ-4865-01A-02R-1503-07	Tumor	4.05618
TCGA-CZ-4866-01A-01R-1503-07	Tumor	3.0966
TCGA-CZ-5451-01A-01R-1503-07	Tumor	3.09145
TCGA-CZ-5452-01A-01R-1503-07	Tumor	2.40749
TCGA-CZ-5453-01A-01R-1503-07	Tumor	2.97589
TCGA-CZ-5454-01A-01R-1503-07	Tumor	4.09152
TCGA-CZ-5455-01A-01R-1503-07	Tumor	3.4539
TCGA-CZ-5456-01A-01R-1503-07	Tumor	3.0757
TCGA-CZ-5457-01A-01R-1503-07	Tumor	3.15481
TCGA-CZ-5458-01A-01R-1503-07	Tumor	3.63775
TCGA-CZ-5459-01A-01R-1503-07	Tumor	2.9399
TCGA-CZ-5460-01A-01R-1503-07	Tumor	2.65304
TCGA-CZ-5461-01A-01R-1503-07	Tumor	3.75881
TCGA-CZ-5462-01A-01R-1503-07	Tumor	3.56218
TCGA-CZ-5463-01A-01R-1503-07	Tumor	3.78049
TCGA-CZ-5464-01A-01R-1503-07	Tumor	3.62405
TCGA-CZ-5465-01A-01R-1503-07	Tumor	3.07663
TCGA-CZ-5466-01A-01R-1503-07	Tumor	2.61249
TCGA-CZ-5467-01A-01R-1503-07	Tumor	4.48928
TCGA-CZ-5468-01A-01R-1503-07	Tumor	3.33743
TCGA-CZ-5469-01A-01R-1503-07	Tumor	2.64833
TCGA-CZ-5470-01A-01R-1503-07	Tumor	2.7547
TCGA-CZ-5982-01A-11R-1672-07	Tumor	3.77513
TCGA-CZ-5984-01A-11R-1672-07	Tumor	3.16021
TCGA-CZ-5985-01A-11R-1672-07	Tumor	3.3527
TCGA-CZ-5986-01A-11R-1672-07	Tumor	3.76007
TCGA-CZ-5987-01A-11R-1672-07	Tumor	2.48501
TCGA-CZ-5988-01A-11R-1672-07	Tumor	4.35878
TCGA-CZ-5989-01A-11R-1672-07	Tumor	4.88937
TCGA-DV-5565-01A-01R-1541-07	Tumor	4.11625
TCGA-DV-5566-01A-01R-1541-07	Tumor	3.38319
TCGA-DV-5567-01A-01R-1541-07	Tumor	3.99522
TCGA-DV-5568-01A-01R-1541-07	Tumor	3.3011
TCGA-DV-5569-01A-01R-1541-07	Tumor	3.39261
TCGA-DV-5573-01A-01R-1541-07	Tumor	3.49138
TCGA-DV-5574-01A-01R-1541-07	Tumor	4.63984
TCGA-DV-5575-01A-01R-1541-07	Tumor	3.69655
TCGA-DV-5576-01A-01R-1541-07	Tumor	3.83748
TCGA-DV-A4VX-01A-11R-A266-07	Tumor	2.98393
TCGA-DV-A4VZ-01A-11R-A266-07	Tumor	3.25894
TCGA-DV-A4W0-01A-11R-A266-07	Tumor	3.42451
TCGA-EU-5904-01A-11R-1672-07	Tumor	4.01814
TCGA-EU-5905-01A-11R-1672-07	Tumor	3.52484
TCGA-EU-5906-01A-11R-1672-07	Tumor	3.83655
TCGA-EU-5907-01A-11R-1672-07	Tumor	2.79194
TCGA-G6-A5PC-01A-11R-A33J-07	Tumor	1.12512
TCGA-G6-A8L6-01A-11R-A37O-07	Tumor	4.5148
TCGA-G6-A8L7-01A-11R-A37O-07	Tumor	2.30059
TCGA-G6-A8L8-01A-21R-A37O-07	Tumor	3.61149
TCGA-GK-A6C7-01A-11R-A33J-07	Tumor	4.37804
TCGA-MM-A563-01A-11R-A266-07	Tumor	3.89942
TCGA-MM-A564-01A-11R-A266-07	Tumor	3.94686
TCGA-MM-A84U-01A-11R-A37O-07	Tumor	2.89792
TCGA-MW-A4EC-01A-11R-A266-07	Tumor	3.38529
TCGA-T7-A92I-01A-11R-A37O-07	Tumor	3.81819
TCGA-A3-3358-11A-01R-1541-07	Normal	2.93958
TCGA-A3-3387-11A-01R-1541-07	Normal	2.65155
TCGA-B0-4700-11A-01R-1541-07	Normal	2.8308
TCGA-B0-4712-11A-02R-1503-07	Normal	4.49679
TCGA-B0-5402-11A-01R-1503-07	Normal	3.21349
TCGA-B0-5690-11A-01R-1541-07	Normal	3.42553
TCGA-B0-5691-11A-01R-1541-07	Normal	3.68741
TCGA-B0-5694-11A-01R-1541-07	Normal	3.71856
TCGA-B0-5696-11A-01R-1541-07	Normal	3.3852
TCGA-B0-5697-11A-01R-1541-07	Normal	3.19216
TCGA-B0-5699-11A-01R-1541-07	Normal	3.16168
TCGA-B0-5701-11A-01R-1541-07	Normal	3.66603
TCGA-B0-5703-11A-01R-1541-07	Normal	3.48872
TCGA-B0-5705-11A-01R-1541-07	Normal	3.27793
TCGA-B0-5706-11A-01R-1541-07	Normal	3.0965
TCGA-B0-5709-11A-01R-1541-07	Normal	3.35301
TCGA-B0-5711-11A-01R-1672-07	Normal	3.62811
TCGA-B0-5712-11A-01R-1672-07	Normal	4.04514
TCGA-B2-5636-11A-01R-1541-07	Normal	3.43115
TCGA-B2-5641-11A-01R-1541-07	Normal	4.23152
TCGA-B8-4619-11A-01R-1758-07	Normal	2.53993
TCGA-B8-4620-11A-01R-1758-07	Normal	3.444
TCGA-B8-4622-11A-01R-1758-07	Normal	3.21341
TCGA-B8-5549-11A-01R-1541-07	Normal	4.04809
TCGA-B8-5552-11A-01R-1672-07	Normal	5.63178
TCGA-CJ-5672-11A-01R-1541-07	Normal	3.58802
TCGA-CJ-5676-11A-01R-1541-07	Normal	3.66282
TCGA-CJ-5677-11A-01R-1541-07	Normal	3.44712
TCGA-CJ-5678-11A-01R-1541-07	Normal	2.95578
TCGA-CJ-5679-11A-01R-1541-07	Normal	4.09855
TCGA-CJ-5680-11A-01R-1541-07	Normal	4.395
TCGA-CJ-5681-11A-01R-1541-07	Normal	2.98218
TCGA-CJ-5689-11A-01R-1541-07	Normal	3.86029
TCGA-CJ-6030-11A-01R-1672-07	Normal	3.39207
TCGA-CJ-6033-11A-01R-1858-07	Normal	2.926
TCGA-CW-5580-11A-02R-1672-07	Normal	3.50673
TCGA-CW-5581-11A-01R-1541-07	Normal	3.40637
TCGA-CW-5584-11A-01R-1541-07	Normal	4.17063
TCGA-CW-5585-11A-01R-1541-07	Normal	3.40739
TCGA-CW-5587-11A-01R-1541-07	Normal	3.59709
TCGA-CW-5589-11A-01R-1541-07	Normal	3.48894
TCGA-CW-5591-11A-01R-1541-07	Normal	4.03826
TCGA-CW-6087-11A-01R-1672-07	Normal	3.14135
TCGA-CW-6088-11A-01R-1672-07	Normal	4.26327
TCGA-CW-6090-11A-01R-1672-07	Normal	3.46853
TCGA-CZ-4863-11A-01R-1503-07	Normal	4.7844
TCGA-CZ-4864-11A-01R-1503-07	Normal	2.83218
TCGA-CZ-4865-11A-01R-1503-07	Normal	4.53908
TCGA-CZ-5451-11A-01R-1503-07	Normal	3.36643
TCGA-CZ-5452-11A-01R-1503-07	Normal	4.08176
TCGA-CZ-5453-11A-01R-1503-07	Normal	4.52994
TCGA-CZ-5454-11A-01R-1503-07	Normal	3.81519
TCGA-CZ-5455-11A-01R-1503-07	Normal	3.85398
TCGA-CZ-5456-11A-02R-1503-07	Normal	3.21145
TCGA-CZ-5457-11A-01R-1503-07	Normal	4.01478
TCGA-CZ-5458-11A-01R-1503-07	Normal	3.68117
TCGA-CZ-5461-11A-01R-1503-07	Normal	4.19679
TCGA-CZ-5462-11A-01R-1503-07	Normal	4.10881
TCGA-CZ-5463-11A-01R-1503-07	Normal	4.08408
TCGA-CZ-5465-11A-01R-1503-07	Normal	4.27105
TCGA-CZ-5466-11A-01R-1503-07	Normal	3.58176
TCGA-CZ-5467-11A-01R-1503-07	Normal	3.15299
TCGA-CZ-5468-11A-01R-1503-07	Normal	4.16416
TCGA-CZ-5469-11A-01R-1503-07	Normal	4.19112
TCGA-CZ-5470-11A-01R-1503-07	Normal	4.09952
TCGA-CZ-5982-11A-01R-1672-07	Normal	3.09185
TCGA-CZ-5984-11A-01R-1672-07	Normal	3.35132
TCGA-CZ-5985-11A-01R-1672-07	Normal	2.80397
TCGA-CZ-5986-11A-01R-1672-07	Normal	3.54117
TCGA-CZ-5987-11A-01R-1672-07	Normal	4.23333
TCGA-CZ-5988-11A-01R-1672-07	Normal	2.96357
TCGA-CZ-5989-11A-01R-1672-07	Normal	4.66992

## Sheet: Sheet3 (2)
sample_id	TCGA-3Z-A93Z-01A-11R-A37O-07	TCGA-6D-AA2E-01A-11R-A37O-07	TCGA-A3-3306-01A-01R-0864-07	TCGA-A3-3307-01A-01R-0864-07	TCGA-A3-3308-01A-02R-1325-07	TCGA-A3-3311-01A-02R-1325-07	TCGA-A3-3313-01A-02R-1325-07	TCGA-A3-3316-01A-01R-0864-07	TCGA-A3-3317-01A-02R-1325-07	TCGA-A3-3319-01A-02R-1325-07	TCGA-A3-3320-01A-02R-1325-07	TCGA-A3-3322-01A-02R-1325-07	TCGA-A3-3323-01A-02R-1325-07	TCGA-A3-3324-01A-02R-1325-07	TCGA-A3-3325-01A-01R-0864-07	TCGA-A3-3326-01A-01R-0864-07	TCGA-A3-3328-01A-01R-0864-07	TCGA-A3-3329-01A-01R-0864-07	TCGA-A3-3331-01A-02R-1325-07	TCGA-A3-3335-01A-01R-0864-07	TCGA-A3-3343-01A-01R-0864-07	TCGA-A3-3346-01A-01R-1766-07	TCGA-A3-3347-01A-02R-1325-07	TCGA-A3-3349-01A-01R-1188-07	TCGA-A3-3351-01A-02R-1325-07	TCGA-A3-3352-01A-01R-0864-07	TCGA-A3-3357-01A-02R-1420-07	TCGA-A3-3358-01A-01R-1541-07	TCGA-A3-3359-01A-01R-0864-07	TCGA-A3-3362-01A-02R-1325-07	TCGA-A3-3363-01A-01R-0864-07	TCGA-A3-3365-01A-01R-0864-07	TCGA-A3-3367-01A-02R-1420-07	TCGA-A3-3370-01A-02R-1420-07	TCGA-A3-3372-01A-02R-1325-07	TCGA-A3-3373-01A-02R-1420-07	TCGA-A3-3374-01A-02R-1325-07	TCGA-A3-3376-01A-02R-1420-07	TCGA-A3-3378-01A-02R-1325-07	TCGA-A3-3380-01A-01R-0864-07	TCGA-A3-3382-01A-02R-1325-07	TCGA-A3-3383-01A-02R-1325-07	TCGA-A3-3385-01A-02R-1420-07	TCGA-A3-3387-01A-01R-1541-07	TCGA-A3-A6NI-01A-11R-A33J-07	TCGA-A3-A6NJ-01A-12R-A33J-07	TCGA-A3-A6NL-01A-11R-A33J-07	TCGA-A3-A6NN-01A-12R-A33J-07	TCGA-A3-A8CQ-01A-11R-A37O-07
status	Tumor	Tumor	Tumor	Tumor	Tumor	Tumor	Tumor	Tumor	Tumor	Tumor	Tumor	Tumor	Tumor	Tumor	Tumor	Tumor	Tumor	Tumor	Tumor	Tumor	Tumor	Tumor	Tumor	Tumor	Tumor	Tumor	Tumor	Tumor	Tumor	Tumor	Tumor	Tumor	Tumor	Tumor	Tumor	Tumor	Tumor	Tumor	Tumor	Tumor	Tumor	Tumor	Tumor	Tumor	Tumor	Tumor	Tumor	Tumor	Tumor
SMAD1	3.70543	2.64519	2.96066	3.31552	4.02239	3.27645	2.95808	3.41391	3.4065	3.07135	3.66364	2.92086	3.5912	3.38473	3.46711	2.96299	4.26149	3.49283	3.93934	2.87005	3.67895	2.75903	3.45836	4.58667	3.37865	3.60431	2.84101	3.131	3.68057	3.39354	3.72383	4.57371	2.81201	3.29872	3.71685	3.05047	3.33827	5.05323	3.48866	3.57202	3.81851	2.85176	2.53528	4.09341	3.18865	2.92513	4.86746	4.4941	3.86449
[truncated: 555 more columns]

## Sheet: Sheet 1 (4)
sample_id	status	SMAD2
TCGA-3Z-A93Z-01A-11R-A37O-07	Tumor	2.75348
TCGA-6D-AA2E-01A-11R-A37O-07	Tumor	2.58664
TCGA-A3-3306-01A-01R-0864-07	Tumor	3.25002
TCGA-A3-3307-01A-01R-0864-07	Tumor	3.35355
TCGA-A3-3308-01A-02R-1325-07	Tumor	2.9292
TCGA-A3-3311-01A-02R-1325-07	Tumor	3.01375
TCGA-A3-3313-01A-02R-1325-07	Tumor	2.06212
TCGA-A3-3316-01A-01R-0864-07	Tumor	3.32327
TCGA-A3-3317-01A-02R-1325-07	Tumor	3.22544
TCGA-A3-3319-01A-02R-1325-07	Tumor	2.27256
TCGA-A3-3320-01A-02R-1325-07	Tumor	3.51402
TCGA-A3-3322-01A-02R-1325-07	Tumor	2.78025
TCGA-A3-3323-01A-02R-1325-07	Tumor	3.34207
TCGA-A3-3324-01A-02R-1325-07	Tumor	2.87704
TCGA-A3-3325-01A-01R-0864-07	Tumor	2.97001
TCGA-A3-3326-01A-01R-0864-07	Tumor	2.88237
TCGA-A3-3328-01A-01R-0864-07	Tumor	3.14657
TCGA-A3-3329-01A-01R-0864-07	Tumor	2.82204
TCGA-A3-3331-01A-02R-1325-07	Tumor	3.07248
TCGA-A3-3335-01A-01R-0864-07	Tumor	2.78524
TCGA-A3-3343-01A-01R-0864-07	Tumor	3.07702
TCGA-A3-3346-01A-01R-1766-07	Tumor	2.30819
TCGA-A3-3347-01A-02R-1325-07	Tumor	2.99764
TCGA-A3-3349-01A-01R-1188-07	Tumor	3.44309
TCGA-A3-3351-01A-02R-1325-07	Tumor	3.42822
TCGA-A3-3352-01A-01R-0864-07	Tumor	3.17568
TCGA-A3-3357-01A-02R-1420-07	Tumor	2.46187
TCGA-A3-3358-01A-01R-1541-07	Tumor	2.69822
TCGA-A3-3358-11A-01R-1541-07	Normal	2.44647
TCGA-A3-3359-01A-01R-0864-07	Tumor	3.28434
TCGA-A3-3362-01A-02R-1325-07	Tumor	3.17514
TCGA-A3-3363-01A-01R-0864-07	Tumor	3.10234
TCGA-A3-3365-01A-01R-0864-07	Tumor	3.56705
TCGA-A3-3367-01A-02R-1420-07	Tumor	3.05233
TCGA-A3-3370-01A-02R-1420-07	Tumor	3.15261
TCGA-A3-3372-01A-02R-1325-07	Tumor	2.96179
TCGA-A3-3373-01A-02R-1420-07	Tumor	3.37393
TCGA-A3-3374-01A-02R-1325-07	Tumor	2.56662
TCGA-A3-3376-01A-02R-1420-07	Tumor	3.72358
TCGA-A3-3378-01A-02R-1325-07	Tumor	3.18137
TCGA-A3-3380-01A-01R-0864-07	Tumor	3.19308
TCGA-A3-3382-01A-02R-1325-07	Tumor	4.25027
TCGA-A3-3383-01A-02R-1325-07	Tumor	2.53079
TCGA-A3-3385-01A-02R-1420-07	Tumor	3.0138
TCGA-A3-3387-01A-01R-1541-07	Tumor	3.02246
TCGA-A3-3387-11A-01R-1541-07	Normal	2.44199
TCGA-A3-A6NI-01A-11R-A33J-07	Tumor	3.02634
TCGA-A3-A6NJ-01A-12R-A33J-07	Tumor	3.03758
TCGA-A3-A6NL-01A-11R-A33J-07	Tumor	3.27038
TCGA-A3-A6NN-01A-12R-A33J-07	Tumor	3.22151
TCGA-A3-A8CQ-01A-11R-A37O-07	Tumor	3.3162
TCGA-A3-A8OU-01A-11R-A37O-07	Tumor	2.81863
TCGA-A3-A8OV-01A-11R-A37O-07	Tumor	2.78559
TCGA-A3-A8OW-01A-11R-A37O-07	Tumor	3.26542
TCGA-A3-A8OX-01A-11R-A37O-07	Tumor	3.12468
TCGA-AK-3425-01A-02R-1277-07	Tumor	2.67414
TCGA-AK-3426-01A-02R-1325-07	Tumor	1.98185
TCGA-AK-3427-01A-01R-0864-07	Tumor	2.39903
TCGA-AK-3428-01A-02R-1277-07	Tumor	3.2502
TCGA-AK-3429-01A-02R-1325-07	Tumor	2.75013
TCGA-AK-3431-01A-02R-1277-07	Tumor	3.49635
TCGA-AK-3433-01A-02R-1277-07	Tumor	3.08308
TCGA-AK-3434-01A-02R-1277-07	Tumor	2.92871
TCGA-AK-3436-01A-02R-1325-07	Tumor	2.98464
TCGA-AK-3440-01A-02R-1277-07	Tumor	2.46764
TCGA-AK-3443-01A-02R-1325-07	Tumor	3.02965
TCGA-AK-3445-01A-02R-1277-07	Tumor	3.01821
TCGA-AK-3447-01A-01R-1766-07	Tumor	1.98357
TCGA-AK-3450-01A-02R-1277-07	Tumor	3.03378
TCGA-AK-3451-01A-02R-1188-07	Tumor	2.03949
TCGA-AK-3453-01A-02R-1277-07	Tumor	1.88464
TCGA-AK-3454-01A-02R-1277-07	Tumor	2.10796
TCGA-AK-3455-01A-01R-0864-07	Tumor	2.98023
TCGA-AK-3456-01A-02R-1325-07	Tumor	2.87925
TCGA-AK-3458-01A-01R-1503-07	Tumor	2.51614
TCGA-AK-3460-01A-02R-1277-07	Tumor	2.87876
TCGA-AK-3461-01A-02R-1277-07	Tumor	3.39932
TCGA-AK-3465-01A-02R-1325-07	Tumor	2.65398
TCGA-AS-3777-01A-01R-0864-07	Tumor	2.53304
TCGA-AS-3778-01A-01R-A32Z-07	Tumor	3.19035
TCGA-B0-4688-01A-01R-1277-07	Tumor	2.24059
TCGA-B0-4690-01A-01R-1277-07	Tumor	3.12687
TCGA-B0-4691-01A-01R-1277-07	Tumor	2.2032
TCGA-B0-4693-01A-01R-1277-07	Tumor	3.2758
TCGA-B0-4694-01A-01R-1277-07	Tumor	3.05221
TCGA-B0-4696-01A-01R-1277-07	Tumor	2.94311
TCGA-B0-4697-01A-01R-1277-07	Tumor	1.84876
TCGA-B0-4698-01A-01R-1503-07	Tumor	3.3222
TCGA-B0-4699-01A-01R-1277-07	Tumor	3.27044
TCGA-B0-4700-01A-02R-1541-07	Tumor	2.57942
TCGA-B0-4700-11A-01R-1541-07	Normal	2.37729
TCGA-B0-4701-01A-01R-1277-07	Tumor	3.05269
TCGA-B0-4703-01A-01R-1277-07	Tumor	3.35274
TCGA-B0-4706-01A-01R-1503-07	Tumor	2.52462
TCGA-B0-4707-01A-01R-1277-07	Tumor	2.21437
TCGA-B0-4710-01A-01R-1503-07	Tumor	2.97346
TCGA-B0-4712-01A-01R-1503-07	Tumor	2.53272
TCGA-B0-4712-11A-02R-1503-07	Normal	3.4802
TCGA-B0-4713-01A-01R-1277-07	Tumor	2.27202
TCGA-B0-4714-01A-01R-1277-07	Tumor	2.46718
TCGA-B0-4718-01A-01R-1277-07	Tumor	2.70792
TCGA-B0-4810-01A-01R-1503-07	Tumor	3.07353
TCGA-B0-4811-01A-01R-1503-07	Tumor	1.64902
TCGA-B0-4813-01A-01R-1277-07	Tumor	2.49157
TCGA-B0-4814-01A-01R-1277-07	Tumor	3.02788
TCGA-B0-4815-01A-01R-1503-07	Tumor	2.28854
TCGA-B0-4816-01A-01R-1503-07	Tumor	3.09613
TCGA-B0-4817-01A-01R-1277-07	Tumor	2.057
TCGA-B0-4818-01A-01R-1503-07	Tumor	2.83449
TCGA-B0-4819-01A-01R-1277-07	Tumor	2.21754
TCGA-B0-4821-01A-01R-1503-07	Tumor	2.10104
TCGA-B0-4822-01A-01R-1277-07	Tumor	1.9948
TCGA-B0-4823-01A-02R-1420-07	Tumor	3.36377
TCGA-B0-4824-01A-01R-1277-07	Tumor	2.98432
TCGA-B0-4827-01A-02R-1420-07	Tumor	2.4104
TCGA-B0-4828-01A-01R-1277-07	Tumor	2.39925
TCGA-B0-4833-01A-01R-1305-07	Tumor	2.48117
TCGA-B0-4834-01A-01R-1305-07	Tumor	2.81953
TCGA-B0-4836-01A-01R-1305-07	Tumor	2.92431
TCGA-B0-4837-01A-01R-1305-07	Tumor	2.7479
TCGA-B0-4838-01A-01R-1305-07	Tumor	3.11623
TCGA-B0-4839-01A-01R-1305-07	Tumor	2.26721
TCGA-B0-4841-01A-01R-1277-07	Tumor	1.60578
TCGA-B0-4842-01A-02R-1420-07	Tumor	2.07618
TCGA-B0-4843-01A-01R-1277-07	Tumor	2.22191
TCGA-B0-4844-01A-01R-1277-07	Tumor	2.19607
TCGA-B0-4845-01A-01R-1277-07	Tumor	2.72085
TCGA-B0-4846-01A-01R-1277-07	Tumor	3.19158
TCGA-B0-4847-01A-01R-1277-07	Tumor	1.75758
TCGA-B0-4848-01A-01R-1277-07	Tumor	3.06297
TCGA-B0-4849-01A-01R-1277-07	Tumor	3.0624
TCGA-B0-4852-01A-01R-1503-07	Tumor	3.0714
TCGA-B0-4945-01A-01R-1420-07	Tumor	3.41683
TCGA-B0-5075-01A-01R-1334-07	Tumor	2.88485
TCGA-B0-5077-01A-01R-1334-07	Tumor	2.86348
TCGA-B0-5080-01A-01R-1503-07	Tumor	3.21037
TCGA-B0-5081-01A-01R-1334-07	Tumor	2.38957
TCGA-B0-5083-01A-02R-1420-07	Tumor	3.24292
TCGA-B0-5084-01A-01R-1334-07	Tumor	3.1176
TCGA-B0-5085-01A-01R-1334-07	Tumor	1.74679
TCGA-B0-5088-01A-01R-1334-07	Tumor	2.42449
TCGA-B0-5092-01A-01R-1420-07	Tumor	2.42406
TCGA-B0-5094-01A-01R-1420-07	Tumor	3.32757
TCGA-B0-5095-01A-01R-1420-07	Tumor	3.52265
TCGA-B0-5096-01A-01R-1420-07	Tumor	3.44244
TCGA-B0-5097-01A-01R-1420-07	Tumor	3.25098
TCGA-B0-5098-01A-01R-1420-07	Tumor	3.41876
TCGA-B0-5099-01A-01R-1420-07	Tumor	2.96673
TCGA-B0-5100-01A-01R-1420-07	Tumor	2.94716
TCGA-B0-5102-01A-01R-1420-07	Tumor	2.94684
TCGA-B0-5104-01A-01R-1420-07	Tumor	2.91412
TCGA-B0-5106-01A-01R-1420-07	Tumor	3.03636
TCGA-B0-5107-01A-01R-1420-07	Tumor	2.47931
TCGA-B0-5108-01A-01R-1420-07	Tumor	3.28459
TCGA-B0-5109-01A-02R-1420-07	Tumor	3.9308
TCGA-B0-5110-01A-01R-1420-07	Tumor	3.46867
TCGA-B0-5113-01A-01R-1420-07	Tumor	3.534
TCGA-B0-5115-01A-01R-1420-07	Tumor	3.38433
TCGA-B0-5116-01A-02R-1420-07	Tumor	2.97323
TCGA-B0-5117-01A-01R-1420-07	Tumor	2.29954
TCGA-B0-5119-01A-02R-1420-07	Tumor	3.27205
TCGA-B0-5120-01A-01R-1420-07	Tumor	3.22554
TCGA-B0-5121-01A-02R-1420-07	Tumor	2.10648
TCGA-B0-5399-01A-01R-1503-07	Tumor	3.00214
TCGA-B0-5400-01A-01R-1503-07	Tumor	2.35358
TCGA-B0-5402-01A-01R-1503-07	Tumor	2.9737
TCGA-B0-5402-11A-01R-1503-07	Normal	2.862
TCGA-B0-5690-01A-11R-1541-07	Tumor	3.25369
TCGA-B0-5690-11A-01R-1541-07	Normal	2.82776
TCGA-B0-5691-01A-11R-1541-07	Tumor	3.51038
TCGA-B0-5691-11A-01R-1541-07	Normal	3.10812
TCGA-B0-5692-01A-11R-1541-07	Tumor	2.66505
TCGA-B0-5693-01A-11R-1541-07	Tumor	3.6868
TCGA-B0-5694-01A-11R-1541-07	Tumor	2.79423
TCGA-B0-5694-11A-01R-1541-07	Normal	3.14202
TCGA-B0-5695-01A-11R-1541-07	Tumor	3.33209
TCGA-B0-5696-01A-11R-1541-07	Tumor	2.924
TCGA-B0-5696-11A-01R-1541-07	Normal	2.97446
TCGA-B0-5697-01A-11R-1541-07	Tumor	2.98441
TCGA-B0-5697-11A-01R-1541-07	Normal	2.76713
TCGA-B0-5698-01A-11R-1672-07	Tumor	3.11495
TCGA-B0-5699-01A-11R-1541-07	Tumor	3.34958
TCGA-B0-5699-11A-01R-1541-07	Normal	2.75277
TCGA-B0-5700-01A-11R-1541-07	Tumor	2.68946
TCGA-B0-5701-01A-11R-1541-07	Tumor	3.21118
TCGA-B0-5701-11A-01R-1541-07	Normal	3.26452
TCGA-B0-5702-01A-11R-1541-07	Tumor	1.6351
TCGA-B0-5703-01A-11R-1541-07	Tumor	2.60668
TCGA-B0-5703-11A-01R-1541-07	Normal	3.12037
TCGA-B0-5705-01A-11R-1541-07	Tumor	3.10037
TCGA-B0-5705-11A-01R-1541-07	Normal	2.93687
TCGA-B0-5706-01A-11R-1541-07	Tumor	2.33754
TCGA-B0-5706-11A-01R-1541-07	Normal	3.16044
TCGA-B0-5707-01A-11R-1541-07	Tumor	2.86853
TCGA-B0-5709-01A-11R-1541-07	Tumor	3.4109
TCGA-B0-5709-11A-01R-1541-07	Normal	2.83317
TCGA-B0-5710-01A-11R-1672-07	Tumor	3.52213
TCGA-B0-5711-01A-11R-1672-07	Tumor	3.27862
TCGA-B0-5711-11A-01R-1672-07	Normal	3.33119
TCGA-B0-5712-01A-11R-1672-07	Tumor	2.9355
TCGA-B0-5712-11A-01R-1672-07	Normal	3.40571
TCGA-B0-5713-01A-11R-1672-07	Tumor	3.2665
TCGA-B0-5812-01A-11R-1672-07	Tumor	3.64676
TCGA-B2-3923-01A-02R-1325-07	Tumor	3.47364
TCGA-B2-3924-01A-02R-1325-07	Tumor	2.97955
TCGA-B2-4098-01A-02R-1325-07	Tumor	2.06712
TCGA-B2-4099-01A-02R-1188-07	Tumor	2.72334
TCGA-B2-4101-01A-02R-1277-07	Tumor	3.09667
TCGA-B2-4102-01A-02R-1325-07	Tumor	3.24362
TCGA-B2-5633-01A-01R-1541-07	Tumor	3.83229
TCGA-B2-5635-01A-01R-1541-07	Tumor	2.98483
TCGA-B2-5636-01A-02R-1541-07	Tumor	3.94247
TCGA-B2-5636-11A-01R-1541-07	Normal	2.84376
TCGA-B2-5639-01A-01R-1541-07	Tumor	2.88118
TCGA-B2-5641-01A-01R-1541-07	Tumor	2.68446
TCGA-B2-5641-11A-01R-1541-07	Normal	3.53339
TCGA-B2-A4SR-01A-11R-A266-07	Tumor	3.48263
TCGA-B4-5377-01A-01R-1503-07	Tumor	3.42537
TCGA-B4-5378-01A-01R-1503-07	Tumor	3.74165
TCGA-B4-5832-01A-11R-1672-07	Tumor	3.79304
TCGA-B4-5834-01A-11R-1672-07	Tumor	3.5176
TCGA-B4-5835-01A-11R-1672-07	Tumor	2.14127
TCGA-B4-5836-01A-11R-1672-07	Tumor	3.37356
TCGA-B4-5838-01A-11R-1672-07	Tumor	3.69352
TCGA-B4-5843-01A-11R-1672-07	Tumor	3.61378
TCGA-B4-5844-01A-11R-1672-07	Tumor	3.55915
TCGA-B8-4143-01A-01R-1188-07	Tumor	2.95192
TCGA-B8-4146-01B-11R-1672-07	Tumor	4.21234
TCGA-B8-4148-01A-02R-1325-07	Tumor	3.29957
TCGA-B8-4151-01A-01R-1188-07	Tumor	2.96558
TCGA-B8-4153-01B-11R-1672-07	Tumor	2.27355
TCGA-B8-4154-01A-01R-1188-07	Tumor	2.83465
TCGA-B8-4619-01A-02R-1325-07	Tumor	2.89416
TCGA-B8-4619-11A-01R-1758-07	Normal	2.25032
TCGA-B8-4620-01A-02R-1325-07	Tumor	2.46613
TCGA-B8-4620-11A-01R-1758-07	Normal	3.1145
TCGA-B8-4621-01A-01R-1503-07	Tumor	2.08352
TCGA-B8-4622-01A-02R-1277-07	Tumor	3.03134
TCGA-B8-4622-11A-01R-1758-07	Normal	2.72166
TCGA-B8-5158-01A-01R-1420-07	Tumor	3.17246
TCGA-B8-5159-01A-01R-1420-07	Tumor	3.22863
TCGA-B8-5162-01A-01R-1420-07	Tumor	2.82644
TCGA-B8-5163-01A-01R-1420-07	Tumor	3.16095
TCGA-B8-5164-01A-01R-1420-07	Tumor	3.38736
TCGA-B8-5165-01A-01R-1420-07	Tumor	3.43161
TCGA-B8-5545-01A-01R-1672-07	Tumor	3.58025
TCGA-B8-5546-01A-01R-1541-07	Tumor	2.99736
TCGA-B8-5549-01A-01R-1541-07	Tumor	3.10405
TCGA-B8-5549-11A-01R-1541-07	Normal	3.6555
TCGA-B8-5550-01A-01R-1541-07	Tumor	2.82196
TCGA-B8-5551-01A-01R-1541-07	Tumor	2.53169
TCGA-B8-5552-01B-11R-1672-07	Tumor	3.51977
TCGA-B8-5552-11A-01R-1672-07	Normal	4.45273
TCGA-B8-5553-01A-01R-1541-07	Tumor	3.50713
TCGA-B8-A54D-01A-21R-A266-07	Tumor	2.57151
TCGA-B8-A54E-01A-11R-A266-07	Tumor	2.32728
TCGA-B8-A54F-01A-11R-A266-07	Tumor	3.11645
TCGA-B8-A54G-01A-11R-A266-07	Tumor	2.96412
TCGA-B8-A54H-01A-11R-A33J-07	Tumor	3.07025
TCGA-B8-A54I-01A-21R-A33J-07	Tumor	1.57371
TCGA-B8-A54J-01A-11R-A33J-07	Tumor	3.11537
TCGA-B8-A54K-01A-11R-A33J-07	Tumor	3.60202
TCGA-B8-A7U6-01A-12R-A37O-07	Tumor	3.22239
TCGA-B8-A8YJ-01A-13R-A39I-07	Tumor	3.30801
TCGA-BP-4158-01A-02R-1289-07	Tumor	2.82426
TCGA-BP-4159-01A-02R-1289-07	Tumor	2.49001
TCGA-BP-4160-01A-02R-1289-07	Tumor	3.21711
TCGA-BP-4161-01A-02R-1325-07	Tumor	3.09997
TCGA-BP-4162-01A-02R-1325-07	Tumor	3.1782
TCGA-BP-4163-01A-02R-1325-07	Tumor	3.15002
TCGA-BP-4164-01A-02R-1325-07	Tumor	3.04522
TCGA-BP-4165-01A-02R-1289-07	Tumor	2.40466
TCGA-BP-4166-01A-02R-1289-07	Tumor	2.73142
TCGA-BP-4167-01A-02R-1325-07	Tumor	2.35811
TCGA-BP-4169-01A-02R-1289-07	Tumor	3.37416
TCGA-BP-4170-01A-02R-1289-07	Tumor	3.11625
TCGA-BP-4173-01A-02R-1289-07	Tumor	2.96218
TCGA-BP-4174-01A-02R-1289-07	Tumor	3.10005
TCGA-BP-4176-01A-02R-1289-07	Tumor	3.31749
TCGA-BP-4177-01A-02R-1420-07	Tumor	4.06343
TCGA-BP-4325-01A-02R-1289-07	Tumor	3.13965
TCGA-BP-4326-01A-01R-1289-07	Tumor	3.0126
TCGA-BP-4327-01A-01R-1289-07	Tumor	2.77598
TCGA-BP-4329-01A-02R-1289-07	Tumor	3.073
TCGA-BP-4330-01A-01R-1289-07	Tumor	3.09889
TCGA-BP-4331-01A-01R-1289-07	Tumor	3.1652
TCGA-BP-4332-01A-01R-1289-07	Tumor	3.29159
TCGA-BP-4334-01A-01R-1289-07	Tumor	2.06736
TCGA-BP-4335-01A-01R-1289-07	Tumor	2.55206
TCGA-BP-4337-01A-01R-1289-07	Tumor	2.35137
TCGA-BP-4338-01A-01R-1289-07	Tumor	1.95769
TCGA-BP-4340-01A-01R-1289-07	Tumor	3.20328
TCGA-BP-4341-01A-01R-1289-07	Tumor	2.71205
TCGA-BP-4342-01A-01R-1289-07	Tumor	3.23715
TCGA-BP-4343-01A-02R-1289-07	Tumor	3.40753
TCGA-BP-4344-01A-01R-1289-07	Tumor	3.25681
TCGA-BP-4345-01A-01R-1289-07	Tumor	3.16045
TCGA-BP-4346-01A-01R-1289-07	Tumor	2.93943
TCGA-BP-4347-01A-01R-1289-07	Tumor	3.09722
TCGA-BP-4349-01A-01R-1289-07	Tumor	2.73023
TCGA-BP-4351-01A-01R-1289-07	Tumor	2.95066
TCGA-BP-4352-01A-01R-1289-07	Tumor	2.38554
TCGA-BP-4353-01A-02R-1289-07	Tumor	3.6427
TCGA-BP-4354-01A-02R-1289-07	Tumor	3.32204
TCGA-BP-4355-01A-01R-1289-07	Tumor	2.88208
TCGA-BP-4756-01A-01R-1289-07	Tumor	1.72448
TCGA-BP-4758-01A-01R-1289-07	Tumor	2.25592
TCGA-BP-4759-01A-01R-1289-07	Tumor	2.22163
TCGA-BP-4760-01A-02R-1420-07	Tumor	3.91434
TCGA-BP-4761-01A-01R-1289-07	Tumor	1.61212
TCGA-BP-4762-01A-02R-1289-07	Tumor	3.43518
TCGA-BP-4763-01A-01R-1289-07	Tumor	3.62284
TCGA-BP-4765-01A-01R-1289-07	Tumor	3.36272
TCGA-BP-4766-01A-01R-1289-07	Tumor	3.15974
TCGA-BP-4768-01A-01R-1289-07	Tumor	3.08909
TCGA-BP-4769-01A-01R-1289-07	Tumor	3.89995
TCGA-BP-4770-01A-01R-1503-07	Tumor	4.02376
TCGA-BP-4771-01A-01R-1289-07	Tumor	2.63942
TCGA-BP-4774-01A-01R-1289-07	Tumor	2.76808
TCGA-BP-4775-01A-01R-1289-07	Tumor	3.27244
TCGA-BP-4776-01A-01R-1289-07	Tumor	2.32648
TCGA-BP-4777-01A-01R-1289-07	Tumor	2.76772
TCGA-BP-4781-01A-01R-1305-07	Tumor	3.12727
TCGA-BP-4782-01A-02R-1420-07	Tumor	3.11947
TCGA-BP-4784-01A-01R-1305-07	Tumor	3.70443
TCGA-BP-4787-01A-01R-1305-07	Tumor	2.98185
TCGA-BP-4789-01A-01R-1305-07	Tumor	3.93228
TCGA-BP-4790-01A-01R-1305-07	Tumor	3.66956
TCGA-BP-4795-01A-02R-1420-07	Tumor	3.59651
TCGA-BP-4797-01A-01R-1305-07	Tumor	2.94193
TCGA-BP-4798-01A-01R-1305-07	Tumor	2.60834
TCGA-BP-4799-01A-01R-1305-07	Tumor	2.29243
TCGA-BP-4801-01A-02R-1420-07	Tumor	3.2368
TCGA-BP-4803-01A-01R-1305-07	Tumor	3.15622
TCGA-BP-4804-01A-02R-1305-07	Tumor	2.81018
TCGA-BP-4807-01A-01R-1305-07	Tumor	3.44843
TCGA-BP-4959-01A-01R-1334-07	Tumor	3.02226
TCGA-BP-4960-01A-01R-1334-07	Tumor	1.90966
TCGA-BP-4961-01A-01R-1334-07	Tumor	3.61785
TCGA-BP-4962-01A-01R-1334-07	Tumor	2.59555
TCGA-BP-4963-01A-01R-1334-07	Tumor	2.95384
TCGA-BP-4964-01A-01R-1334-07	Tumor	2.86374
TCGA-BP-4965-01A-01R-1334-07	Tumor	3.65169
TCGA-BP-4967-01A-01R-1334-07	Tumor	3.1677
TCGA-BP-4968-01A-01R-1334-07	Tumor	2.80694
TCGA-BP-4969-01A-01R-1334-07	Tumor	2.27286
TCGA-BP-4970-01A-01R-1334-07	Tumor	3.56415
TCGA-BP-4971-01A-01R-1334-07	Tumor	2.43928
TCGA-BP-4972-01A-01R-1334-07	Tumor	3.36878
TCGA-BP-4973-01A-01R-1334-07	Tumor	2.99762
TCGA-BP-4974-01A-01R-1334-07	Tumor	3.36787
TCGA-BP-4975-01A-01R-1334-07	Tumor	3.37281
TCGA-BP-4976-01A-01R-1334-07	Tumor	3.35651
TCGA-BP-4977-01A-01R-1334-07	Tumor	2.49958
TCGA-BP-4981-01A-01R-1334-07	Tumor	1.99375
TCGA-BP-4982-01A-01R-1334-07	Tumor	3.64416
TCGA-BP-4983-01A-01R-1334-07	Tumor	3.07726
TCGA-BP-4985-01A-01R-1334-07	Tumor	2.82395
TCGA-BP-4986-01A-01R-1334-07	Tumor	3.66333
TCGA-BP-4987-01A-01R-1334-07	Tumor	3.41846
TCGA-BP-4988-01A-01R-1334-07	Tumor	2.84354
TCGA-BP-4989-01A-01R-1334-07	Tumor	2.38203
TCGA-BP-4991-01A-01R-1334-07	Tumor	3.59763
TCGA-BP-4992-01A-01R-1334-07	Tumor	1.59249
TCGA-BP-4993-01A-02R-1420-07	Tumor	3.08282
TCGA-BP-4994-01A-01R-1334-07	Tumor	3.21386
TCGA-BP-4995-01A-01R-1334-07	Tumor	3.3045
TCGA-BP-4998-01A-01R-1334-07	Tumor	3.44228
TCGA-BP-4999-01A-01R-1334-07	Tumor	3.25063
TCGA-BP-5000-01A-01R-1334-07	Tumor	2.16395
TCGA-BP-5001-01A-01R-1334-07	Tumor	1.79294
TCGA-BP-5004-01A-01R-1334-07	Tumor	3.40678
TCGA-BP-5006-01A-01R-1334-07	Tumor	2.79948
TCGA-BP-5007-01A-01R-1334-07	Tumor	3.12042
TCGA-BP-5008-01A-01R-1334-07	Tumor	3.4429
TCGA-BP-5009-01A-01R-1334-07	Tumor	2.54614
TCGA-BP-5010-01A-02R-1420-07	Tumor	2.01464
TCGA-BP-5168-01A-01R-1420-07	Tumor	3.05228
TCGA-BP-5169-01A-01R-1426-07	Tumor	1.32941
TCGA-BP-5170-01A-01R-1426-07	Tumor	2.96966
TCGA-BP-5173-01A-01R-1426-07	Tumor	2.84491
TCGA-BP-5174-01A-01R-1426-07	Tumor	2.36174
TCGA-BP-5175-01A-01R-1426-07	Tumor	1.59431
TCGA-BP-5176-01A-01R-1426-07	Tumor	2.85258
TCGA-BP-5177-01A-01R-1426-07	Tumor	2.6031
TCGA-BP-5178-01A-01R-1426-07	Tumor	1.7956
TCGA-BP-5180-01A-01R-1426-07	Tumor	2.57957
TCGA-BP-5181-01A-01R-1426-07	Tumor	2.7441
TCGA-BP-5182-01A-01R-1426-07	Tumor	2.91043
TCGA-BP-5183-01A-01R-1426-07	Tumor	2.99821
TCGA-BP-5184-01A-01R-1426-07	Tumor	3.32697
TCGA-BP-5185-01A-01R-1426-07	Tumor	1.15121
TCGA-BP-5186-01A-01R-1426-07	Tumor	3.31022
TCGA-BP-5187-01A-01R-1426-07	Tumor	3.43206
TCGA-BP-5189-01A-02R-1426-07	Tumor	3.43046
TCGA-BP-5190-01A-01R-1426-07	Tumor	2.17319
TCGA-BP-5191-01A-01R-1426-07	Tumor	1.35456
TCGA-BP-5192-01A-01R-1426-07	Tumor	3.13309
TCGA-BP-5194-01A-02R-1426-07	Tumor	3.22885
TCGA-BP-5195-01A-02R-1426-07	Tumor	3.15721
TCGA-BP-5196-01A-01R-1426-07	Tumor	3.09104
TCGA-BP-5198-01A-01R-1426-07	Tumor	2.75352
TCGA-BP-5199-01A-01R-1426-07	Tumor	3.06051
TCGA-BP-5200-01A-01R-1426-07	Tumor	2.776
TCGA-BP-5201-01A-01R-1426-07	Tumor	2.28907
TCGA-BP-5202-01A-02R-1426-07	Tumor	3.20068
TCGA-CJ-4634-01A-02R-1325-07	Tumor	3.40508
TCGA-CJ-4635-01A-02R-1305-07	Tumor	3.53826
TCGA-CJ-4636-01A-02R-1325-07	Tumor	2.45562
TCGA-CJ-4637-01A-02R-1325-07	Tumor	2.72258
TCGA-CJ-4638-01A-02R-1325-07	Tumor	2.0994
TCGA-CJ-4639-01A-02R-1325-07	Tumor	3.38637
TCGA-CJ-4640-01A-02R-1325-07	Tumor	3.2544
TCGA-CJ-4641-01A-02R-1325-07	Tumor	3.1369
TCGA-CJ-4642-01B-01R-1305-07	Tumor	3.25158
TCGA-CJ-4643-01A-02R-1325-07	Tumor	3.37423
TCGA-CJ-4644-01A-02R-1325-07	Tumor	3.11367
TCGA-CJ-4868-01A-01R-1305-07	Tumor	3.1356
TCGA-CJ-4869-01A-02R-1426-07	Tumor	2.61568
TCGA-CJ-4870-01A-01R-1305-07	Tumor	3.19602
TCGA-CJ-4871-01A-01R-1305-07	Tumor	3.20741
TCGA-CJ-4872-01A-01R-1305-07	Tumor	2.68542
TCGA-CJ-4873-01A-01R-1305-07	Tumor	1.79215
TCGA-CJ-4874-01A-01R-1305-07	Tumor	3.26749
TCGA-CJ-4875-01A-01R-1305-07	Tumor	2.01264
TCGA-CJ-4876-01A-01R-1305-07	Tumor	2.88477
TCGA-CJ-4878-01A-01R-1305-07	Tumor	3.18333
TCGA-CJ-4881-01A-01R-1305-07	Tumor	2.46365
TCGA-CJ-4882-01A-02R-1426-07	Tumor	2.57838
TCGA-CJ-4884-01A-01R-1305-07	Tumor	2.74962
TCGA-CJ-4885-01A-01R-1305-07	Tumor	3.13591
TCGA-CJ-4886-01A-01R-1305-07	Tumor	3.37558
TCGA-CJ-4887-01A-01R-1305-07	Tumor	2.36188
TCGA-CJ-4888-01A-01R-1305-07	Tumor	2.39832
TCGA-CJ-4889-01A-01R-1305-07	Tumor	2.94246
TCGA-CJ-4890-01A-01R-1305-07	Tumor	2.91785
TCGA-CJ-4891-01A-01R-1305-07	Tumor	2.32884
TCGA-CJ-4892-01A-01R-1305-07	Tumor	3.02489
TCGA-CJ-4893-01A-01R-1305-07	Tumor	3.19563
TCGA-CJ-4894-01A-01R-1305-07	Tumor	3.27632
TCGA-CJ-4895-01A-01R-1305-07	Tumor	3.20752
TCGA-CJ-4897-01A-03R-1426-07	Tumor	3.20922
TCGA-CJ-4899-01A-01R-1334-07	Tumor	3.50923
TCGA-CJ-4900-01A-01R-1334-07	Tumor	2.1502
TCGA-CJ-4901-01A-01R-1426-07	Tumor	2.34664
TCGA-CJ-4902-01A-01R-1426-07	Tumor	3.085
TCGA-CJ-4903-01A-01R-1426-07	Tumor	2.79077
TCGA-CJ-4904-01A-02R-1426-07	Tumor	3.36537
TCGA-CJ-4905-01A-02R-1426-07	Tumor	3.76366
TCGA-CJ-4907-01A-01R-1426-07	Tumor	3.16368
TCGA-CJ-4908-01A-01R-1426-07	Tumor	3.43784
TCGA-CJ-4912-01A-01R-1426-07	Tumor	2.26321
TCGA-CJ-4916-01A-01R-1426-07	Tumor	2.51836
TCGA-CJ-4918-01A-01R-1426-07	Tumor	3.06095
TCGA-CJ-4920-01A-01R-1426-07	Tumor	2.72279
TCGA-CJ-4923-01A-01R-1426-07	Tumor	2.68255
TCGA-CJ-5671-01A-11R-1541-07	Tumor	2.83042
TCGA-CJ-5672-01A-11R-1541-07	Tumor	2.53973
TCGA-CJ-5672-11A-01R-1541-07	Normal	3.28929
TCGA-CJ-5675-01A-11R-1541-07	Tumor	3.05506
TCGA-CJ-5676-01A-11R-1541-07	Tumor	2.07011
TCGA-CJ-5676-11A-01R-1541-07	Normal	3.14932
TCGA-CJ-5677-01A-11R-1541-07	Tumor	2.34486
TCGA-CJ-5677-11A-01R-1541-07	Normal	2.99581
TCGA-CJ-5678-01A-11R-1541-07	Tumor	2.47949
TCGA-CJ-5678-11A-01R-1541-07	Normal	2.46597
TCGA-CJ-5679-01A-11R-1541-07	Tumor	2.14414
TCGA-CJ-5679-11A-01R-1541-07	Normal	3.59457
TCGA-CJ-5680-01A-11R-1541-07	Tumor	3.35504
TCGA-CJ-5680-11A-01R-1541-07	Normal	3.60761
TCGA-CJ-5681-01A-11R-1541-07	Tumor	3.53404
TCGA-CJ-5681-11A-01R-1541-07	Normal	2.71134
TCGA-CJ-5682-01A-11R-1541-07	Tumor	2.92975
TCGA-CJ-5683-01A-11R-1541-07	Tumor	2.84934
TCGA-CJ-5684-01A-11R-1541-07	Tumor	2.91275
TCGA-CJ-5686-01A-11R-1672-07	Tumor	3.12444
TCGA-CJ-5689-01A-11R-1541-07	Tumor	2.92438
TCGA-CJ-5689-11A-01R-1541-07	Normal	3.43424
TCGA-CJ-6027-01A-11R-1672-07	Tumor	2.31493
TCGA-CJ-6028-01A-11R-1672-07	Tumor	3.08243
TCGA-CJ-6030-01A-11R-1672-07	Tumor	3.22634
TCGA-CJ-6030-11A-01R-1672-07	Normal	2.92788
TCGA-CJ-6031-01A-11R-1672-07	Tumor	2.82401
TCGA-CJ-6032-01A-11R-1672-07	Tumor	2.62831
TCGA-CJ-6033-01A-11R-1672-07	Tumor	2.99854
TCGA-CJ-6033-11A-01R-1858-07	Normal	2.59197
TCGA-CW-5580-01A-01R-1672-07	Tumor	3.54964
TCGA-CW-5580-11A-02R-1672-07	Normal	3.16385
TCGA-CW-5581-01A-02R-1541-07	Tumor	3.20886
TCGA-CW-5581-11A-01R-1541-07	Normal	2.74379
TCGA-CW-5583-01A-02R-1541-07	Tumor	3.78327
TCGA-CW-5584-01A-01R-1541-07	Tumor	3.16265
TCGA-CW-5584-11A-01R-1541-07	Normal	3.39858
TCGA-CW-5585-01A-01R-1541-07	Tumor	3.52206
TCGA-CW-5585-11A-01R-1541-07	Normal	2.88684
TCGA-CW-5587-01A-01R-1541-07	Tumor	3.29574
TCGA-CW-5587-11A-01R-1541-07	Normal	2.96299
TCGA-CW-5588-01A-01R-1541-07	Tumor	2.96286
TCGA-CW-5589-01A-01R-1541-07	Tumor	3.38369
TCGA-CW-5589-11A-01R-1541-07	Normal	3.14929
TCGA-CW-5590-01A-01R-1541-07	Tumor	3.02308
TCGA-CW-5591-01A-01R-1541-07	Tumor	3.65024
TCGA-CW-5591-11A-01R-1541-07	Normal	3.01851
TCGA-CW-6087-01A-11R-1672-07	Tumor	3.40545
TCGA-CW-6087-11A-01R-1672-07	Normal	2.59158
TCGA-CW-6088-01A-11R-1672-07	Tumor	3.77302
TCGA-CW-6088-11A-01R-1672-07	Normal	3.61928
TCGA-CW-6090-01A-11R-1672-07	Tumor	3.54171
TCGA-CW-6090-11A-01R-1672-07	Normal	3.00384
TCGA-CW-6093-01A-11R-1672-07	Tumor	3.70114
TCGA-CW-6097-01A-11R-1672-07	Tumor	3.56267
TCGA-CZ-4853-01A-01R-1426-07	Tumor	2.95801
TCGA-CZ-4854-01A-01R-1305-07	Tumor	2.77366
TCGA-CZ-4856-01A-02R-1426-07	Tumor	3.02038
TCGA-CZ-4857-01A-01R-1305-07	Tumor	2.67084
TCGA-CZ-4858-01A-01R-1305-07	Tumor	3.24791
TCGA-CZ-4859-01A-02R-1426-07	Tumor	3.27078
TCGA-CZ-4860-01A-01R-1305-07	Tumor	3.50831
TCGA-CZ-4861-01A-01R-1305-07	Tumor	3.12623
TCGA-CZ-4862-01A-01R-1305-07	Tumor	3.48585
TCGA-CZ-4863-01A-01R-1503-07	Tumor	2.88194
TCGA-CZ-4863-11A-01R-1503-07	Normal	3.62374
TCGA-CZ-4864-01A-01R-1503-07	Tumor	3.15178
TCGA-CZ-4864-11A-01R-1503-07	Normal	2.60246
TCGA-CZ-4865-01A-02R-1503-07	Tumor	3.23879
TCGA-CZ-4865-11A-01R-1503-07	Normal	3.7479
TCGA-CZ-4866-01A-01R-1503-07	Tumor	2.67034
TCGA-CZ-5451-01A-01R-1503-07	Tumor	3.09304
TCGA-CZ-5451-11A-01R-1503-07	Normal	2.82124
TCGA-CZ-5452-01A-01R-1503-07	Tumor	2.68379
TCGA-CZ-5452-11A-01R-1503-07	Normal	3.51158
TCGA-CZ-5453-01A-01R-1503-07	Tumor	2.76948
TCGA-CZ-5453-11A-01R-1503-07	Normal	3.72771
TCGA-CZ-5454-01A-01R-1503-07	Tumor	2.89084
TCGA-CZ-5454-11A-01R-1503-07	Normal	3.43161
TCGA-CZ-5455-01A-01R-1503-07	Tumor	3.36303
TCGA-CZ-5455-11A-01R-1503-07	Normal	3.30613
TCGA-CZ-5456-01A-01R-1503-07	Tumor	2.46694
TCGA-CZ-5456-11A-02R-1503-07	Normal	2.98952
TCGA-CZ-5457-01A-01R-1503-07	Tumor	3.12042
TCGA-CZ-5457-11A-01R-1503-07	Normal	3.42933
TCGA-CZ-5458-01A-01R-1503-07	Tumor	3.18577
TCGA-CZ-5458-11A-01R-1503-07	Normal	3.562
TCGA-CZ-5459-01A-01R-1503-07	Tumor	2.63236
TCGA-CZ-5460-01A-01R-1503-07	Tumor	2.52163
TCGA-CZ-5461-01A-01R-1503-07	Tumor	3.18109
TCGA-CZ-5461-11A-01R-1503-07	Normal	3.41729
TCGA-CZ-5462-01A-01R-1503-07	Tumor	3.10998
TCGA-CZ-5462-11A-01R-1503-07	Normal	3.54392
TCGA-CZ-5463-01A-01R-1503-07	Tumor	3.36383
TCGA-CZ-5463-11A-01R-1503-07	Normal	3.47502
TCGA-CZ-5464-01A-01R-1503-07	Tumor	2.64393
TCGA-CZ-5465-01A-01R-1503-07	Tumor	3.22314
TCGA-CZ-5465-11A-01R-1503-07	Normal	3.63956
TCGA-CZ-5466-01A-01R-1503-07	Tumor	2.77431
TCGA-CZ-5466-11A-01R-1503-07	Normal	2.90787
TCGA-CZ-5467-01A-01R-1503-07	Tumor	3.66942
TCGA-CZ-5467-11A-01R-1503-07	Normal	2.90835
TCGA-CZ-5468-01A-01R-1503-07	Tumor	2.63886
TCGA-CZ-5468-11A-01R-1503-07	Normal	3.40617
TCGA-CZ-5469-01A-01R-1503-07	Tumor	2.39876
TCGA-CZ-5469-11A-01R-1503-07	Normal	3.60349
TCGA-CZ-5470-01A-01R-1503-07	Tumor	2.57739
TCGA-CZ-5470-11A-01R-1503-07	Normal	3.58095
TCGA-CZ-5982-01A-11R-1672-07	Tumor	3.62688
TCGA-CZ-5982-11A-01R-1672-07	Normal	2.45828
TCGA-CZ-5984-01A-11R-1672-07	Tumor	2.8477
TCGA-CZ-5984-11A-01R-1672-07	Normal	2.80159
TCGA-CZ-5985-01A-11R-1672-07	Tumor	2.75869
TCGA-CZ-5985-11A-01R-1672-07	Normal	2.56679
TCGA-CZ-5986-01A-11R-1672-07	Tumor	3.48646
TCGA-CZ-5986-11A-01R-1672-07	Normal	2.91961
TCGA-CZ-5987-01A-11R-1672-07	Tumor	2.57848
TCGA-CZ-5987-11A-01R-1672-07	Normal	3.73487
TCGA-CZ-5988-01A-11R-1672-07	Tumor	3.31869
TCGA-CZ-5988-11A-01R-1672-07	Normal	2.76765
TCGA-CZ-5989-01A-11R-1672-07	Tumor	4.12949
TCGA-CZ-5989-11A-01R-1672-07	Normal	3.80205
TCGA-DV-5565-01A-01R-1541-07	Tumor	2.80575
TCGA-DV-5566-01A-01R-1541-07	Tumor	2.96018
TCGA-DV-5567-01A-01R-1541-07	Tumor	4.03972
TCGA-DV-5568-01A-01R-1541-07	Tumor	2.77127
TCGA-DV-5569-01A-01R-1541-07	Tumor	3.20218
TCGA-DV-5573-01A-01R-1541-07	Tumor	3.09207
TCGA-DV-5574-01A-01R-1541-07	Tumor	3.32553
TCGA-DV-5575-01A-01R-1541-07	Tumor	3.35041
TCGA-DV-5576-01A-01R-1541-07	Tumor	3.72378
TCGA-DV-A4VX-01A-11R-A266-07	Tumor	2.14574
TCGA-DV-A4VZ-01A-11R-A266-07	Tumor	3.51029
TCGA-DV-A4W0-01A-11R-A266-07	Tumor	3.18715
TCGA-EU-5904-01A-11R-1672-07	Tumor	3.24237
TCGA-EU-5905-01A-11R-1672-07	Tumor	3.28004
TCGA-EU-5906-01A-11R-1672-07	Tumor	3.55251
TCGA-EU-5907-01A-11R-1672-07	Tumor	3.40741
TCGA-G6-A5PC-01A-11R-A33J-07	Tumor	1.84711
TCGA-G6-A8L6-01A-11R-A37O-07	Tumor	2.65588
TCGA-G6-A8L7-01A-11R-A37O-07	Tumor	1.85112
TCGA-G6-A8L8-01A-21R-A37O-07	Tumor	2.88587
TCGA-GK-A6C7-01A-11R-A33J-07	Tumor	3.1978
TCGA-MM-A563-01A-11R-A266-07	Tumor	2.85716
TCGA-MM-A564-01A-11R-A266-07	Tumor	2.35072
TCGA-MM-A84U-01A-11R-A37O-07	Tumor	2.11083
TCGA-MW-A4EC-01A-11R-A266-07	Tumor	2.85762
TCGA-T7-A92I-01A-11R-A37O-07	Tumor	3.07992

## Sheet: Sheet2 (4)
sample_id	status	SMAD2
TCGA-3Z-A93Z-01A-11R-A37O-07	Tumor	2.75348
TCGA-6D-AA2E-01A-11R-A37O-07	Tumor	2.58664
TCGA-A3-3306-01A-01R-0864-07	Tumor	3.25002
TCGA-A3-3307-01A-01R-0864-07	Tumor	3.35355
TCGA-A3-3308-01A-02R-1325-07	Tumor	2.9292
TCGA-A3-3311-01A-02R-1325-07	Tumor	3.01375
TCGA-A3-3313-01A-02R-1325-07	Tumor	2.06212
TCGA-A3-3316-01A-01R-0864-07	Tumor	3.32327
TCGA-A3-3317-01A-02R-1325-07	Tumor	3.22544
TCGA-A3-3319-01A-02R-1325-07	Tumor	2.27256
TCGA-A3-3320-01A-02R-1325-07	Tumor	3.51402
TCGA-A3-3322-01A-02R-1325-07	Tumor	2.78025
TCGA-A3-3323-01A-02R-1325-07	Tumor	3.34207
TCGA-A3-3324-01A-02R-1325-07	Tumor	2.87704
TCGA-A3-3325-01A-01R-0864-07	Tumor	2.97001
TCGA-A3-3326-01A-01R-0864-07	Tumor	2.88237
TCGA-A3-3328-01A-01R-0864-07	Tumor	3.14657
TCGA-A3-3329-01A-01R-0864-07	Tumor	2.82204
TCGA-A3-3331-01A-02R-1325-07	Tumor	3.07248
TCGA-A3-3335-01A-01R-0864-07	Tumor	2.78524
TCGA-A3-3343-01A-01R-0864-07	Tumor	3.07702
TCGA-A3-3346-01A-01R-1766-07	Tumor	2.30819
TCGA-A3-3347-01A-02R-1325-07	Tumor	2.99764
TCGA-A3-3349-01A-01R-1188-07	Tumor	3.44309
TCGA-A3-3351-01A-02R-1325-07	Tumor	3.42822
TCGA-A3-3352-01A-01R-0864-07	Tumor	3.17568
TCGA-A3-3357-01A-02R-1420-07	Tumor	2.46187
TCGA-A3-3358-01A-01R-1541-07	Tumor	2.69822
TCGA-A3-3359-01A-01R-0864-07	Tumor	3.28434
TCGA-A3-3362-01A-02R-1325-07	Tumor	3.17514
TCGA-A3-3363-01A-01R-0864-07	Tumor	3.10234
TCGA-A3-3365-01A-01R-0864-07	Tumor	3.56705
TCGA-A3-3367-01A-02R-1420-07	Tumor	3.05233
TCGA-A3-3370-01A-02R-1420-07	Tumor	3.15261
TCGA-A3-3372-01A-02R-1325-07	Tumor	2.96179
TCGA-A3-3373-01A-02R-1420-07	Tumor	3.37393
TCGA-A3-3374-01A-02R-1325-07	Tumor	2.56662
TCGA-A3-3376-01A-02R-1420-07	Tumor	3.72358
TCGA-A3-3378-01A-02R-1325-07	Tumor	3.18137
TCGA-A3-3380-01A-01R-0864-07	Tumor	3.19308
TCGA-A3-3382-01A-02R-1325-07	Tumor	4.25027
TCGA-A3-3383-01A-02R-1325-07	Tumor	2.53079
TCGA-A3-3385-01A-02R-1420-07	Tumor	3.0138
TCGA-A3-3387-01A-01R-1541-07	Tumor	3.02246
TCGA-A3-A6NI-01A-11R-A33J-07	Tumor	3.02634
TCGA-A3-A6NJ-01A-12R-A33J-07	Tumor	3.03758
TCGA-A3-A6NL-01A-11R-A33J-07	Tumor	3.27038
TCGA-A3-A6NN-01A-12R-A33J-07	Tumor	3.22151
TCGA-A3-A8CQ-01A-11R-A37O-07	Tumor	3.3162
TCGA-A3-A8OU-01A-11R-A37O-07	Tumor	2.81863
TCGA-A3-A8OV-01A-11R-A37O-07	Tumor	2.78559
TCGA-A3-A8OW-01A-11R-A37O-07	Tumor	3.26542
TCGA-A3-A8OX-01A-11R-A37O-07	Tumor	3.12468
TCGA-AK-3425-01A-02R-1277-07	Tumor	2.67414
TCGA-AK-3426-01A-02R-1325-07	Tumor	1.98185
TCGA-AK-3427-01A-01R-0864-07	Tumor	2.39903
TCGA-AK-3428-01A-02R-1277-07	Tumor	3.2502
TCGA-AK-3429-01A-02R-1325-07	Tumor	2.75013
TCGA-AK-3431-01A-02R-1277-07	Tumor	3.49635
TCGA-AK-3433-01A-02R-1277-07	Tumor	3.08308
TCGA-AK-3434-01A-02R-1277-07	Tumor	2.92871
TCGA-AK-3436-01A-02R-1325-07	Tumor	2.98464
TCGA-AK-3440-01A-02R-1277-07	Tumor	2.46764
TCGA-AK-3443-01A-02R-1325-07	Tumor	3.02965
TCGA-AK-3445-01A-02R-1277-07	Tumor	3.01821
TCGA-AK-3447-01A-01R-1766-07	Tumor	1.98357
TCGA-AK-3450-01A-02R-1277-07	Tumor	3.03378
TCGA-AK-3451-01A-02R-1188-07	Tumor	2.03949
TCGA-AK-3453-01A-02R-1277-07	Tumor	1.88464
TCGA-AK-3454-01A-02R-1277-07	Tumor	2.10796
TCGA-AK-3455-01A-01R-0864-07	Tumor	2.98023
TCGA-AK-3456-01A-02R-1325-07	Tumor	2.87925
TCGA-AK-3458-01A-01R-1503-07	Tumor	2.51614
TCGA-AK-3460-01A-02R-1277-07	Tumor	2.87876
TCGA-AK-3461-01A-02R-1277-07	Tumor	3.39932
TCGA-AK-3465-01A-02R-1325-07	Tumor	2.65398
TCGA-AS-3777-01A-01R-0864-07	Tumor	2.53304
TCGA-AS-3778-01A-01R-A32Z-07	Tumor	3.19035
TCGA-B0-4688-01A-01R-1277-07	Tumor	2.24059
TCGA-B0-4690-01A-01R-1277-07	Tumor	3.12687
TCGA-B0-4691-01A-01R-1277-07	Tumor	2.2032
TCGA-B0-4693-01A-01R-1277-07	Tumor	3.2758
TCGA-B0-4694-01A-01R-1277-07	Tumor	3.05221
TCGA-B0-4696-01A-01R-1277-07	Tumor	2.94311
TCGA-B0-4697-01A-01R-1277-07	Tumor	1.84876
TCGA-B0-4698-01A-01R-1503-07	Tumor	3.3222
TCGA-B0-4699-01A-01R-1277-07	Tumor	3.27044
TCGA-B0-4700-01A-02R-1541-07	Tumor	2.57942
TCGA-B0-4701-01A-01R-1277-07	Tumor	3.05269
TCGA-B0-4703-01A-01R-1277-07	Tumor	3.35274
TCGA-B0-4706-01A-01R-1503-07	Tumor	2.52462
TCGA-B0-4707-01A-01R-1277-07	Tumor	2.21437
TCGA-B0-4710-01A-01R-1503-07	Tumor	2.97346
TCGA-B0-4712-01A-01R-1503-07	Tumor	2.53272
TCGA-B0-4713-01A-01R-1277-07	Tumor	2.27202
TCGA-B0-4714-01A-01R-1277-07	Tumor	2.46718
TCGA-B0-4718-01A-01R-1277-07	Tumor	2.70792
TCGA-B0-4810-01A-01R-1503-07	Tumor	3.07353
TCGA-B0-4811-01A-01R-1503-07	Tumor	1.64902
TCGA-B0-4813-01A-01R-1277-07	Tumor	2.49157
TCGA-B0-4814-01A-01R-1277-07	Tumor	3.02788
TCGA-B0-4815-01A-01R-1503-07	Tumor	2.28854
TCGA-B0-4816-01A-01R-1503-07	Tumor	3.09613
TCGA-B0-4817-01A-01R-1277-07	Tumor	2.057
TCGA-B0-4818-01A-01R-1503-07	Tumor	2.83449
TCGA-B0-4819-01A-01R-1277-07	Tumor	2.21754
TCGA-B0-4821-01A-01R-1503-07	Tumor	2.10104
TCGA-B0-4822-01A-01R-1277-07	Tumor	1.9948
TCGA-B0-4823-01A-02R-1420-07	Tumor	3.36377
TCGA-B0-4824-01A-01R-1277-07	Tumor	2.98432
TCGA-B0-4827-01A-02R-1420-07	Tumor	2.4104
TCGA-B0-4828-01A-01R-1277-07	Tumor	2.39925
TCGA-B0-4833-01A-01R-1305-07	Tumor	2.48117
TCGA-B0-4834-01A-01R-1305-07	Tumor	2.81953
TCGA-B0-4836-01A-01R-1305-07	Tumor	2.92431
TCGA-B0-4837-01A-01R-1305-07	Tumor	2.7479
TCGA-B0-4838-01A-01R-1305-07	Tumor	3.11623
TCGA-B0-4839-01A-01R-1305-07	Tumor	2.26721
TCGA-B0-4841-01A-01R-1277-07	Tumor	1.60578
TCGA-B0-4842-01A-02R-1420-07	Tumor	2.07618
TCGA-B0-4843-01A-01R-1277-07	Tumor	2.22191
TCGA-B0-4844-01A-01R-1277-07	Tumor	2.19607
TCGA-B0-4845-01A-01R-1277-07	Tumor	2.72085
TCGA-B0-4846-01A-01R-1277-07	Tumor	3.19158
TCGA-B0-4847-01A-01R-1277-07	Tumor	1.75758
TCGA-B0-4848-01A-01R-1277-07	Tumor	3.06297
TCGA-B0-4849-01A-01R-1277-07	Tumor	3.0624
TCGA-B0-4852-01A-01R-1503-07	Tumor	3.0714
TCGA-B0-4945-01A-01R-1420-07	Tumor	3.41683
TCGA-B0-5075-01A-01R-1334-07	Tumor	2.88485
TCGA-B0-5077-01A-01R-1334-07	Tumor	2.86348
TCGA-B0-5080-01A-01R-1503-07	Tumor	3.21037
TCGA-B0-5081-01A-01R-1334-07	Tumor	2.38957
TCGA-B0-5083-01A-02R-1420-07	Tumor	3.24292
TCGA-B0-5084-01A-01R-1334-07	Tumor	3.1176
TCGA-B0-5085-01A-01R-1334-07	Tumor	1.74679
TCGA-B0-5088-01A-01R-1334-07	Tumor	2.42449
TCGA-B0-5092-01A-01R-1420-07	Tumor	2.42406
TCGA-B0-5094-01A-01R-1420-07	Tumor	3.32757
TCGA-B0-5095-01A-01R-1420-07	Tumor	3.52265
TCGA-B0-5096-01A-01R-1420-07	Tumor	3.44244
TCGA-B0-5097-01A-01R-1420-07	Tumor	3.25098
TCGA-B0-5098-01A-01R-1420-07	Tumor	3.41876
TCGA-B0-5099-01A-01R-1420-07	Tumor	2.96673
TCGA-B0-5100-01A-01R-1420-07	Tumor	2.94716
TCGA-B0-5102-01A-01R-1420-07	Tumor	2.94684
TCGA-B0-5104-01A-01R-1420-07	Tumor	2.91412
TCGA-B0-5106-01A-01R-1420-07	Tumor	3.03636
TCGA-B0-5107-01A-01R-1420-07	Tumor	2.47931
TCGA-B0-5108-01A-01R-1420-07	Tumor	3.28459
TCGA-B0-5109-01A-02R-1420-07	Tumor	3.9308
TCGA-B0-5110-01A-01R-1420-07	Tumor	3.46867
TCGA-B0-5113-01A-01R-1420-07	Tumor	3.534
TCGA-B0-5115-01A-01R-1420-07	Tumor	3.38433
TCGA-B0-5116-01A-02R-1420-07	Tumor	2.97323
TCGA-B0-5117-01A-01R-1420-07	Tumor	2.29954
TCGA-B0-5119-01A-02R-1420-07	Tumor	3.27205
TCGA-B0-5120-01A-01R-1420-07	Tumor	3.22554
TCGA-B0-5121-01A-02R-1420-07	Tumor	2.10648
TCGA-B0-5399-01A-01R-1503-07	Tumor	3.00214
TCGA-B0-5400-01A-01R-1503-07	Tumor	2.35358
TCGA-B0-5402-01A-01R-1503-07	Tumor	2.9737
TCGA-B0-5690-01A-11R-1541-07	Tumor	3.25369
TCGA-B0-5691-01A-11R-1541-07	Tumor	3.51038
TCGA-B0-5692-01A-11R-1541-07	Tumor	2.66505
TCGA-B0-5693-01A-11R-1541-07	Tumor	3.6868
TCGA-B0-5694-01A-11R-1541-07	Tumor	2.79423
TCGA-B0-5695-01A-11R-1541-07	Tumor	3.33209
TCGA-B0-5696-01A-11R-1541-07	Tumor	2.924
TCGA-B0-5697-01A-11R-1541-07	Tumor	2.98441
TCGA-B0-5698-01A-11R-1672-07	Tumor	3.11495
TCGA-B0-5699-01A-11R-1541-07	Tumor	3.34958
TCGA-B0-5700-01A-11R-1541-07	Tumor	2.68946
TCGA-B0-5701-01A-11R-1541-07	Tumor	3.21118
TCGA-B0-5702-01A-11R-1541-07	Tumor	1.6351
TCGA-B0-5703-01A-11R-1541-07	Tumor	2.60668
TCGA-B0-5705-01A-11R-1541-07	Tumor	3.10037
TCGA-B0-5706-01A-11R-1541-07	Tumor	2.33754
TCGA-B0-5707-01A-11R-1541-07	Tumor	2.86853
TCGA-B0-5709-01A-11R-1541-07	Tumor	3.4109
TCGA-B0-5710-01A-11R-1672-07	Tumor	3.52213
TCGA-B0-5711-01A-11R-1672-07	Tumor	3.27862
TCGA-B0-5712-01A-11R-1672-07	Tumor	2.9355
TCGA-B0-5713-01A-11R-1672-07	Tumor	3.2665
TCGA-B0-5812-01A-11R-1672-07	Tumor	3.64676
TCGA-B2-3923-01A-02R-1325-07	Tumor	3.47364
TCGA-B2-3924-01A-02R-1325-07	Tumor	2.97955
TCGA-B2-4098-01A-02R-1325-07	Tumor	2.06712
TCGA-B2-4099-01A-02R-1188-07	Tumor	2.72334
TCGA-B2-4101-01A-02R-1277-07	Tumor	3.09667
TCGA-B2-4102-01A-02R-1325-07	Tumor	3.24362
TCGA-B2-5633-01A-01R-1541-07	Tumor	3.83229
TCGA-B2-5635-01A-01R-1541-07	Tumor	2.98483
TCGA-B2-5636-01A-02R-1541-07	Tumor	3.94247
TCGA-B2-5639-01A-01R-1541-07	Tumor	2.88118
TCGA-B2-5641-01A-01R-1541-07	Tumor	2.68446
TCGA-B2-A4SR-01A-11R-A266-07	Tumor	3.48263
TCGA-B4-5377-01A-01R-1503-07	Tumor	3.42537
TCGA-B4-5378-01A-01R-1503-07	Tumor	3.74165
TCGA-B4-5832-01A-11R-1672-07	Tumor	3.79304
TCGA-B4-5834-01A-11R-1672-07	Tumor	3.5176
TCGA-B4-5835-01A-11R-1672-07	Tumor	2.14127
TCGA-B4-5836-01A-11R-1672-07	Tumor	3.37356
TCGA-B4-5838-01A-11R-1672-07	Tumor	3.69352
TCGA-B4-5843-01A-11R-1672-07	Tumor	3.61378
TCGA-B4-5844-01A-11R-1672-07	Tumor	3.55915
TCGA-B8-4143-01A-01R-1188-07	Tumor	2.95192
TCGA-B8-4146-01B-11R-1672-07	Tumor	4.21234
TCGA-B8-4148-01A-02R-1325-07	Tumor	3.29957
TCGA-B8-4151-01A-01R-1188-07	Tumor	2.96558
TCGA-B8-4153-01B-11R-1672-07	Tumor	2.27355
TCGA-B8-4154-01A-01R-1188-07	Tumor	2.83465
TCGA-B8-4619-01A-02R-1325-07	Tumor	2.89416
TCGA-B8-4620-01A-02R-1325-07	Tumor	2.46613
TCGA-B8-4621-01A-01R-1503-07	Tumor	2.08352
TCGA-B8-4622-01A-02R-1277-07	Tumor	3.03134
TCGA-B8-5158-01A-01R-1420-07	Tumor	3.17246
TCGA-B8-5159-01A-01R-1420-07	Tumor	3.22863
TCGA-B8-5162-01A-01R-1420-07	Tumor	2.82644
TCGA-B8-5163-01A-01R-1420-07	Tumor	3.16095
TCGA-B8-5164-01A-01R-1420-07	Tumor	3.38736
TCGA-B8-5165-01A-01R-1420-07	Tumor	3.43161
TCGA-B8-5545-01A-01R-1672-07	Tumor	3.58025
TCGA-B8-5546-01A-01R-1541-07	Tumor	2.99736
TCGA-B8-5549-01A-01R-1541-07	Tumor	3.10405
TCGA-B8-5550-01A-01R-1541-07	Tumor	2.82196
TCGA-B8-5551-01A-01R-1541-07	Tumor	2.53169
TCGA-B8-5552-01B-11R-1672-07	Tumor	3.51977
TCGA-B8-5553-01A-01R-1541-07	Tumor	3.50713
TCGA-B8-A54D-01A-21R-A266-07	Tumor	2.57151
TCGA-B8-A54E-01A-11R-A266-07	Tumor	2.32728
TCGA-B8-A54F-01A-11R-A266-07	Tumor	3.11645
TCGA-B8-A54G-01A-11R-A266-07	Tumor	2.96412
TCGA-B8-A54H-01A-11R-A33J-07	Tumor	3.07025
TCGA-B8-A54I-01A-21R-A33J-07	Tumor	1.57371
TCGA-B8-A54J-01A-11R-A33J-07	Tumor	3.11537
TCGA-B8-A54K-01A-11R-A33J-07	Tumor	3.60202
TCGA-B8-A7U6-01A-12R-A37O-07	Tumor	3.22239
TCGA-B8-A8YJ-01A-13R-A39I-07	Tumor	3.30801
TCGA-BP-4158-01A-02R-1289-07	Tumor	2.82426
TCGA-BP-4159-01A-02R-1289-07	Tumor	2.49001
TCGA-BP-4160-01A-02R-1289-07	Tumor	3.21711
TCGA-BP-4161-01A-02R-1325-07	Tumor	3.09997
TCGA-BP-4162-01A-02R-1325-07	Tumor	3.1782
TCGA-BP-4163-01A-02R-1325-07	Tumor	3.15002
TCGA-BP-4164-01A-02R-1325-07	Tumor	3.04522
TCGA-BP-4165-01A-02R-1289-07	Tumor	2.40466
TCGA-BP-4166-01A-02R-1289-07	Tumor	2.73142
TCGA-BP-4167-01A-02R-1325-07	Tumor	2.35811
TCGA-BP-4169-01A-02R-1289-07	Tumor	3.37416
TCGA-BP-4170-01A-02R-1289-07	Tumor	3.11625
TCGA-BP-4173-01A-02R-1289-07	Tumor	2.96218
TCGA-BP-4174-01A-02R-1289-07	Tumor	3.10005
TCGA-BP-4176-01A-02R-1289-07	Tumor	3.31749
TCGA-BP-4177-01A-02R-1420-07	Tumor	4.06343
TCGA-BP-4325-01A-02R-1289-07	Tumor	3.13965
TCGA-BP-4326-01A-01R-1289-07	Tumor	3.0126
TCGA-BP-4327-01A-01R-1289-07	Tumor	2.77598
TCGA-BP-4329-01A-02R-1289-07	Tumor	3.073
TCGA-BP-4330-01A-01R-1289-07	Tumor	3.09889
TCGA-BP-4331-01A-01R-1289-07	Tumor	3.1652
TCGA-BP-4332-01A-01R-1289-07	Tumor	3.29159
TCGA-BP-4334-01A-01R-1289-07	Tumor	2.06736
TCGA-BP-4335-01A-01R-1289-07	Tumor	2.55206
TCGA-BP-4337-01A-01R-1289-07	Tumor	2.35137
TCGA-BP-4338-01A-01R-1289-07	Tumor	1.95769
TCGA-BP-4340-01A-01R-1289-07	Tumor	3.20328
TCGA-BP-4341-01A-01R-1289-07	Tumor	2.71205
TCGA-BP-4342-01A-01R-1289-07	Tumor	3.23715
TCGA-BP-4343-01A-02R-1289-07	Tumor	3.40753
TCGA-BP-4344-01A-01R-1289-07	Tumor	3.25681
TCGA-BP-4345-01A-01R-1289-07	Tumor	3.16045
TCGA-BP-4346-01A-01R-1289-07	Tumor	2.93943
TCGA-BP-4347-01A-01R-1289-07	Tumor	3.09722
TCGA-BP-4349-01A-01R-1289-07	Tumor	2.73023
TCGA-BP-4351-01A-01R-1289-07	Tumor	2.95066
TCGA-BP-4352-01A-01R-1289-07	Tumor	2.38554
TCGA-BP-4353-01A-02R-1289-07	Tumor	3.6427
TCGA-BP-4354-01A-02R-1289-07	Tumor	3.32204
TCGA-BP-4355-01A-01R-1289-07	Tumor	2.88208
TCGA-BP-4756-01A-01R-1289-07	Tumor	1.72448
TCGA-BP-4758-01A-01R-1289-07	Tumor	2.25592
TCGA-BP-4759-01A-01R-1289-07	Tumor	2.22163
TCGA-BP-4760-01A-02R-1420-07	Tumor	3.91434
TCGA-BP-4761-01A-01R-1289-07	Tumor	1.61212
TCGA-BP-4762-01A-02R-1289-07	Tumor	3.43518
TCGA-BP-4763-01A-01R-1289-07	Tumor	3.62284
TCGA-BP-4765-01A-01R-1289-07	Tumor	3.36272
TCGA-BP-4766-01A-01R-1289-07	Tumor	3.15974
TCGA-BP-4768-01A-01R-1289-07	Tumor	3.08909
TCGA-BP-4769-01A-01R-1289-07	Tumor	3.89995
TCGA-BP-4770-01A-01R-1503-07	Tumor	4.02376
TCGA-BP-4771-01A-01R-1289-07	Tumor	2.63942
TCGA-BP-4774-01A-01R-1289-07	Tumor	2.76808
TCGA-BP-4775-01A-01R-1289-07	Tumor	3.27244
TCGA-BP-4776-01A-01R-1289-07	Tumor	2.32648
TCGA-BP-4777-01A-01R-1289-07	Tumor	2.76772
TCGA-BP-4781-01A-01R-1305-07	Tumor	3.12727
TCGA-BP-4782-01A-02R-1420-07	Tumor	3.11947
TCGA-BP-4784-01A-01R-1305-07	Tumor	3.70443
TCGA-BP-4787-01A-01R-1305-07	Tumor	2.98185
TCGA-BP-4789-01A-01R-1305-07	Tumor	3.93228
TCGA-BP-4790-01A-01R-1305-07	Tumor	3.66956
TCGA-BP-4795-01A-02R-1420-07	Tumor	3.59651
TCGA-BP-4797-01A-01R-1305-07	Tumor	2.94193
TCGA-BP-4798-01A-01R-1305-07	Tumor	2.60834
TCGA-BP-4799-01A-01R-1305-07	Tumor	2.29243
TCGA-BP-4801-01A-02R-1420-07	Tumor	3.2368
TCGA-BP-4803-01A-01R-1305-07	Tumor	3.15622
TCGA-BP-4804-01A-02R-1305-07	Tumor	2.81018
TCGA-BP-4807-01A-01R-1305-07	Tumor	3.44843
TCGA-BP-4959-01A-01R-1334-07	Tumor	3.02226
TCGA-BP-4960-01A-01R-1334-07	Tumor	1.90966
TCGA-BP-4961-01A-01R-1334-07	Tumor	3.61785
TCGA-BP-4962-01A-01R-1334-07	Tumor	2.59555
TCGA-BP-4963-01A-01R-1334-07	Tumor	2.95384
TCGA-BP-4964-01A-01R-1334-07	Tumor	2.86374
TCGA-BP-4965-01A-01R-1334-07	Tumor	3.65169
TCGA-BP-4967-01A-01R-1334-07	Tumor	3.1677
TCGA-BP-4968-01A-01R-1334-07	Tumor	2.80694
TCGA-BP-4969-01A-01R-1334-07	Tumor	2.27286
TCGA-BP-4970-01A-01R-1334-07	Tumor	3.56415
TCGA-BP-4971-01A-01R-1334-07	Tumor	2.43928
TCGA-BP-4972-01A-01R-1334-07	Tumor	3.36878
TCGA-BP-4973-01A-01R-1334-07	Tumor	2.99762
TCGA-BP-4974-01A-01R-1334-07	Tumor	3.36787
TCGA-BP-4975-01A-01R-1334-07	Tumor	3.37281
TCGA-BP-4976-01A-01R-1334-07	Tumor	3.35651
TCGA-BP-4977-01A-01R-1334-07	Tumor	2.49958
TCGA-BP-4981-01A-01R-1334-07	Tumor	1.99375
TCGA-BP-4982-01A-01R-1334-07	Tumor	3.64416
TCGA-BP-4983-01A-01R-1334-07	Tumor	3.07726
TCGA-BP-4985-01A-01R-1334-07	Tumor	2.82395
TCGA-BP-4986-01A-01R-1334-07	Tumor	3.66333
TCGA-BP-4987-01A-01R-1334-07	Tumor	3.41846
TCGA-BP-4988-01A-01R-1334-07	Tumor	2.84354
TCGA-BP-4989-01A-01R-1334-07	Tumor	2.38203
TCGA-BP-4991-01A-01R-1334-07	Tumor	3.59763
TCGA-BP-4992-01A-01R-1334-07	Tumor	1.59249
TCGA-BP-4993-01A-02R-1420-07	Tumor	3.08282
TCGA-BP-4994-01A-01R-1334-07	Tumor	3.21386
TCGA-BP-4995-01A-01R-1334-07	Tumor	3.3045
TCGA-BP-4998-01A-01R-1334-07	Tumor	3.44228
TCGA-BP-4999-01A-01R-1334-07	Tumor	3.25063
TCGA-BP-5000-01A-01R-1334-07	Tumor	2.16395
TCGA-BP-5001-01A-01R-1334-07	Tumor	1.79294
TCGA-BP-5004-01A-01R-1334-07	Tumor	3.40678
TCGA-BP-5006-01A-01R-1334-07	Tumor	2.79948
TCGA-BP-5007-01A-01R-1334-07	Tumor	3.12042
TCGA-BP-5008-01A-01R-1334-07	Tumor	3.4429
TCGA-BP-5009-01A-01R-1334-07	Tumor	2.54614
TCGA-BP-5010-01A-02R-1420-07	Tumor	2.01464
TCGA-BP-5168-01A-01R-1420-07	Tumor	3.05228
TCGA-BP-5169-01A-01R-1426-07	Tumor	1.32941
TCGA-BP-5170-01A-01R-1426-07	Tumor	2.96966
TCGA-BP-5173-01A-01R-1426-07	Tumor	2.84491
TCGA-BP-5174-01A-01R-1426-07	Tumor	2.36174
TCGA-BP-5175-01A-01R-1426-07	Tumor	1.59431
TCGA-BP-5176-01A-01R-1426-07	Tumor	2.85258
TCGA-BP-5177-01A-01R-1426-07	Tumor	2.6031
TCGA-BP-5178-01A-01R-1426-07	Tumor	1.7956
TCGA-BP-5180-01A-01R-1426-07	Tumor	2.57957
TCGA-BP-5181-01A-01R-1426-07	Tumor	2.7441
TCGA-BP-5182-01A-01R-1426-07	Tumor	2.91043
TCGA-BP-5183-01A-01R-1426-07	Tumor	2.99821
TCGA-BP-5184-01A-01R-1426-07	Tumor	3.32697
TCGA-BP-5185-01A-01R-1426-07	Tumor	1.15121
TCGA-BP-5186-01A-01R-1426-07	Tumor	3.31022
TCGA-BP-5187-01A-01R-1426-07	Tumor	3.43206
TCGA-BP-5189-01A-02R-1426-07	Tumor	3.43046
TCGA-BP-5190-01A-01R-1426-07	Tumor	2.17319
TCGA-BP-5191-01A-01R-1426-07	Tumor	1.35456
TCGA-BP-5192-01A-01R-1426-07	Tumor	3.13309
TCGA-BP-5194-01A-02R-1426-07	Tumor	3.22885
TCGA-BP-5195-01A-02R-1426-07	Tumor	3.15721
TCGA-BP-5196-01A-01R-1426-07	Tumor	3.09104
TCGA-BP-5198-01A-01R-1426-07	Tumor	2.75352
TCGA-BP-5199-01A-01R-1426-07	Tumor	3.06051
TCGA-BP-5200-01A-01R-1426-07	Tumor	2.776
TCGA-BP-5201-01A-01R-1426-07	Tumor	2.28907
TCGA-BP-5202-01A-02R-1426-07	Tumor	3.20068
TCGA-CJ-4634-01A-02R-1325-07	Tumor	3.40508
TCGA-CJ-4635-01A-02R-1305-07	Tumor	3.53826
TCGA-CJ-4636-01A-02R-1325-07	Tumor	2.45562
TCGA-CJ-4637-01A-02R-1325-07	Tumor	2.72258
TCGA-CJ-4638-01A-02R-1325-07	Tumor	2.0994
TCGA-CJ-4639-01A-02R-1325-07	Tumor	3.38637
TCGA-CJ-4640-01A-02R-1325-07	Tumor	3.2544
TCGA-CJ-4641-01A-02R-1325-07	Tumor	3.1369
TCGA-CJ-4642-01B-01R-1305-07	Tumor	3.25158
TCGA-CJ-4643-01A-02R-1325-07	Tumor	3.37423
TCGA-CJ-4644-01A-02R-1325-07	Tumor	3.11367
TCGA-CJ-4868-01A-01R-1305-07	Tumor	3.1356
TCGA-CJ-4869-01A-02R-1426-07	Tumor	2.61568
TCGA-CJ-4870-01A-01R-1305-07	Tumor	3.19602
TCGA-CJ-4871-01A-01R-1305-07	Tumor	3.20741
TCGA-CJ-4872-01A-01R-1305-07	Tumor	2.68542
TCGA-CJ-4873-01A-01R-1305-07	Tumor	1.79215
TCGA-CJ-4874-01A-01R-1305-07	Tumor	3.26749
TCGA-CJ-4875-01A-01R-1305-07	Tumor	2.01264
TCGA-CJ-4876-01A-01R-1305-07	Tumor	2.88477
TCGA-CJ-4878-01A-01R-1305-07	Tumor	3.18333
TCGA-CJ-4881-01A-01R-1305-07	Tumor	2.46365
TCGA-CJ-4882-01A-02R-1426-07	Tumor	2.57838
TCGA-CJ-4884-01A-01R-1305-07	Tumor	2.74962
TCGA-CJ-4885-01A-01R-1305-07	Tumor	3.13591
TCGA-CJ-4886-01A-01R-1305-07	Tumor	3.37558
TCGA-CJ-4887-01A-01R-1305-07	Tumor	2.36188
TCGA-CJ-4888-01A-01R-1305-07	Tumor	2.39832
TCGA-CJ-4889-01A-01R-1305-07	Tumor	2.94246
TCGA-CJ-4890-01A-01R-1305-07	Tumor	2.91785
TCGA-CJ-4891-01A-01R-1305-07	Tumor	2.32884
TCGA-CJ-4892-01A-01R-1305-07	Tumor	3.02489
TCGA-CJ-4893-01A-01R-1305-07	Tumor	3.19563
TCGA-CJ-4894-01A-01R-1305-07	Tumor	3.27632
TCGA-CJ-4895-01A-01R-1305-07	Tumor	3.20752
TCGA-CJ-4897-01A-03R-1426-07	Tumor	3.20922
TCGA-CJ-4899-01A-01R-1334-07	Tumor	3.50923
TCGA-CJ-4900-01A-01R-1334-07	Tumor	2.1502
TCGA-CJ-4901-01A-01R-1426-07	Tumor	2.34664
TCGA-CJ-4902-01A-01R-1426-07	Tumor	3.085
TCGA-CJ-4903-01A-01R-1426-07	Tumor	2.79077
TCGA-CJ-4904-01A-02R-1426-07	Tumor	3.36537
TCGA-CJ-4905-01A-02R-1426-07	Tumor	3.76366
TCGA-CJ-4907-01A-01R-1426-07	Tumor	3.16368
TCGA-CJ-4908-01A-01R-1426-07	Tumor	3.43784
TCGA-CJ-4912-01A-01R-1426-07	Tumor	2.26321
TCGA-CJ-4916-01A-01R-1426-07	Tumor	2.51836
TCGA-CJ-4918-01A-01R-1426-07	Tumor	3.06095
TCGA-CJ-4920-01A-01R-1426-07	Tumor	2.72279
TCGA-CJ-4923-01A-01R-1426-07	Tumor	2.68255
TCGA-CJ-5671-01A-11R-1541-07	Tumor	2.83042
TCGA-CJ-5672-01A-11R-1541-07	Tumor	2.53973
TCGA-CJ-5675-01A-11R-1541-07	Tumor	3.05506
TCGA-CJ-5676-01A-11R-1541-07	Tumor	2.07011
TCGA-CJ-5677-01A-11R-1541-07	Tumor	2.34486
TCGA-CJ-5678-01A-11R-1541-07	Tumor	2.47949
TCGA-CJ-5679-01A-11R-1541-07	Tumor	2.14414
TCGA-CJ-5680-01A-11R-1541-07	Tumor	3.35504
TCGA-CJ-5681-01A-11R-1541-07	Tumor	3.53404
TCGA-CJ-5682-01A-11R-1541-07	Tumor	2.92975
TCGA-CJ-5683-01A-11R-1541-07	Tumor	2.84934
TCGA-CJ-5684-01A-11R-1541-07	Tumor	2.91275
TCGA-CJ-5686-01A-11R-1672-07	Tumor	3.12444
TCGA-CJ-5689-01A-11R-1541-07	Tumor	2.92438
TCGA-CJ-6027-01A-11R-1672-07	Tumor	2.31493
TCGA-CJ-6028-01A-11R-1672-07	Tumor	3.08243
TCGA-CJ-6030-01A-11R-1672-07	Tumor	3.22634
TCGA-CJ-6031-01A-11R-1672-07	Tumor	2.82401
TCGA-CJ-6032-01A-11R-1672-07	Tumor	2.62831
TCGA-CJ-6033-01A-11R-1672-07	Tumor	2.99854
TCGA-CW-5580-01A-01R-1672-07	Tumor	3.54964
TCGA-CW-5581-01A-02R-1541-07	Tumor	3.20886
TCGA-CW-5583-01A-02R-1541-07	Tumor	3.78327
TCGA-CW-5584-01A-01R-1541-07	Tumor	3.16265
TCGA-CW-5585-01A-01R-1541-07	Tumor	3.52206
TCGA-CW-5587-01A-01R-1541-07	Tumor	3.29574
TCGA-CW-5588-01A-01R-1541-07	Tumor	2.96286
TCGA-CW-5589-01A-01R-1541-07	Tumor	3.38369
TCGA-CW-5590-01A-01R-1541-07	Tumor	3.02308
TCGA-CW-5591-01A-01R-1541-07	Tumor	3.65024
TCGA-CW-6087-01A-11R-1672-07	Tumor	3.40545
TCGA-CW-6088-01A-11R-1672-07	Tumor	3.77302
TCGA-CW-6090-01A-11R-1672-07	Tumor	3.54171
TCGA-CW-6093-01A-11R-1672-07	Tumor	3.70114
TCGA-CW-6097-01A-11R-1672-07	Tumor	3.56267
TCGA-CZ-4853-01A-01R-1426-07	Tumor	2.95801
TCGA-CZ-4854-01A-01R-1305-07	Tumor	2.77366
TCGA-CZ-4856-01A-02R-1426-07	Tumor	3.02038
TCGA-CZ-4857-01A-01R-1305-07	Tumor	2.67084
TCGA-CZ-4858-01A-01R-1305-07	Tumor	3.24791
TCGA-CZ-4859-01A-02R-1426-07	Tumor	3.27078
TCGA-CZ-4860-01A-01R-1305-07	Tumor	3.50831
TCGA-CZ-4861-01A-01R-1305-07	Tumor	3.12623
TCGA-CZ-4862-01A-01R-1305-07	Tumor	3.48585
TCGA-CZ-4863-01A-01R-1503-07	Tumor	2.88194
TCGA-CZ-4864-01A-01R-1503-07	Tumor	3.15178
TCGA-CZ-4865-01A-02R-1503-07	Tumor	3.23879
TCGA-CZ-4866-01A-01R-1503-07	Tumor	2.67034
TCGA-CZ-5451-01A-01R-1503-07	Tumor	3.09304
TCGA-CZ-5452-01A-01R-1503-07	Tumor	2.68379
TCGA-CZ-5453-01A-01R-1503-07	Tumor	2.76948
TCGA-CZ-5454-01A-01R-1503-07	Tumor	2.89084
TCGA-CZ-5455-01A-01R-1503-07	Tumor	3.36303
TCGA-CZ-5456-01A-01R-1503-07	Tumor	2.46694
TCGA-CZ-5457-01A-01R-1503-07	Tumor	3.12042
TCGA-CZ-5458-01A-01R-1503-07	Tumor	3.18577
TCGA-CZ-5459-01A-01R-1503-07	Tumor	2.63236
TCGA-CZ-5460-01A-01R-1503-07	Tumor	2.52163
TCGA-CZ-5461-01A-01R-1503-07	Tumor	3.18109
TCGA-CZ-5462-01A-01R-1503-07	Tumor	3.10998
TCGA-CZ-5463-01A-01R-1503-07	Tumor	3.36383
TCGA-CZ-5464-01A-01R-1503-07	Tumor	2.64393
TCGA-CZ-5465-01A-01R-1503-07	Tumor	3.22314
TCGA-CZ-5466-01A-01R-1503-07	Tumor	2.77431
TCGA-CZ-5467-01A-01R-1503-07	Tumor	3.66942
TCGA-CZ-5468-01A-01R-1503-07	Tumor	2.63886
TCGA-CZ-5469-01A-01R-1503-07	Tumor	2.39876
TCGA-CZ-5470-01A-01R-1503-07	Tumor	2.57739
TCGA-CZ-5982-01A-11R-1672-07	Tumor	3.62688
TCGA-CZ-5984-01A-11R-1672-07	Tumor	2.8477
TCGA-CZ-5985-01A-11R-1672-07	Tumor	2.75869
TCGA-CZ-5986-01A-11R-1672-07	Tumor	3.48646
TCGA-CZ-5987-01A-11R-1672-07	Tumor	2.57848
TCGA-CZ-5988-01A-11R-1672-07	Tumor	3.31869
TCGA-CZ-5989-01A-11R-1672-07	Tumor	4.12949
TCGA-DV-5565-01A-01R-1541-07	Tumor	2.80575
TCGA-DV-5566-01A-01R-1541-07	Tumor	2.96018
TCGA-DV-5567-01A-01R-1541-07	Tumor	4.03972
TCGA-DV-5568-01A-01R-1541-07	Tumor	2.77127
TCGA-DV-5569-01A-01R-1541-07	Tumor	3.20218
TCGA-DV-5573-01A-01R-1541-07	Tumor	3.09207
TCGA-DV-5574-01A-01R-1541-07	Tumor	3.32553
TCGA-DV-5575-01A-01R-1541-07	Tumor	3.35041
TCGA-DV-5576-01A-01R-1541-07	Tumor	3.72378
TCGA-DV-A4VX-01A-11R-A266-07	Tumor	2.14574
TCGA-DV-A4VZ-01A-11R-A266-07	Tumor	3.51029
TCGA-DV-A4W0-01A-11R-A266-07	Tumor	3.18715
TCGA-EU-5904-01A-11R-1672-07	Tumor	3.24237
TCGA-EU-5905-01A-11R-1672-07	Tumor	3.28004
TCGA-EU-5906-01A-11R-1672-07	Tumor	3.55251
TCGA-EU-5907-01A-11R-1672-07	Tumor	3.40741
TCGA-G6-A5PC-01A-11R-A33J-07	Tumor	1.84711
TCGA-G6-A8L6-01A-11R-A37O-07	Tumor	2.65588
TCGA-G6-A8L7-01A-11R-A37O-07	Tumor	1.85112
TCGA-G6-A8L8-01A-21R-A37O-07	Tumor	2.88587
TCGA-GK-A6C7-01A-11R-A33J-07	Tumor	3.1978
TCGA-MM-A563-01A-11R-A266-07	Tumor	2.85716
TCGA-MM-A564-01A-11R-A266-07	Tumor	2.35072
TCGA-MM-A84U-01A-11R-A37O-07	Tumor	2.11083
TCGA-MW-A4EC-01A-11R-A266-07	Tumor	2.85762
TCGA-T7-A92I-01A-11R-A37O-07	Tumor	3.07992
TCGA-A3-3358-11A-01R-1541-07	Normal	2.44647
TCGA-A3-3387-11A-01R-1541-07	Normal	2.44199
TCGA-B0-4700-11A-01R-1541-07	Normal	2.37729
TCGA-B0-4712-11A-02R-1503-07	Normal	3.4802
TCGA-B0-5402-11A-01R-1503-07	Normal	2.862
TCGA-B0-5690-11A-01R-1541-07	Normal	2.82776
TCGA-B0-5691-11A-01R-1541-07	Normal	3.10812
TCGA-B0-5694-11A-01R-1541-07	Normal	3.14202
TCGA-B0-5696-11A-01R-1541-07	Normal	2.97446
TCGA-B0-5697-11A-01R-1541-07	Normal	2.76713
TCGA-B0-5699-11A-01R-1541-07	Normal	2.75277
TCGA-B0-5701-11A-01R-1541-07	Normal	3.26452
TCGA-B0-5703-11A-01R-1541-07	Normal	3.12037
TCGA-B0-5705-11A-01R-1541-07	Normal	2.93687
TCGA-B0-5706-11A-01R-1541-07	Normal	3.16044
TCGA-B0-5709-11A-01R-1541-07	Normal	2.83317
TCGA-B0-5711-11A-01R-1672-07	Normal	3.33119
TCGA-B0-5712-11A-01R-1672-07	Normal	3.40571
TCGA-B2-5636-11A-01R-1541-07	Normal	2.84376
TCGA-B2-5641-11A-01R-1541-07	Normal	3.53339
TCGA-B8-4619-11A-01R-1758-07	Normal	2.25032
TCGA-B8-4620-11A-01R-1758-07	Normal	3.1145
TCGA-B8-4622-11A-01R-1758-07	Normal	2.72166
TCGA-B8-5549-11A-01R-1541-07	Normal	3.6555
TCGA-B8-5552-11A-01R-1672-07	Normal	4.45273
TCGA-CJ-5672-11A-01R-1541-07	Normal	3.28929
TCGA-CJ-5676-11A-01R-1541-07	Normal	3.14932
TCGA-CJ-5677-11A-01R-1541-07	Normal	2.99581
TCGA-CJ-5678-11A-01R-1541-07	Normal	2.46597
TCGA-CJ-5679-11A-01R-1541-07	Normal	3.59457
TCGA-CJ-5680-11A-01R-1541-07	Normal	3.60761
TCGA-CJ-5681-11A-01R-1541-07	Normal	2.71134
TCGA-CJ-5689-11A-01R-1541-07	Normal	3.43424
TCGA-CJ-6030-11A-01R-1672-07	Normal	2.92788
TCGA-CJ-6033-11A-01R-1858-07	Normal	2.59197
TCGA-CW-5580-11A-02R-1672-07	Normal	3.16385
TCGA-CW-5581-11A-01R-1541-07	Normal	2.74379
TCGA-CW-5584-11A-01R-1541-07	Normal	3.39858
TCGA-CW-5585-11A-01R-1541-07	Normal	2.88684
TCGA-CW-5587-11A-01R-1541-07	Normal	2.96299
TCGA-CW-5589-11A-01R-1541-07	Normal	3.14929
TCGA-CW-5591-11A-01R-1541-07	Normal	3.01851
TCGA-CW-6087-11A-01R-1672-07	Normal	2.59158
TCGA-CW-6088-11A-01R-1672-07	Normal	3.61928
TCGA-CW-6090-11A-01R-1672-07	Normal	3.00384
TCGA-CZ-4863-11A-01R-1503-07	Normal	3.62374
TCGA-CZ-4864-11A-01R-1503-07	Normal	2.60246
TCGA-CZ-4865-11A-01R-1503-07	Normal	3.7479
TCGA-CZ-5451-11A-01R-1503-07	Normal	2.82124
TCGA-CZ-5452-11A-01R-1503-07	Normal	3.51158
TCGA-CZ-5453-11A-01R-1503-07	Normal	3.72771
TCGA-CZ-5454-11A-01R-1503-07	Normal	3.43161
TCGA-CZ-5455-11A-01R-1503-07	Normal	3.30613
TCGA-CZ-5456-11A-02R-1503-07	Normal	2.98952
TCGA-CZ-5457-11A-01R-1503-07	Normal	3.42933
TCGA-CZ-5458-11A-01R-1503-07	Normal	3.562
TCGA-CZ-5461-11A-01R-1503-07	Normal	3.41729
TCGA-CZ-5462-11A-01R-1503-07	Normal	3.54392
TCGA-CZ-5463-11A-01R-1503-07	Normal	3.47502
TCGA-CZ-5465-11A-01R-1503-07	Normal	3.63956
TCGA-CZ-5466-11A-01R-1503-07	Normal	2.90787
TCGA-CZ-5467-11A-01R-1503-07	Normal	2.90835
TCGA-CZ-5468-11A-01R-1503-07	Normal	3.40617
TCGA-CZ-5469-11A-01R-1503-07	Normal	3.60349
TCGA-CZ-5470-11A-01R-1503-07	Normal	3.58095
TCGA-CZ-5982-11A-01R-1672-07	Normal	2.45828
TCGA-CZ-5984-11A-01R-1672-07	Normal	2.80159
TCGA-CZ-5985-11A-01R-1672-07	Normal	2.56679
TCGA-CZ-5986-11A-01R-1672-07	Normal	2.91961
TCGA-CZ-5987-11A-01R-1672-07	Normal	3.73487
TCGA-CZ-5988-11A-01R-1672-07	Normal	2.76765
TCGA-CZ-5989-11A-01R-1672-07	Normal	3.80205

[truncated: 13 more sheets: Sheet3 (3), Sheet 1 (5), Sheet2 (5), Sheet3 (4), Sheet 1 (6), Sheet2 (6), Sheet3 (5), Sheet 1 (7), Sheet2 (7), Sheet3 (6), Sheet 1 (8), Sheet2 (8), Sheet3 (7)]
