# Supplementary material for: Lathyrol inhibits the proliferation of Renca cells by altering expression of TGF-β/Smad pathway components and subsequently affecting the cell cycle
Source: Front Oncol. 2025 Oct 8;15:1629962. doi: 10.3389/fonc.2025.1629962 (PMC12541422; doi:10.3389/fonc.2025.1629962)
Supplement: Supplementary file 4 [file DataSheet4.xlsx]

## Sheet: Sheet1
	sample_id	TCGA-3Z-A93Z-01A-11R-A37O-07	TCGA-6D-AA2E-01A-11R-A37O-07	TCGA-A3-3306-01A-01R-0864-07	TCGA-A3-3307-01A-01R-0864-07	TCGA-A3-3308-01A-02R-1325-07	TCGA-A3-3311-01A-02R-1325-07	TCGA-A3-3313-01A-02R-1325-07	TCGA-A3-3316-01A-01R-0864-07	TCGA-A3-3317-01A-02R-1325-07	TCGA-A3-3319-01A-02R-1325-07	TCGA-A3-3320-01A-02R-1325-07	TCGA-A3-3322-01A-02R-1325-07	TCGA-A3-3323-01A-02R-1325-07	TCGA-A3-3324-01A-02R-1325-07	TCGA-A3-3325-01A-01R-0864-07	TCGA-A3-3326-01A-01R-0864-07	TCGA-A3-3328-01A-01R-0864-07	TCGA-A3-3329-01A-01R-0864-07	TCGA-A3-3331-01A-02R-1325-07	TCGA-A3-3335-01A-01R-0864-07	TCGA-A3-3343-01A-01R-0864-07	TCGA-A3-3346-01A-01R-1766-07	TCGA-A3-3347-01A-02R-1325-07	TCGA-A3-3349-01A-01R-1188-07	TCGA-A3-3351-01A-02R-1325-07	TCGA-A3-3352-01A-01R-0864-07	TCGA-A3-3357-01A-02R-1420-07	TCGA-A3-3358-01A-01R-1541-07	TCGA-A3-3359-01A-01R-0864-07	TCGA-A3-3362-01A-02R-1325-07	TCGA-A3-3363-01A-01R-0864-07	TCGA-A3-3365-01A-01R-0864-07	TCGA-A3-3367-01A-02R-1420-07	TCGA-A3-3370-01A-02R-1420-07	TCGA-A3-3372-01A-02R-1325-07	TCGA-A3-3373-01A-02R-1420-07	TCGA-A3-3374-01A-02R-1325-07	TCGA-A3-3376-01A-02R-1420-07	TCGA-A3-3378-01A-02R-1325-07	TCGA-A3-3380-01A-01R-0864-07	TCGA-A3-3382-01A-02R-1325-07	TCGA-A3-3383-01A-02R-1325-07	TCGA-A3-3385-01A-02R-1420-07	TCGA-A3-3387-01A-01R-1541-07	TCGA-A3-A6NI-01A-11R-A33J-07	TCGA-A3-A6NJ-01A-12R-A33J-07	TCGA-A3-A6NL-01A-11R-A33J-07	TCGA-A3-A6NN-01A-12R-A33J-07
	group	Tumor	Tumor	Tumor	Tumor	Tumor	Tumor	Tumor	Tumor	Tumor	Tumor	Tumor	Tumor	Tumor	Tumor	Tumor	Tumor	Tumor	Tumor	Tumor	Tumor	Tumor	Tumor	Tumor	Tumor	Tumor	Tumor	Tumor	Tumor	Tumor	Tumor	Tumor	Tumor	Tumor	Tumor	Tumor	Tumor	Tumor	Tumor	Tumor	Tumor	Tumor	Tumor	Tumor	Tumor	Tumor	Tumor	Tumor	Tumor
	TGFB1	7.44503	6.00227	6.40149	7.25809	7.94168	6.90457	5.00897	7.08871	6.59753	6.14021	6.44773	6.64489	7.22872	7.03224	7.10819	6.50598	3.18755	7.44156	7.17576	7.23838	7.36091	8.71074	7.55413	8.06785	7.45535	7.25092	6.08874	7.27364	6.91408	6.61996	5.56452	7.34823	6.93239	6.83154	7.53156	6.77683	6.39317	7.58333	6.77006	7.0278	7.47234	7.64707	4.81202	7.19525	8.04712	6.69856	7.75943	7.66443
	sample_id	TCGA-3Z-A93Z-01A-11R-A37O-07	TCGA-6D-AA2E-01A-11R-A37O-07	TCGA-A3-3306-01A-01R-0864-07	TCGA-A3-3307-01A-01R-0864-07	TCGA-A3-3308-01A-02R-1325-07	TCGA-A3-3311-01A-02R-1325-07	TCGA-A3-3313-01A-02R-1325-07	TCGA-A3-3316-01A-01R-0864-07	TCGA-A3-3317-01A-02R-1325-07	TCGA-A3-3319-01A-02R-1325-07	TCGA-A3-3320-01A-02R-1325-07	TCGA-A3-3322-01A-02R-1325-07	TCGA-A3-3323-01A-02R-1325-07	TCGA-A3-3324-01A-02R-1325-07	TCGA-A3-3325-01A-01R-0864-07	TCGA-A3-3326-01A-01R-0864-07	TCGA-A3-3328-01A-01R-0864-07	TCGA-A3-3329-01A-01R-0864-07	TCGA-A3-3331-01A-02R-1325-07	TCGA-A3-3335-01A-01R-0864-07	TCGA-A3-3343-01A-01R-0864-07	TCGA-A3-3346-01A-01R-1766-07	TCGA-A3-3347-01A-02R-1325-07	TCGA-A3-3349-01A-01R-1188-07	TCGA-A3-3351-01A-02R-1325-07	TCGA-A3-3352-01A-01R-0864-07	TCGA-A3-3357-01A-02R-1420-07	TCGA-A3-3358-01A-01R-1541-07	TCGA-A3-3359-01A-01R-0864-07	TCGA-A3-3362-01A-02R-1325-07	TCGA-A3-3363-01A-01R-0864-07	TCGA-A3-3365-01A-01R-0864-07	TCGA-A3-3367-01A-02R-1420-07	TCGA-A3-3370-01A-02R-1420-07	TCGA-A3-3372-01A-02R-1325-07	TCGA-A3-3373-01A-02R-1420-07	TCGA-A3-3374-01A-02R-1325-07	TCGA-A3-3376-01A-02R-1420-07	TCGA-A3-3378-01A-02R-1325-07	TCGA-A3-3380-01A-01R-0864-07	TCGA-A3-3382-01A-02R-1325-07	TCGA-A3-3383-01A-02R-1325-07	TCGA-A3-3385-01A-02R-1420-07	TCGA-A3-3387-01A-01R-1541-07	TCGA-A3-A6NI-01A-11R-A33J-07	TCGA-A3-A6NJ-01A-12R-A33J-07	TCGA-A3-A6NL-01A-11R-A33J-07	TCGA-A3-A6NN-01A-12R-A33J-07
	status	Tumor	Tumor	Tumor	Tumor	Tumor	Tumor	Tumor	Tumor	Tumor	Tumor	Tumor	Tumor	Tumor	Tumor	Tumor	Tumor	Tumor	Tumor	Tumor	Tumor	Tumor	Tumor	Tumor	Tumor	Tumor	Tumor	Tumor	Tumor	Tumor	Tumor	Tumor	Tumor	Tumor	Tumor	Tumor	Tumor	Tumor	Tumor	Tumor	Tumor	Tumor	Tumor	Tumor	Tumor	Tumor	Tumor	Tumor	Tumor
	TGFBR1	4.92478	4.89312	4.69744	5.74484	5.36573	5.56978	5.41273	5.71595	6.16407	5.76474	5.4547	5.35596	5.47249	5.49528	4.77702	4.8871	5.31253	5.4813	5.8379	5.05	5.50568	4.36028	6.40837	5.48104	6.11649	4.86919	6.06569	5.12651	5.82093	5.29181	5.75526	6.25111	5.17639	5.82584	5.41838	6.07313	5.82724	6.32507	6.18403	5.63272	6.38943	4.37219	4.95985	6.09919	5.47597	5.76113	5.61563	5.75236
	sample_id	TCGA-3Z-A93Z-01A-11R-A37O-07	TCGA-6D-AA2E-01A-11R-A37O-07	TCGA-A3-3306-01A-01R-0864-07	TCGA-A3-3307-01A-01R-0864-07	TCGA-A3-3308-01A-02R-1325-07	TCGA-A3-3311-01A-02R-1325-07	TCGA-A3-3313-01A-02R-1325-07	TCGA-A3-3316-01A-01R-0864-07	TCGA-A3-3317-01A-02R-1325-07	TCGA-A3-3319-01A-02R-1325-07	TCGA-A3-3320-01A-02R-1325-07	TCGA-A3-3322-01A-02R-1325-07	TCGA-A3-3323-01A-02R-1325-07	TCGA-A3-3324-01A-02R-1325-07	TCGA-A3-3325-01A-01R-0864-07	TCGA-A3-3326-01A-01R-0864-07	TCGA-A3-3328-01A-01R-0864-07	TCGA-A3-3329-01A-01R-0864-07	TCGA-A3-3331-01A-02R-1325-07	TCGA-A3-3335-01A-01R-0864-07	TCGA-A3-3343-01A-01R-0864-07	TCGA-A3-3346-01A-01R-1766-07	TCGA-A3-3347-01A-02R-1325-07	TCGA-A3-3349-01A-01R-1188-07	TCGA-A3-3351-01A-02R-1325-07	TCGA-A3-3352-01A-01R-0864-07	TCGA-A3-3357-01A-02R-1420-07	TCGA-A3-3358-01A-01R-1541-07	TCGA-A3-3359-01A-01R-0864-07	TCGA-A3-3362-01A-02R-1325-07	TCGA-A3-3363-01A-01R-0864-07	TCGA-A3-3365-01A-01R-0864-07	TCGA-A3-3367-01A-02R-1420-07	TCGA-A3-3370-01A-02R-1420-07	TCGA-A3-3372-01A-02R-1325-07	TCGA-A3-3373-01A-02R-1420-07	TCGA-A3-3374-01A-02R-1325-07	TCGA-A3-3376-01A-02R-1420-07	TCGA-A3-3378-01A-02R-1325-07	TCGA-A3-3380-01A-01R-0864-07	TCGA-A3-3382-01A-02R-1325-07	TCGA-A3-3383-01A-02R-1325-07	TCGA-A3-3385-01A-02R-1420-07	TCGA-A3-3387-01A-01R-1541-07	TCGA-A3-A6NI-01A-11R-A33J-07	TCGA-A3-A6NJ-01A-12R-A33J-07	TCGA-A3-A6NL-01A-11R-A33J-07	TCGA-A3-A6NN-01A-12R-A33J-07
	status	Tumor	Tumor	Tumor	Tumor	Tumor	Tumor	Tumor	Tumor	Tumor	Tumor	Tumor	Tumor	Tumor	Tumor	Tumor	Tumor	Tumor	Tumor	Tumor	Tumor	Tumor	Tumor	Tumor	Tumor	Tumor	Tumor	Tumor	Tumor	Tumor	Tumor	Tumor	Tumor	Tumor	Tumor	Tumor	Tumor	Tumor	Tumor	Tumor	Tumor	Tumor	Tumor	Tumor	Tumor	Tumor	Tumor	Tumor	Tumor
	SMAD1	3.70543	2.64519	2.96066	3.31552	4.02239	3.27645	2.95808	3.41391	3.4065	3.07135	3.66364	2.92086	3.5912	3.38473	3.46711	2.96299	4.26149	3.49283	3.93934	2.87005	3.67895	2.75903	3.45836	4.58667	3.37865	3.60431	2.84101	3.131	3.68057	3.39354	3.72383	4.57371	2.81201	3.29872	3.71685	3.05047	3.33827	5.05323	3.48866	3.57202	3.81851	2.85176	2.53528	4.09341	3.18865	2.92513	4.86746	4.4941
	sample_id	TCGA-3Z-A93Z-01A-11R-A37O-07	TCGA-6D-AA2E-01A-11R-A37O-07	TCGA-A3-3306-01A-01R-0864-07	TCGA-A3-3307-01A-01R-0864-07	TCGA-A3-3308-01A-02R-1325-07	TCGA-A3-3311-01A-02R-1325-07	TCGA-A3-3313-01A-02R-1325-07	TCGA-A3-3316-01A-01R-0864-07	TCGA-A3-3317-01A-02R-1325-07	TCGA-A3-3319-01A-02R-1325-07	TCGA-A3-3320-01A-02R-1325-07	TCGA-A3-3322-01A-02R-1325-07	TCGA-A3-3323-01A-02R-1325-07	TCGA-A3-3324-01A-02R-1325-07	TCGA-A3-3325-01A-01R-0864-07	TCGA-A3-3326-01A-01R-0864-07	TCGA-A3-3328-01A-01R-0864-07	TCGA-A3-3329-01A-01R-0864-07	TCGA-A3-3331-01A-02R-1325-07	TCGA-A3-3335-01A-01R-0864-07	TCGA-A3-3343-01A-01R-0864-07	TCGA-A3-3346-01A-01R-1766-07	TCGA-A3-3347-01A-02R-1325-07	TCGA-A3-3349-01A-01R-1188-07	TCGA-A3-3351-01A-02R-1325-07	TCGA-A3-3352-01A-01R-0864-07	TCGA-A3-3357-01A-02R-1420-07	TCGA-A3-3358-01A-01R-1541-07	TCGA-A3-3359-01A-01R-0864-07	TCGA-A3-3362-01A-02R-1325-07	TCGA-A3-3363-01A-01R-0864-07	TCGA-A3-3365-01A-01R-0864-07	TCGA-A3-3367-01A-02R-1420-07	TCGA-A3-3370-01A-02R-1420-07	TCGA-A3-3372-01A-02R-1325-07	TCGA-A3-3373-01A-02R-1420-07	TCGA-A3-3374-01A-02R-1325-07	TCGA-A3-3376-01A-02R-1420-07	TCGA-A3-3378-01A-02R-1325-07	TCGA-A3-3380-01A-01R-0864-07	TCGA-A3-3382-01A-02R-1325-07	TCGA-A3-3383-01A-02R-1325-07	TCGA-A3-3385-01A-02R-1420-07	TCGA-A3-3387-01A-01R-1541-07	TCGA-A3-A6NI-01A-11R-A33J-07	TCGA-A3-A6NJ-01A-12R-A33J-07	TCGA-A3-A6NL-01A-11R-A33J-07	TCGA-A3-A6NN-01A-12R-A33J-07
	status	Tumor	Tumor	Tumor	Tumor	Tumor	Tumor	Tumor	Tumor	Tumor	Tumor	Tumor	Tumor	Tumor	Tumor	Tumor	Tumor	Tumor	Tumor	Tumor	Tumor	Tumor	Tumor	Tumor	Tumor	Tumor	Tumor	Tumor	Tumor	Tumor	Tumor	Tumor	Tumor	Tumor	Tumor	Tumor	Tumor	Tumor	Tumor	Tumor	Tumor	Tumor	Tumor	Tumor	Tumor	Tumor	Tumor	Tumor	Tumor
	SMAD2	2.75348	2.58664	3.25002	3.35355	2.9292	3.01375	2.06212	3.32327	3.22544	2.27256	3.51402	2.78025	3.34207	2.87704	2.97001	2.88237	3.14657	2.82204	3.07248	2.78524	3.07702	2.30819	2.99764	3.44309	3.42822	3.17568	2.46187	2.69822	3.28434	3.17514	3.10234	3.56705	3.05233	3.15261	2.96179	3.37393	2.56662	3.72358	3.18137	3.19308	4.25027	2.53079	3.0138	3.02246	3.02634	3.03758	3.27038	3.22151
	sample_id	TCGA-3Z-A93Z-01A-11R-A37O-07	TCGA-6D-AA2E-01A-11R-A37O-07	TCGA-A3-3306-01A-01R-0864-07	TCGA-A3-3307-01A-01R-0864-07	TCGA-A3-3308-01A-02R-1325-07	TCGA-A3-3311-01A-02R-1325-07	TCGA-A3-3313-01A-02R-1325-07	TCGA-A3-3316-01A-01R-0864-07	TCGA-A3-3317-01A-02R-1325-07	TCGA-A3-3319-01A-02R-1325-07	TCGA-A3-3320-01A-02R-1325-07	TCGA-A3-3322-01A-02R-1325-07	TCGA-A3-3323-01A-02R-1325-07	TCGA-A3-3324-01A-02R-1325-07	TCGA-A3-3325-01A-01R-0864-07	TCGA-A3-3326-01A-01R-0864-07	TCGA-A3-3328-01A-01R-0864-07	TCGA-A3-3329-01A-01R-0864-07	TCGA-A3-3331-01A-02R-1325-07	TCGA-A3-3335-01A-01R-0864-07	TCGA-A3-3343-01A-01R-0864-07	TCGA-A3-3346-01A-01R-1766-07	TCGA-A3-3347-01A-02R-1325-07	TCGA-A3-3349-01A-01R-1188-07	TCGA-A3-3351-01A-02R-1325-07	TCGA-A3-3352-01A-01R-0864-07	TCGA-A3-3357-01A-02R-1420-07	TCGA-A3-3358-01A-01R-1541-07	TCGA-A3-3359-01A-01R-0864-07	TCGA-A3-3362-01A-02R-1325-07	TCGA-A3-3363-01A-01R-0864-07	TCGA-A3-3365-01A-01R-0864-07	TCGA-A3-3367-01A-02R-1420-07	TCGA-A3-3370-01A-02R-1420-07	TCGA-A3-3372-01A-02R-1325-07	TCGA-A3-3373-01A-02R-1420-07	TCGA-A3-3374-01A-02R-1325-07	TCGA-A3-3376-01A-02R-1420-07	TCGA-A3-3378-01A-02R-1325-07	TCGA-A3-3380-01A-01R-0864-07	TCGA-A3-3382-01A-02R-1325-07	TCGA-A3-3383-01A-02R-1325-07	TCGA-A3-3385-01A-02R-1420-07	TCGA-A3-3387-01A-01R-1541-07	TCGA-A3-A6NI-01A-11R-A33J-07	TCGA-A3-A6NJ-01A-12R-A33J-07	TCGA-A3-A6NL-01A-11R-A33J-07	TCGA-A3-A6NN-01A-12R-A33J-07
	status	Tumor	Tumor	Tumor	Tumor	Tumor	Tumor	Tumor	Tumor	Tumor	Tumor	Tumor	Tumor	Tumor	Tumor	Tumor	Tumor	Tumor	Tumor	Tumor	Tumor	Tumor	Tumor	Tumor	Tumor	Tumor	Tumor	Tumor	Tumor	Tumor	Tumor	Tumor	Tumor	Tumor	Tumor	Tumor	Tumor	Tumor	Tumor	Tumor	Tumor	Tumor	Tumor	Tumor	Tumor	Tumor	Tumor	Tumor	Tumor
	SMAD3	4.43574	3.86368	5.30795	5.40215	4.88915	4.78713	4.26613	4.08292	5.48209	4.7149	5.79841	5.25289	4.81499	5.10017	5.77734	5.4321	5.38032	5.07356	4.99862	4.55734	5.2309	5.3194	4.73474	5.22793	5.54256	5.90788	4.94461	4.492	5.20124	5.04011	4.9811	5.16119	5.04698	5.50858	5.6717	5.12115	4.46401	5.3471	4.35488	4.80475	4.99919	4.71401	5.56728	4.88235	4.92548	5.069	5.2799	5.19182
	sample_id	TCGA-3Z-A93Z-01A-11R-A37O-07	TCGA-6D-AA2E-01A-11R-A37O-07	TCGA-A3-3306-01A-01R-0864-07	TCGA-A3-3307-01A-01R-0864-07	TCGA-A3-3308-01A-02R-1325-07	TCGA-A3-3311-01A-02R-1325-07	TCGA-A3-3313-01A-02R-1325-07	TCGA-A3-3316-01A-01R-0864-07	TCGA-A3-3317-01A-02R-1325-07	TCGA-A3-3319-01A-02R-1325-07	TCGA-A3-3320-01A-02R-1325-07	TCGA-A3-3322-01A-02R-1325-07	TCGA-A3-3323-01A-02R-1325-07	TCGA-A3-3324-01A-02R-1325-07	TCGA-A3-3325-01A-01R-0864-07	TCGA-A3-3326-01A-01R-0864-07	TCGA-A3-3328-01A-01R-0864-07	TCGA-A3-3329-01A-01R-0864-07	TCGA-A3-3331-01A-02R-1325-07	TCGA-A3-3335-01A-01R-0864-07	TCGA-A3-3343-01A-01R-0864-07	TCGA-A3-3346-01A-01R-1766-07	TCGA-A3-3347-01A-02R-1325-07	TCGA-A3-3349-01A-01R-1188-07	TCGA-A3-3351-01A-02R-1325-07	TCGA-A3-3352-01A-01R-0864-07	TCGA-A3-3357-01A-02R-1420-07	TCGA-A3-3358-01A-01R-1541-07	TCGA-A3-3359-01A-01R-0864-07	TCGA-A3-3362-01A-02R-1325-07	TCGA-A3-3363-01A-01R-0864-07	TCGA-A3-3365-01A-01R-0864-07	TCGA-A3-3367-01A-02R-1420-07	TCGA-A3-3370-01A-02R-1420-07	TCGA-A3-3372-01A-02R-1325-07	TCGA-A3-3373-01A-02R-1420-07	TCGA-A3-3374-01A-02R-1325-07	TCGA-A3-3376-01A-02R-1420-07	TCGA-A3-3378-01A-02R-1325-07	TCGA-A3-3380-01A-01R-0864-07	TCGA-A3-3382-01A-02R-1325-07	TCGA-A3-3383-01A-02R-1325-07	TCGA-A3-3385-01A-02R-1420-07	TCGA-A3-3387-01A-01R-1541-07	TCGA-A3-A6NI-01A-11R-A33J-07	TCGA-A3-A6NJ-01A-12R-A33J-07	TCGA-A3-A6NL-01A-11R-A33J-07	TCGA-A3-A6NN-01A-12R-A33J-07
	status	Tumor	Tumor	Tumor	Tumor	Tumor	Tumor	Tumor	Tumor	Tumor	Tumor	Tumor	Tumor	Tumor	Tumor	Tumor	Tumor	Tumor	Tumor	Tumor	Tumor	Tumor	Tumor	Tumor	Tumor	Tumor	Tumor	Tumor	Tumor	Tumor	Tumor	Tumor	Tumor	Tumor	Tumor	Tumor	Tumor	Tumor	Tumor	Tumor	Tumor	Tumor	Tumor	Tumor	Tumor	Tumor	Tumor	Tumor	Tumor
	SMAD4	4.21445	4.01658	4.61909	4.92804	4.02019	4.28458	3.37244	4.20584	4.59584	2.95561	4.98086	4.22413	4.35032	3.91121	4.59923	4.31612	4.70507	4.79029	4.52567	3.51254	4.5968	3.23537	4.02823	4.75774	4.83179	4.69501	3.67645	4.01575	4.91775	4.47676	4.97041	5.0717	4.37461	4.62246	4.31502	4.55452	3.46641	4.99453	4.11433	4.7892	5.00264	4.35047	4.26968	4.31772	4.25299	4.23432	4.45628	4.68545
	sample_id	TCGA-3Z-A93Z-01A-11R-A37O-07	TCGA-6D-AA2E-01A-11R-A37O-07	TCGA-A3-3306-01A-01R-0864-07	TCGA-A3-3307-01A-01R-0864-07	TCGA-A3-3308-01A-02R-1325-07	TCGA-A3-3311-01A-02R-1325-07	TCGA-A3-3313-01A-02R-1325-07	TCGA-A3-3316-01A-01R-0864-07	TCGA-A3-3317-01A-02R-1325-07	TCGA-A3-3319-01A-02R-1325-07	TCGA-A3-3320-01A-02R-1325-07	TCGA-A3-3322-01A-02R-1325-07	TCGA-A3-3323-01A-02R-1325-07	TCGA-A3-3324-01A-02R-1325-07	TCGA-A3-3325-01A-01R-0864-07	TCGA-A3-3326-01A-01R-0864-07	TCGA-A3-3328-01A-01R-0864-07	TCGA-A3-3329-01A-01R-0864-07	TCGA-A3-3331-01A-02R-1325-07	TCGA-A3-3335-01A-01R-0864-07	TCGA-A3-3343-01A-01R-0864-07	TCGA-A3-3346-01A-01R-1766-07	TCGA-A3-3347-01A-02R-1325-07	TCGA-A3-3349-01A-01R-1188-07	TCGA-A3-3351-01A-02R-1325-07	TCGA-A3-3352-01A-01R-0864-07	TCGA-A3-3357-01A-02R-1420-07	TCGA-A3-3358-01A-01R-1541-07	TCGA-A3-3359-01A-01R-0864-07	TCGA-A3-3362-01A-02R-1325-07	TCGA-A3-3363-01A-01R-0864-07	TCGA-A3-3365-01A-01R-0864-07	TCGA-A3-3367-01A-02R-1420-07	TCGA-A3-3370-01A-02R-1420-07	TCGA-A3-3372-01A-02R-1325-07	TCGA-A3-3373-01A-02R-1420-07	TCGA-A3-3374-01A-02R-1325-07	TCGA-A3-3376-01A-02R-1420-07	TCGA-A3-3378-01A-02R-1325-07	TCGA-A3-3380-01A-01R-0864-07	TCGA-A3-3382-01A-02R-1325-07	TCGA-A3-3383-01A-02R-1325-07	TCGA-A3-3385-01A-02R-1420-07	TCGA-A3-3387-01A-01R-1541-07	TCGA-A3-A6NI-01A-11R-A33J-07	TCGA-A3-A6NJ-01A-12R-A33J-07	TCGA-A3-A6NL-01A-11R-A33J-07	TCGA-A3-A6NN-01A-12R-A33J-07
	status	Tumor	Tumor	Tumor	Tumor	Tumor	Tumor	Tumor	Tumor	Tumor	Tumor	Tumor	Tumor	Tumor	Tumor	Tumor	Tumor	Tumor	Tumor	Tumor	Tumor	Tumor	Tumor	Tumor	Tumor	Tumor	Tumor	Tumor	Tumor	Tumor	Tumor	Tumor	Tumor	Tumor	Tumor	Tumor	Tumor	Tumor	Tumor	Tumor	Tumor	Tumor	Tumor	Tumor	Tumor	Tumor	Tumor	Tumor	Tumor
	SMAD6	3.5423	2.85108	1.70836	2.28514	2.83271	2.85334	1.8526	2.61859	3.17674	1.08073	2.30894	2.73959	2.78289	3.04494	2.74052	2.57797	2.43544	2.66446	3.23126	1.08773	1.9805	1.79506	2.89087	4.19319	2.23499	1.89192	2.06126	2.25293	3.03845	2.747	3.29721	3.36126	2.61172	2.49231	3.25323	2.2167	0.951737	3.85418	1.98262	2.52188	2.76337	2.3727	1.67161	3.62275	3.53485	3.67192	2.90706	3.79265
	sample_id	TCGA-3Z-A93Z-01A-11R-A37O-07	TCGA-6D-AA2E-01A-11R-A37O-07	TCGA-A3-3306-01A-01R-0864-07	TCGA-A3-3307-01A-01R-0864-07	TCGA-A3-3308-01A-02R-1325-07	TCGA-A3-3311-01A-02R-1325-07	TCGA-A3-3313-01A-02R-1325-07	TCGA-A3-3316-01A-01R-0864-07	TCGA-A3-3317-01A-02R-1325-07	TCGA-A3-3319-01A-02R-1325-07	TCGA-A3-3320-01A-02R-1325-07	TCGA-A3-3322-01A-02R-1325-07	TCGA-A3-3323-01A-02R-1325-07	TCGA-A3-3324-01A-02R-1325-07	TCGA-A3-3325-01A-01R-0864-07	TCGA-A3-3326-01A-01R-0864-07	TCGA-A3-3328-01A-01R-0864-07	TCGA-A3-3329-01A-01R-0864-07	TCGA-A3-3331-01A-02R-1325-07	TCGA-A3-3335-01A-01R-0864-07	TCGA-A3-3343-01A-01R-0864-07	TCGA-A3-3346-01A-01R-1766-07	TCGA-A3-3347-01A-02R-1325-07	TCGA-A3-3349-01A-01R-1188-07	TCGA-A3-3351-01A-02R-1325-07	TCGA-A3-3352-01A-01R-0864-07	TCGA-A3-3357-01A-02R-1420-07	TCGA-A3-3358-01A-01R-1541-07	TCGA-A3-3359-01A-01R-0864-07	TCGA-A3-3362-01A-02R-1325-07	TCGA-A3-3363-01A-01R-0864-07	TCGA-A3-3365-01A-01R-0864-07	TCGA-A3-3367-01A-02R-1420-07	TCGA-A3-3370-01A-02R-1420-07	TCGA-A3-3372-01A-02R-1325-07	TCGA-A3-3373-01A-02R-1420-07	TCGA-A3-3374-01A-02R-1325-07	TCGA-A3-3376-01A-02R-1420-07	TCGA-A3-3378-01A-02R-1325-07	TCGA-A3-3380-01A-01R-0864-07	TCGA-A3-3382-01A-02R-1325-07	TCGA-A3-3383-01A-02R-1325-07	TCGA-A3-3385-01A-02R-1420-07	TCGA-A3-3387-01A-01R-1541-07	TCGA-A3-A6NI-01A-11R-A33J-07	TCGA-A3-A6NJ-01A-12R-A33J-07	TCGA-A3-A6NL-01A-11R-A33J-07	TCGA-A3-A6NN-01A-12R-A33J-07
	status	Tumor	Tumor	Tumor	Tumor	Tumor	Tumor	Tumor	Tumor	Tumor	Tumor	Tumor	Tumor	Tumor	Tumor	Tumor	Tumor	Tumor	Tumor	Tumor	Tumor	Tumor	Tumor	Tumor	Tumor	Tumor	Tumor	Tumor	Tumor	Tumor	Tumor	Tumor	Tumor	Tumor	Tumor	Tumor	Tumor	Tumor	Tumor	Tumor	Tumor	Tumor	Tumor	Tumor	Tumor	Tumor	Tumor	Tumor	Tumor
	SMAD9	3.81941	2.55611	2.17871	3.73759	4.79833	4.50444	2.83756	2.85738	4.81443	3.63858	5.18942	4.79218	5.28634	5.38782	3.37468	4.12416	1.2472	4.9753	5.30784	5.02821	4.12601	1.14463	3.43695	5.34308	4.24221	2.29948	4.45252	5.12186	3.44252	3.25178	6.2455	5.24271	6.0232	3.88871	5.26565	2.87147	0.365581	3.96377	4.06481	3.95846	4.74579	3.94611	4.3912	5.02436	3.39586	2.32803	4.29476	5.78709
[truncated: 556 more columns]

## Sheet: Sheet2
	group	group1	group1	group1	group1	group1	group1	group1	group1	group1	group1	group1	group1	group1	group1	group1	group1	group1	group1	group1	group1	group1	group1	group1	group1	group1	group1	group1	group1	group1	group1	group1	group1	group1	group1	group1	group1	group1	group1	group1	group1	group1	group1	group1	group1	group1	group1	group1	group1
	sample_id	sample1	sample2	sample3	sample4	sample5	sample6	sample7	sample8	sample9	sample10	sample11	sample12	sample13	sample14	sample15	sample16	sample17	sample18	sample19	sample20	sample21	sample22	sample23	sample24	sample25	sample26	sample27	sample28	sample29	sample30	sample31	sample32	sample33	sample34	sample35	sample36	sample37	sample38	sample39	sample40	sample41	sample42	sample43	sample44	sample45	sample46	sample47	sample48
	TGFB1	7.44503	6.00227	6.40149	7.25809	7.94168	6.90457	5.00897	7.08871	6.59753	6.14021	6.44773	6.64489	7.22872	7.03224	7.10819	6.50598	3.18755	7.44156	7.17576	7.23838	7.36091	8.71074	7.55413	8.06785	7.45535	7.25092	6.08874	7.27364	6.91408	6.61996	5.56452	7.34823	6.93239	6.83154	7.53156	6.77683	6.39317	7.58333	6.77006	7.0278	7.47234	7.64707	4.81202	7.19525	8.04712	6.69856	7.75943	7.66443
	TGFBR1	4.92478	4.89312	4.69744	5.74484	5.36573	5.56978	5.41273	5.71595	6.16407	5.76474	5.4547	5.35596	5.47249	5.49528	4.77702	4.8871	5.31253	5.4813	5.8379	5.05	5.50568	4.36028	6.40837	5.48104	6.11649	4.86919	6.06569	5.12651	5.82093	5.29181	5.75526	6.25111	5.17639	5.82584	5.41838	6.07313	5.82724	6.32507	6.18403	5.63272	6.38943	4.37219	4.95985	6.09919	5.47597	5.76113	5.61563	5.75236
	SMAD1	3.70543	2.64519	2.96066	3.31552	4.02239	3.27645	2.95808	3.41391	3.4065	3.07135	3.66364	2.92086	3.5912	3.38473	3.46711	2.96299	4.26149	3.49283	3.93934	2.87005	3.67895	2.75903	3.45836	4.58667	3.37865	3.60431	2.84101	3.131	3.68057	3.39354	3.72383	4.57371	2.81201	3.29872	3.71685	3.05047	3.33827	5.05323	3.48866	3.57202	3.81851	2.85176	2.53528	4.09341	3.18865	2.92513	4.86746	4.4941
	SMAD2	2.75348	2.58664	3.25002	3.35355	2.9292	3.01375	2.06212	3.32327	3.22544	2.27256	3.51402	2.78025	3.34207	2.87704	2.97001	2.88237	3.14657	2.82204	3.07248	2.78524	3.07702	2.30819	2.99764	3.44309	3.42822	3.17568	2.46187	2.69822	3.28434	3.17514	3.10234	3.56705	3.05233	3.15261	2.96179	3.37393	2.56662	3.72358	3.18137	3.19308	4.25027	2.53079	3.0138	3.02246	3.02634	3.03758	3.27038	3.22151
	SMAD3	4.43574	3.86368	5.30795	5.40215	4.88915	4.78713	4.26613	4.08292	5.48209	4.7149	5.79841	5.25289	4.81499	5.10017	5.77734	5.4321	5.38032	5.07356	4.99862	4.55734	5.2309	5.3194	4.73474	5.22793	5.54256	5.90788	4.94461	4.492	5.20124	5.04011	4.9811	5.16119	5.04698	5.50858	5.6717	5.12115	4.46401	5.3471	4.35488	4.80475	4.99919	4.71401	5.56728	4.88235	4.92548	5.069	5.2799	5.19182
	SMAD4	4.21445	4.01658	4.61909	4.92804	4.02019	4.28458	3.37244	4.20584	4.59584	2.95561	4.98086	4.22413	4.35032	3.91121	4.59923	4.31612	4.70507	4.79029	4.52567	3.51254	4.5968	3.23537	4.02823	4.75774	4.83179	4.69501	3.67645	4.01575	4.91775	4.47676	4.97041	5.0717	4.37461	4.62246	4.31502	4.55452	3.46641	4.99453	4.11433	4.7892	5.00264	4.35047	4.26968	4.31772	4.25299	4.23432	4.45628	4.68545
	SMAD6	3.5423	2.85108	1.70836	2.28514	2.83271	2.85334	1.8526	2.61859	3.17674	1.08073	2.30894	2.73959	2.78289	3.04494	2.74052	2.57797	2.43544	2.66446	3.23126	1.08773	1.9805	1.79506	2.89087	4.19319	2.23499	1.89192	2.06126	2.25293	3.03845	2.747	3.29721	3.36126	2.61172	2.49231	3.25323	2.2167	0.951737	3.85418	1.98262	2.52188	2.76337	2.3727	1.67161	3.62275	3.53485	3.67192	2.90706	3.79265
	SMAD9	3.81941	2.55611	2.17871	3.73759	4.79833	4.50444	2.83756	2.85738	4.81443	3.63858	5.18942	4.79218	5.28634	5.38782	3.37468	4.12416	1.2472	4.9753	5.30784	5.02821	4.12601	1.14463	3.43695	5.34308	4.24221	2.29948	4.45252	5.12186	3.44252	3.25178	6.2455	5.24271	6.0232	3.88871	5.26565	2.87147	0.365581	3.96377	4.06481	3.95846	4.74579	3.94611	4.3912	5.02436	3.39586	2.32803	4.29476	5.78709
[truncated: 556 more columns]
