# Supplementary material for: Lathyrol inhibits the proliferation of Renca cells by altering expression of TGF-β/Smad pathway components and subsequently affecting the cell cycle
Source: Front Oncol. 2025 Oct 8;15:1629962. doi: 10.3389/fonc.2025.1629962 (PMC12541422; doi:10.3389/fonc.2025.1629962)
Supplement: Supplementary file 5 [file DataSheet5.xlsx]

## Sheet: Sheet2
	0	1	10	50	100	200	250	300	350
	100	108.294	113.319	104.359	93.3278	57.9084	53.9565	29.1123	44.2769
	100	108.073	117.756	113.005	102.45	56.7746	53.656	24.7709	47.1961
	100	99.0855	111.888	111.232	96.1013	62.3248	27.1611	23.9341	46.4736
	100	105.151	114.321	109.532	97.2932	59.0026	44.9245	25.9391	45.9822
	0	1	10	50	100	200	250	300	350
			药物浓度	Cell viability (%)
			0	100
			1	105.151
			10	114.321
			50	109.532
			100	97.2932
			200	59.0026
			250	44.9245
			300	25.9391
			350	45.9822
			IC值
			10	433.276
			25	368.621
			50	260.862
			75	153.103
			90	88.4483

## Sheet: Sheet3
		Normal control	DMSO control	10μg/ml	50μg/ml	80μg/ml	120μg/ml	180μg/ml	220μg/ml	260μg/ml
		100	88.0997	88.0097	69.5233	71.9968	67.6538	68.2433	8.25908	18.4147
		100	102.162	85.208	78.3427	74.3248	58.3157	44.3228	20.3053	12.0148
		100	103.386	83.9611	71.2462	81.0314	57.2259	45.7145	12.5008	10.9472
		100	97.8823	85.7262	73.0374	75.7843	61.0651	52.7602	13.6884	13.7922
		0	1	10	50	80	120	180	220	260
			药物浓度	Cell viability (%)
			0	100
			1	97.8823
			10	85.7262
			50	73.0374
			80	75.7843
			120	61.0651
			180	52.7602
			220	13.6884
			260	13.7922
			IC值
			10	271.609
			25	224.365
			50	145.625
			75	66.885
			90	19.6409

## Sheet: Sheet4
					786-O	Renca
				IC10	433.276	271.609
				IC25	368.621	224.365
				IC50	260.862	145.625
				IC75	153.103	66.885
				IC90	88.4483	19.6409
