# Supplementary material for: Lathyrol inhibits the proliferation of Renca cells by altering expression of TGF-β/Smad pathway components and subsequently affecting the cell cycle
Source: Front Oncol. 2025 Oct 8;15:1629962. doi: 10.3389/fonc.2025.1629962 (PMC12541422; doi:10.3389/fonc.2025.1629962)
Supplement: Supplementary file 6 [file DataSheet6.xlsx]

## Sheet: PCR数据 
		A14	A7	A1	B18	B16	A8	B23	B25	A25
	Mus GAPDH	16.8757	16.7483	16.7941	16.6051	17.0222	17.1015	17.4045	17.4674	17.1498
		16.8902	16.7328	16.6983	16.6366	16.9963	17.1723	17.3173	17.4889	17.1293										1
		17.1085	16.6942	16.8095	16.7474	17.0317	17.1856	17.577	17.6323	17.0554										1.10197
																				1.16006
	Mus SMAD2	25.1831	25.5664	26.2547	24.8631	25.5999	26.9392	25.2211	26.3818	27.2267
		25.3978	25.3864	26.6671	24.687	25.8297	26.7404	25.6749	26.3596	27.2368										0.718807
		25.0783	25.4363	26.5803	24.8035	25.679	26.798	25.545	26.7483	27.4719										0.745069
																				0.613261
	Average GAPDH	16.9581	16.7251	16.7673	16.663	17.0167	17.1531	17.4329	17.5295	17.1115
																				0.360537
	Average SMAD2	25.2197	25.463	26.5007	24.7845	25.7029	26.8258	25.4803	26.4966	27.3118										0.376025
																				0.260855
	Δt	8.2616	8.73792	9.73338	8.12151	8.68615	9.6727	8.0474	8.96703	10.2003
	ΔΔt	0	0.476323	1.47178	-0.140086	0.424555	1.4111	-0.214197	0.705428	1.93868
	2-ΔΔt	1	0.718807	0.360537	1.10197	0.745069	0.376025	1.16006	0.613261	0.260855
		A14	A7	A1	B18	B16	A8	B23	B25	A25
	Mus SMAD4	24.7188	24.9312	26.2899	24.4764	25.2966	26.2584	25.0745	25.6756	26.5762
		24.6839	25.1594	26.2342	24.4396	25.3056	26.4081	25.0127	25.7996	26.3469										1
		24.6709	25.0177	26.0684	24.4666	25.3964	26.4541	25.0136	25.8174	26.701										0.956095
																				1.09612
	Average GAPDH	16.9581	16.7251	16.7673	16.663	17.0167	17.1531	17.4329	17.5295	17.1115
																				0.669912
	Average SMAD4	24.6912	25.0361	26.1975	24.4609	25.3329	26.3735	25.0336	25.7642	26.5414										0.667535
																				0.706306
	Δt	7.73305	8.31101	9.43017	7.79783	8.31614	9.22038	7.60065	8.23469	9.42988
																				0.308401
	ΔΔt	0	0.577957	1.69712	0.0647748	0.583084	1.48733	-0.132403	0.501634	1.69682										0.356672
																				0.308465
	2-ΔΔt	1	0.669912	0.308401	0.956095	0.667535	0.356672	1.09612	0.706306	0.308465

## Sheet: RNA浓度
	样本编号	260/280	Cng/μL
	A14	1.845	1123.24
	A7	1.938	1903.48
	A1	1.866	1165.48
	B18	1.924	1531.8
	B16	1.912	1940.28
	A8	1.938	1681.64
	B23	1.95	1904.16
	B25	1.928	1468.56
	A25	1.911	1531.96
