# Supplementary material for: Lathyrol inhibits the proliferation of Renca cells by altering expression of TGF-β/Smad pathway components and subsequently affecting the cell cycle
Source: Front Oncol. 2025 Oct 8;15:1629962. doi: 10.3389/fonc.2025.1629962 (PMC12541422; doi:10.3389/fonc.2025.1629962)
Supplement: Supplementary file 7 [file DataSheet7.xlsx]

## Sheet: PCR数据
		A14	A7	A1	B18	B16	A8	B23	B25	A25
	Mus GAPDH	17.1518	16.9139	17.3329	17.0984	16.7824	17.1883	16.836	17.0438	17.2054
		16.9767	16.9134	17.2702	17.1194	16.7349	17.2882	16.8325	17.0111	17.0358
		17.0046	16.8121	17.296	17.2728	16.6737	17.2945	16.975	17.0893	16.9892
																				1
	Mus TGF-b	27.373	28.0645	29.8272	27.5399	27.6181	29.1748	27.7189	27.7526	28.4536										0.861829
		27.2567	27.8507	29.8556	27.6789	27.563	29.1871	27.3418	27.7336	28.4123										0.749556
		27.0744	27.625	29.6474	27.4862	28.3758	29.7418	27.4014	27.9615	28.8368
																				0.583716
	Average GAPDH	17.0444	16.8798	17.2997	17.1635	16.7303	17.257	16.8812	17.0481	17.0768										0.524245
																				0.670101
	Average TGF-b	27.2347	27.8468	29.7768	27.5683	27.8523	29.3679	27.4874	27.8159	28.5676
																				0.204939
	Δt	10.1903	10.9669	12.477	10.4048	11.122	12.1109	10.6062	10.7678	11.4908										0.264142
																				0.405995
	ΔΔt	0	0.776662	2.28674	0.214526	0.931687	1.92061	0.415892	0.57755	1.30047
	2-ΔΔt	1	0.583716	0.204939	0.861829	0.524245	0.264142	0.749556	0.670101	0.405995
		A14	A7	A1	B18	B16	A8	B23	B25	A25
	Mus TGF-bR1	27.9059	28.2892	29.8793	27.8005	28.4437	29.8315	27.6431	28.182	29.5368
		27.7324	28.3699	30.1729	27.9557	28.1888	29.8997	28.0101	28.3414	29.3355										1
		27.7515	28.3612	29.9728	28.0086	28.3475	30.2172	27.7746	28.7379	29.4141										0.995933
																				0.885226
	Average GAPDH	17.0444	16.8798	17.2997	17.1635	16.7303	17.257	16.8812	17.0481	17.0768
																				0.612131
	Average TGF-bR1	27.7966	28.3401	30.0083	27.9216	28.3267	29.9828	27.8093	28.4205	29.4288										0.557051
																				0.6506
	Δt	10.7522	11.4603	12.7086	10.7581	11.5963	12.7258	10.9281	11.3724	12.352
																				0.257675
	ΔΔt	0	0.708089	1.95638	0.00587972	0.844118	1.97359	0.175882	0.620158	1.5998										0.254618
																				0.329922
	2-ΔΔt	1	0.612131	0.257675	0.995933	0.557051	0.254618	0.885226	0.6506	0.329922
		A14	A7	A1	B18	B16	A8	B23	B25	A25
	Mus SMAD6	26.3574	27.7393	29.7262	26.4884	27.5289	29.1554	26.2287	27.7905	28.9262
		26.793	27.3768	28.8746	26.4105	27.6662	29.0476	26.4094	27.8088	28.8106
		26.3554	27.7369	29.5071	26.4339	27.7597	28.9136	26.5752	27.7069	28.7218										1
																				1.13036
	Average GAPDH	17.0444	16.8798	17.2997	17.1635	16.7303	17.257	16.8812	17.0481	17.0768										0.955474
	Average SMAD6	26.5019	27.6176	29.3693	26.4443	27.6516	29.0388	26.4044	27.7687	28.8195										0.411716
																				0.362556
	Δt	9.45754	10.7378	12.0696	9.28076	10.9213	11.7819	9.52326	10.7207	11.7427										0.416643
	ΔΔt	0	1.28028	2.61201	-0.176788	1.46372	2.32431	0.065712	1.26312	2.28515										0.163571
																				0.19967
	2-ΔΔt	1	0.411716	0.163571	1.13036	0.362556	0.19967	0.955474	0.416643	0.205165										0.205165

## Sheet: RNA浓度
		样本编号	260/280	Cng/μL
		A14	1.845	1123.24
		A7	1.938	1903.48
		A1	1.866	1165.48
		B18	1.924	1531.8
		B16	1.912	1940.28
		A8	1.938	1681.64
		B23	1.95	1904.16
		B25	1.928	1468.56
		A25	1.911	1531.96
