# Supplementary material for: Lathyrol inhibits the proliferation of Renca cells by altering expression of TGF-β/Smad pathway components and subsequently affecting the cell cycle
Source: Front Oncol. 2025 Oct 8;15:1629962. doi: 10.3389/fonc.2025.1629962 (PMC12541422; doi:10.3389/fonc.2025.1629962)
Supplement: Supplementary file 8 [file DataSheet8.xlsx]

## Sheet: PCR数据
		A14	A7	A1	B18	B16	A8	B23	B25	A25
	Mus GAPDH	17.4496	16.9985	17.0299	17.2126	17.3076	17.3213	17.8039	17.9238	17.416
		17.4464	17.058	17.1947	17.1929	17.3708	17.3946	17.8253	18.5229	17.4583
		17.4825	17.105	17.2349	17.2424	17.3213	17.4053	17.8972	17.8062	17.4456
																					1
	Mus SMAD3	25.4145	25.8254	26.7377	25.4374	25.847	27.1174	25.9714	26.6329	27.5213											0.849821
		25.6052	25.7486	27.0191	25.4409	26.0765	27.1097	25.8526	26.534	27.6961											0.945228
		25.4595	25.6738	27.1945	25.5747	26.1538	27.2091	26.047	26.7727	27.5574
																					0.632061
	Average GAPDH	17.4595	17.0538	17.1532	17.216	17.3332	17.3738	17.8422	18.0843	17.44											0.633325
																					0.693176
	Average SMAD3	25.4931	25.7493	26.9838	25.4843	26.0258	27.1454	25.957	26.6466	27.5916
																					0.287771
	Δt	8.03357	8.69543	9.83058	8.26834	8.69255	9.77166	8.11484	8.56228	10.1516											0.299767
																					0.230359
	ΔΔt	0	0.661864	1.79701	0.234769	0.658983	1.73809	0.0812658	0.528706	2.11805
	2-ΔΔt	1	0.632061	0.287771	0.849821	0.633325	0.299767	0.945228	0.693176	0.230359
		A14	A7	A1	B18	B16	A8	B23	B25	A25
	Mus SMAD9	26.5057	26.9799	28.0447	26.2738	27.056	28.1281	26.8925	27.7078	28.6595
		26.3728	26.7805	28.3222	26.3957	27.0021	28.5517	26.944	27.5699	28.7185											1
		26.0321	26.8982	28.2107	26.4281	27.1142	28.2819	26.8471	27.6063	28.3454											0.808986
																					0.865546
	Average GAPDH	17.4595	17.0538	17.1532	17.216	17.3332	17.3738	17.8422	18.0843	17.44
																					0.504075
	Average SMAD9	26.3035	26.8862	28.1925	26.3659	27.0574	28.3206	26.8945	27.628	28.5745											0.543312
																					0.615734
	Δt	8.84406	9.83235	11.0394	9.14988	9.72421	10.9468	9.05238	9.54369	11.1345
																					0.218347
	ΔΔt	0	0.988289	2.1953	0.305813	0.880147	2.10277	0.208318	0.699621	2.29045											0.232811
																					0.204411
	2-ΔΔt	1	0.504075	0.218347	0.808986	0.543312	0.232811	0.865546	0.615734	0.204411

## Sheet: RNA浓度
		样本编号	260/280	Cng/μL
		A14	1.845	1123.24
		A7	1.938	1903.48
		A1	1.866	1165.48
		B18	1.924	1531.8
		B16	1.912	1940.28
		A8	1.938	1681.64
		B23	1.95	1904.16
		B25	1.928	1468.56
		A25	1.911	1531.96
