# Supplementary material for: Lathyrol inhibits the proliferation of Renca cells by altering expression of TGF-β/Smad pathway components and subsequently affecting the cell cycle
Source: Front Oncol. 2025 Oct 8;15:1629962. doi: 10.3389/fonc.2025.1629962 (PMC12541422; doi:10.3389/fonc.2025.1629962)
Supplement: Supplementary file 9 [file DataSheet9.xlsx]

## Sheet: Profile
Exp Date	2024/10/16/周三 10:58:19
Pre-cycling Temp.	95
Pre-cycling Time (s)	30
Cycles	40
Cycling Temp.	95	60
Cycling Time (s)	15	30
Cycling Detect at		*
Post-cycling Temp.
Post-cycling Time (s)
Melt Curve Mode	Normal
Melt Curve Start Temp.	60
Melt Curve End Temp.	95

## Sheet: Result
No.	Row	Col	Sample	Assay	Ct Value	Melt Temp.	Ct R^2	Tm R^2	Threshold	Sample Type	Quantity
1	A	1	A	GAPDH	16.044	84.09	0.9995	0.9997	0.1	Unknown	Undetermined
2	A	2	A	GAPDH	16.043	84.12	0.9994	0.9996	0.1	Unknown	Undetermined
3	A	3	A	GAPDH	16.093	84.09	0.9995	0.9997	0.1	Unknown	Undetermined
4	A	4	A	TGFB	22.844	84.11	0.9998	0.9998	0.1	Unknown	Undetermined
5	A	5	A	TGFB	22.948	84.1	0.9998	0.9998	0.1	Unknown	Undetermined
6	A	6	A	TGFB	23.013	84.21	0.9997	0.9997	0.1	Unknown	Undetermined
7	A	7	A	TGFBR1	28.083	81.34	0.9999	0.9999	0.1	Unknown	Undetermined
8	A	8	A	TGFBR1	28.169	81.44	0.9999	0.9998	0.1	Unknown	Undetermined
9	A	9	A	TGFBR1	28.023	81.4	0.9999	0.9999	0.1	Unknown	Undetermined
10	A	10	A	SMAD2	26.632	85.79	0.9995	0.9999	0.1	Unknown	Undetermined
11	A	11	A	SMAD2	26.699	85.81	0.9996	1	0.1	Unknown	Undetermined
12	A	12	A	SMAD2	26.628	85.81	0.9995	1	0.1	Unknown	Undetermined
13	A	13	A	SMAD3	27.47	84.73	0.9999	0.9999	0.1	Unknown	Undetermined
14	A	14	A	SMAD3	27.323	84.78	0.9999	0.9998	0.1	Unknown	Undetermined
15	A	15	A	SMAD3	27.585	84.74	0.9998	0.9999	0.1	Unknown	Undetermined
16	A	16	A	SMAD4	26.696	76.97	0.9998	0.9998	0.1	Unknown	Undetermined
17	A	17	A	SMAD4	26.526	76.99	0.9998	0.9997	0.1	Unknown	Undetermined
18	A	18	A	SMAD4	26.92	77.23	0.9996	0.9997	0.1	Unknown	Undetermined
19	A	19	A	SMAD6	29.776	87.7	0.9998	0.9996	0.1	Unknown	Undetermined
20	A	20	A	SMAD6	29.386	87.69	0.9997	0.9994	0.1	Unknown	Undetermined
21	A	21	A	SMAD6	29.631	87.7	0.9998	0.9996	0.1	Unknown	Undetermined
22	A	22	A	SMAD9	29.973	76.49	0.9996	0.9998	0.1	Unknown	Undetermined
23	A	23	A	SMAD9	29.265	76.51	0.9996	0.9998	0.1	Unknown	Undetermined
24	A	24	A	SMAD9	29.726	76.49	0.9997	0.9998	0.1	Unknown	Undetermined
25	B	1	A	GAPDH	16.099	84.1	0.9995	0.9999	0.1	Unknown	Undetermined
26	B	2	A	GAPDH	15.966	84.14	0.9994	0.9999	0.1	Unknown	Undetermined
27	B	3	A	GAPDH	16.099	84.11	0.9995	0.9997	0.1	Unknown	Undetermined
28	B	4	A	TGFB	22.887	84.09	0.9997	0.9998	0.1	Unknown	Undetermined
29	B	5	A	TGFB	22.847	84.15	0.9997	0.9997	0.1	Unknown	Undetermined
30	B	6	A	TGFB	22.917	84.1	0.9998	0.9999	0.1	Unknown	Undetermined
31	B	7	A	TGFBR1	27.991	81.38	0.9999	0.9999	0.1	Unknown	Undetermined
32	B	8	A	TGFBR1	27.998	81.48	0.9999	0.9999	0.1	Unknown	Undetermined
33	B	9	A	TGFBR1	28.287	81.61	0.9999	0.9999	0.1	Unknown	Undetermined
34	B	10	A	SMAD2	26.721	86.11	0.9995	0.9998	0.1	Unknown	Undetermined
35	B	11	A	SMAD2	26.739	86.09	0.9995	0.9998	0.1	Unknown	Undetermined
36	B	12	A	SMAD2	26.71	86.13	0.9995	0.9998	0.1	Unknown	Undetermined
37	B	13	A	SMAD3	27.44	84.89	0.9999	0.9999	0.1	Unknown	Undetermined
38	B	14	A	SMAD3	27.511	84.9	0.9999	0.9998	0.1	Unknown	Undetermined
39	B	15	A	SMAD3	27.435	84.77	0.9999	0.9999	0.1	Unknown	Undetermined
40	B	16	A	SMAD4	26.537	77.08	0.9998	0.9998	0.1	Unknown	Undetermined
41	B	17	A	SMAD4	26.446	77.01	0.9998	0.9997	0.1	Unknown	Undetermined
42	B	18	A	SMAD4	26.412	77.01	0.9998	0.9998	0.1	Unknown	Undetermined
43	B	19	A	SMAD6	29.307	87.71	0.9998	0.9997	0.1	Unknown	Undetermined
44	B	20	A	SMAD6	29.232	87.64	0.9997	0.9994	0.1	Unknown	Undetermined
45	B	21	A	SMAD6	29.608	87.65	0.9998	0.9994	0.1	Unknown	Undetermined
46	B	22	A	SMAD9	29.549	76.53	0.9997	0.9998	0.1	Unknown	Undetermined
47	B	23	A	SMAD9	29.675	76.57	0.9997	0.9998	0.1	Unknown	Undetermined
48	B	24	A	SMAD9	29.736	76.52	0.9997	0.9998	0.1	Unknown	Undetermined
49	C	1	A	GAPDH	16.085	84.11	0.9995	0.9999	0.1	Unknown	Undetermined
50	C	2	A	GAPDH	16.036	84.05	0.9993	0.9999	0.1	Unknown	Undetermined
51	C	3	A	GAPDH	16.013	84.09	0.9995	0.9999	0.1	Unknown	Undetermined
52	C	4	A	TGFB	22.9	84.12	0.9997	0.9998	0.1	Unknown	Undetermined
53	C	5	A	TGFB	22.835	84.16	0.9997	0.9997	0.1	Unknown	Undetermined
54	C	6	A	TGFB	22.927	84.18	0.9998	0.9998	0.1	Unknown	Undetermined
55	C	7	A	TGFBR1	27.884	81.46	0.9999	0.9998	0.1	Unknown	Undetermined
56	C	8	A	TGFBR1	28.11	81.46	0.9999	0.9999	0.1	Unknown	Undetermined
57	C	9	A	TGFBR1	28.295	81.58	0.9999	0.9999	0.1	Unknown	Undetermined
58	C	10	A	SMAD2	26.719	85.92	0.9995	0.9999	0.1	Unknown	Undetermined
59	C	11	A	SMAD2	26.627	85.96	0.9994	0.9999	0.1	Unknown	Undetermined
60	C	12	A	SMAD2	26.684	85.95	0.9995	0.9999	0.1	Unknown	Undetermined
61	C	13	A	SMAD3	27.353	84.82	0.9998	0.9999	0.1	Unknown	Undetermined
62	C	14	A	SMAD3	27.439	84.83	0.9999	0.9999	0.1	Unknown	Undetermined
63	C	15	A	SMAD3	27.525	84.78	0.9999	0.9999	0.1	Unknown	Undetermined
64	C	16	A	SMAD4	26.51	77.03	0.9998	0.9998	0.1	Unknown	Undetermined
65	C	17	A	SMAD4	26.444	77	0.9997	0.9997	0.1	Unknown	Undetermined
66	C	18	A	SMAD4	26.414	77.01	0.9998	0.9998	0.1	Unknown	Undetermined
67	C	19	A	SMAD6	29.304	87.72	0.9998	0.9994	0.1	Unknown	Undetermined
68	C	20	A	SMAD6	29.212	87.68	0.9998	0.9992	0.1	Unknown	Undetermined
69	C	21	A	SMAD6	29.137	87.59	0.9998	0.9994	0.1	Unknown	Undetermined
70	C	22	A	SMAD9	30.12	76.55	0.9998	0.9998	0.1	Unknown	Undetermined
71	C	23	A	SMAD9	29.243	76.54	0.9996	0.9998	0.1	Unknown	Undetermined
72	C	24	A	SMAD9	30.001	76.52	0.9997	0.9998	0.1	Unknown	Undetermined
73	D	1	C	GAPDH	15.558	84.12	0.9995	0.9997	0.1	Unknown	Undetermined
74	D	2	C	GAPDH	15.606	84.08	0.9994	0.9998	0.1	Unknown	Undetermined
75	D	3	C	GAPDH	15.666	84.06	0.9995	0.9997	0.1	Unknown	Undetermined
76	D	4	C	TGFB	22.37	84.19	0.9997	0.9996	0.1	Unknown	Undetermined
77	D	5	C	TGFB	22.259	84.19	0.9998	0.9997	0.1	Unknown	Undetermined
78	D	6	C	TGFB	22.308	84.22	0.9997	0.9998	0.1	Unknown	Undetermined
79	D	7	C	TGFBR1	27.085	81.44	0.9999	0.9999	0.1	Unknown	Undetermined
80	D	8	C	TGFBR1	27.091	81.5	0.9999	0.9999	0.1	Unknown	Undetermined
81	D	9	C	TGFBR1	27.049	81.52	0.9999	0.9999	0.1	Unknown	Undetermined
82	D	10	C	SMAD2	25.681	85.89	0.9994	0.9999	0.1	Unknown	Undetermined
83	D	11	C	SMAD2	25.793	85.83	0.9994	1	0.1	Unknown	Undetermined
84	D	12	C	SMAD2	25.654	85.82	0.9994	1	0.1	Unknown	Undetermined
85	D	13	C	SMAD3	25.061	84.76	0.9998	0.9999	0.1	Unknown	Undetermined
86	D	14	C	SMAD3	25.055	84.73	0.9998	0.9999	0.1	Unknown	Undetermined
87	D	15	C	SMAD3	25.064	84.69	0.9998	0.9999	0.1	Unknown	Undetermined
88	D	16	C	SMAD4	24.398	77	0.9997	0.9997	0.1	Unknown	Undetermined
89	D	17	C	SMAD4	24.466	76.97	0.9996	0.9997	0.1	Unknown	Undetermined
90	D	18	C	SMAD4	24.45	76.98	0.9997	0.9997	0.1	Unknown	Undetermined
91	D	19	C	SMAD6	28.684	87.76	0.9997	0.9995	0.1	Unknown	Undetermined
92	D	20	C	SMAD6	28.931	87.73	0.9998	0.9993	0.1	Unknown	Undetermined
93	D	21	C	SMAD6	29.034	87.68	0.9998	0.9994	0.1	Unknown	Undetermined
94	D	22	C	SMAD9	30.011	76.57	0.9997	0.9998	0.1	Unknown	Undetermined
95	D	23	C	SMAD9	30.439	76.55	0.9997	0.9997	0.1	Unknown	Undetermined
96	D	24	C	SMAD9	29.845	76.54	0.9996	0.9997	0.1	Unknown	Undetermined
97	E	1	C	GAPDH	15.628	84.12	0.9994	0.9996	0.1	Unknown	Undetermined
98	E	2	C	GAPDH	15.577	84.09	0.9994	0.9998	0.1	Unknown	Undetermined
99	E	3	C	GAPDH	15.598	84.13	0.9995	0.9997	0.1	Unknown	Undetermined
100	E	4	C	TGFB	22.354	84.21	0.9997	0.9997	0.1	Unknown	Undetermined
101	E	5	C	TGFB	22.275	84.18	0.9997	0.9997	0.1	Unknown	Undetermined
102	E	6	C	TGFB	22.263	84.25	0.9997	0.9998	0.1	Unknown	Undetermined
103	E	7	C	TGFBR1	27.022	81.51	0.9999	0.9999	0.1	Unknown	Undetermined
104	E	8	C	TGFBR1	26.99	81.5	0.9999	0.9999	0.1	Unknown	Undetermined
105	E	9	C	TGFBR1	26.999	81.49	0.9999	0.9999	0.1	Unknown	Undetermined
106	E	10	C	SMAD2	25.706	85.79	0.9994	0.9999	0.1	Unknown	Undetermined
107	E	11	C	SMAD2	25.607	85.8	0.9994	0.9999	0.1	Unknown	Undetermined
108	E	12	C	SMAD2	25.711	85.84	0.9994	0.9999	0.1	Unknown	Undetermined
109	E	13	C	SMAD3	25.152	84.62	0.9998	0.9999	0.1	Unknown	Undetermined
110	E	14	C	SMAD3	24.955	84.73	0.9998	0.9999	0.1	Unknown	Undetermined
111	E	15	C	SMAD3	24.965	84.69	0.9998	0.9999	0.1	Unknown	Undetermined
112	E	16	C	SMAD4	24.631	77	0.9997	0.9997	0.1	Unknown	Undetermined
113	E	17	C	SMAD4	24.383	77.01	0.9997	0.9997	0.1	Unknown	Undetermined
114	E	18	C	SMAD4	24.506	76.99	0.9997	0.9997	0.1	Unknown	Undetermined
115	E	19	C	SMAD6	29.044	87.71	0.9998	0.9996	0.1	Unknown	Undetermined
116	E	20	C	SMAD6	28.444	87.66	0.9997	0.9994	0.1	Unknown	Undetermined
117	E	21	C	SMAD6	29.056	87.66	0.9997	0.9996	0.1	Unknown	Undetermined
118	E	22	C	SMAD9	30.557	76.54	0.9998	0.9997	0.1	Unknown	Undetermined
119	E	23	C	SMAD9	29.836	76.58	0.9997	0.9997	0.1	Unknown	Undetermined
120	E	24	C	SMAD9	30.189	76.54	0.9997	0.9997	0.1	Unknown	Undetermined
121	F	1	C	GAPDH	15.581	84.14	0.9995	0.9997	0.1	Unknown	Undetermined
122	F	2	C	GAPDH	15.562	84.12	0.9994	0.9997	0.1	Unknown	Undetermined
123	F	3	C	GAPDH	15.613	84.08	0.9994	0.9999	0.1	Unknown	Undetermined
124	F	4	C	TGFB	22.367	84.15	0.9997	0.9998	0.1	Unknown	Undetermined
125	F	5	C	TGFB	22.347	84.18	0.9997	0.9998	0.1	Unknown	Undetermined
126	F	6	C	TGFB	22.29	84.25	0.9997	0.9998	0.1	Unknown	Undetermined
127	F	7	C	TGFBR1	27.239	81.44	0.9999	0.9999	0.1	Unknown	Undetermined
128	F	8	C	TGFBR1	26.914	81.47	0.9999	0.9999	0.1	Unknown	Undetermined
129	F	9	C	TGFBR1	27.316	81.39	0.9999	0.9999	0.1	Unknown	Undetermined
130	F	10	C	SMAD2	25.725	85.8	0.9994	1	0.1	Unknown	Undetermined
131	F	11	C	SMAD2	25.84	85.79	0.9994	1	0.1	Unknown	Undetermined
132	F	12	C	SMAD2	25.747	85.78	0.9994	1	0.1	Unknown	Undetermined
133	F	13	C	SMAD3	25.013	84.67	0.9998	0.9999	0.1	Unknown	Undetermined
134	F	14	C	SMAD3	24.919	84.68	0.9998	0.9999	0.1	Unknown	Undetermined
135	F	15	C	SMAD3	25.022	84.67	0.9998	0.9999	0.1	Unknown	Undetermined
136	F	16	C	SMAD4	24.515	76.99	0.9997	0.9997	0.1	Unknown	Undetermined
137	F	17	C	SMAD4	24.526	77.01	0.9997	0.9996	0.1	Unknown	Undetermined
138	F	18	C	SMAD4	24.477	76.96	0.9997	0.9997	0.1	Unknown	Undetermined
139	F	19	C	SMAD6	28.966	87.69	0.9997	0.9997	0.1	Unknown	Undetermined
140	F	20	C	SMAD6	28.932	87.7	0.9997	0.9994	0.1	Unknown	Undetermined
141	F	21	C	SMAD6	28.966	87.67	0.9997	0.9993	0.1	Unknown	Undetermined
142	F	22	C	SMAD9	30.183	76.57	0.9998	0.9997	0.1	Unknown	Undetermined
143	F	23	C	SMAD9	30.063	76.5	0.9999	0.9996	0.1	Unknown	Undetermined
144	F	24	C	SMAD9	29.706	76.52	0.9997	0.9997	0.1	Unknown	Undetermined
145	G	1	B	GAPDH	15.691	84.06	0.9994	0.9998	0.1	Unknown	Undetermined
146	G	2	B	GAPDH	15.419	84.12	0.9993	0.9999	0.1	Unknown	Undetermined
147	G	3	B	GAPDH	15.572	84.11	0.9994	0.9998	0.1	Unknown	Undetermined
148	G	4	B	TGFB	22.516	84.14	0.9997	0.9998	0.1	Unknown	Undetermined
149	G	5	B	TGFB	22.528	84.18	0.9997	0.9998	0.1	Unknown	Undetermined
150	G	6	B	TGFB	22.419	84.21	0.9997	0.9999	0.1	Unknown	Undetermined
151	G	7	B	TGFBR1	27.163	81.43	0.9999	0.9999	0.1	Unknown	Undetermined
152	G	8	B	TGFBR1	27.31	81.47	0.9999	0.9999	0.1	Unknown	Undetermined
153	G	9	B	TGFBR1	27.205	81.46	0.9999	0.9999	0.1	Unknown	Undetermined
154	G	10	B	SMAD2	25.834	85.82	0.9994	1	0.1	Unknown	Undetermined
155	G	11	B	SMAD2	25.796	85.82	0.9994	1	0.1	Unknown	Undetermined
156	G	12	B	SMAD2	25.664	85.8	0.9994	1	0.1	Unknown	Undetermined
157	G	13	B	SMAD3	26.737	84.72	0.9998	0.9999	0.1	Unknown	Undetermined
158	G	14	B	SMAD3	26.842	84.7	0.9998	0.9999	0.1	Unknown	Undetermined
159	G	15	B	SMAD3	26.713	84.74	0.9998	0.9999	0.1	Unknown	Undetermined
160	G	16	B	SMAD4	25.307	76.98	0.9997	0.9997	0.1	Unknown	Undetermined
161	G	17	B	SMAD4	25.367	77	0.9997	0.9996	0.1	Unknown	Undetermined
162	G	18	B	SMAD4	25.348	76.98	0.9997	0.9997	0.1	Unknown	Undetermined
163	G	19	B	SMAD6	28.822	87.7	0.9997	0.9996	0.1	Unknown	Undetermined
164	G	20	B	SMAD6	28.95	87.69	0.9997	0.9994	0.1	Unknown	Undetermined
165	G	21	B	SMAD6	28.936	87.69	0.9997	0.9994	0.1	Unknown	Undetermined
166	G	22	B	SMAD9	29.306	76.45	0.9997	0.9996	0.1	Unknown	Undetermined
167	G	23	B	SMAD9	29.145	76.49	0.9996	0.9997	0.1	Unknown	Undetermined
168	G	24	B	SMAD9	29.366	76.51	0.9997	0.9997	0.1	Unknown	Undetermined
169	H	1	B	GAPDH	15.486	84.15	0.9994	0.9995	0.1	Unknown	Undetermined
170	H	2	B	GAPDH	15.57	84.13	0.9993	0.9998	0.1	Unknown	Undetermined
171	H	3	B	GAPDH	15.553	84.17	0.9994	0.9999	0.1	Unknown	Undetermined
172	H	4	B	TGFB	22.624	84.19	0.9996	0.9998	0.1	Unknown	Undetermined
173	H	5	B	TGFB	22.526	84.19	0.9997	0.9998	0.1	Unknown	Undetermined
174	H	6	B	TGFB	22.566	84.2	0.9997	0.9999	0.1	Unknown	Undetermined
175	H	7	B	TGFBR1	27.017	81.44	0.9999	0.9999	0.1	Unknown	Undetermined
176	H	8	B	TGFBR1	27.059	81.47	0.9999	0.9999	0.1	Unknown	Undetermined
177	H	9	B	TGFBR1	27.227	81.48	0.9999	1	0.1	Unknown	Undetermined
178	H	10	B	SMAD2	25.793	85.82	0.9994	1	0.1	Unknown	Undetermined
179	H	11	B	SMAD2	25.964	85.78	0.9995	1	0.1	Unknown	Undetermined
180	H	12	B	SMAD2	25.831	85.77	0.9994	1	0.1	Unknown	Undetermined
181	H	13	B	SMAD3	26.733	84.7	0.9998	0.9999	0.1	Unknown	Undetermined
182	H	14	B	SMAD3	26.927	84.73	0.9998	0.9998	0.1	Unknown	Undetermined
183	H	15	B	SMAD3	27.137	84.47	0.9997	0.9998	0.1	Unknown	Undetermined
184	H	16	B	SMAD4	25.42	77	0.9997	0.9996	0.1	Unknown	Undetermined
185	H	17	B	SMAD4	25.292	76.98	0.9997	0.9996	0.1	Unknown	Undetermined
186	H	18	B	SMAD4	25.352	76.95	0.9997	0.9997	0.1	Unknown	Undetermined
187	H	19	B	SMAD6	28.977	87.7	0.9996	0.9996	0.1	Unknown	Undetermined
188	H	20	B	SMAD6	28.754	87.67	0.9997	0.9994	0.1	Unknown	Undetermined
189	H	21	B	SMAD6	28.739	87.65	0.9997	0.9996	0.1	Unknown	Undetermined
190	H	22	B	SMAD9	29.223	76.5	0.9998	0.9997	0.1	Unknown	Undetermined
191	H	23	B	SMAD9	29.269	76.52	0.9997	0.9996	0.1	Unknown	Undetermined
192	H	24	B	SMAD9	29.575	76.42	0.9997	0.9996	0.1	Unknown	Undetermined
193	I	1	B	GAPDH	15.655	84.1	0.9994	0.9997	0.1	Unknown	Undetermined
194	I	2	B	GAPDH	15.525	84.07	0.9994	0.9998	0.1	Unknown	Undetermined
195	I	3	B	GAPDH	15.564	84.13	0.9994	0.9998	0.1	Unknown	Undetermined
196	I	4	B	TGFB	22.558	84.14	0.9996	0.9998	0.1	Unknown	Undetermined
197	I	5	B	TGFB	22.453	84.18	0.9997	0.9998	0.1	Unknown	Undetermined
198	I	6	B	TGFB	22.469	84.16	0.9996	0.9999	0.1	Unknown	Undetermined
199	I	7	B	TGFBR1	27.142	81.42	0.9998	0.9999	0.1	Unknown	Undetermined
200	I	8	B	TGFBR1	27.175	81.41	0.9999	0.9999	0.1	Unknown	Undetermined
201	I	9	B	TGFBR1	27.187	81.4	0.9999	0.9999	0.1	Unknown	Undetermined
202	I	10	B	SMAD2	25.755	85.75	0.9994	1	0.1	Unknown	Undetermined
203	I	11	B	SMAD2	25.721	85.76	0.9995	1	0.1	Unknown	Undetermined
204	I	12	B	SMAD2	25.807	85.74	0.9994	1	0.1	Unknown	Undetermined
205	I	13	B	SMAD3	26.508	84.63	0.9998	0.9998	0.1	Unknown	Undetermined
206	I	14	B	SMAD3	26.642	84.63	0.9998	0.9999	0.1	Unknown	Undetermined
207	I	15	B	SMAD3	26.627	84.65	0.9998	0.9998	0.1	Unknown	Undetermined
208	I	16	B	SMAD4	25.293	76.93	0.9997	0.9997	0.1	Unknown	Undetermined
209	I	17	B	SMAD4	25.364	76.93	0.9997	0.9997	0.1	Unknown	Undetermined
210	I	18	B	SMAD4	25.247	76.92	0.9997	0.9996	0.1	Unknown	Undetermined
211	I	19	B	SMAD6	28.929	87.64	0.9997	0.9995	0.1	Unknown	Undetermined
212	I	20	B	SMAD6	28.798	87.66	0.9997	0.9993	0.1	Unknown	Undetermined
213	I	21	B	SMAD6	28.412	87.58	0.9997	0.9994	0.1	Unknown	Undetermined
214	I	22	B	SMAD9	29.145	76.51	0.9997	0.9997	0.1	Unknown	Undetermined
215	I	23	B	SMAD9	29.302	76.49	0.9998	0.9996	0.1	Unknown	Undetermined
216	I	24	B	SMAD9	29.606	76.44	0.9997	0.9996	0.1	Unknown	Undetermined
Late Amplification or Not Amplified
We used a fitting strategy to calculate Ct and Tm values, which is more accurate than thresholding method.
Usually, Rsq(Ct)<0.99 suggests a poorly-amplified data or an empty well, even though the most possible Ct are listed here.
Also, Rsq(Tm)<0.99 suggests an empty well or an unamplified well.
Thanks for using and enjoy your data!
